# Supplementary material for: Integrative Analysis of Novel Metabolic Subtypes in Pancreatic Cancer Fosters New Prognostic Biomarkers
Source: Front Oncol. 2019 Feb 27;9:115. doi: 10.3389/fonc.2019.00115 (PMC6400843; doi:10.3389/fonc.2019.00115)
Supplement: Supplementary file 1 [file Table_1.xls]

## Sheet: Sheet1
Table reporting the genomic information of the glycolytic genes analysed in this study. The table also report the different expression, CNV and mutational status analysis of glycolytic genes among PDA glycolytic subtypes.
						RNA-Seq Expression TCGA PAAD						CNV status						Mutational status
Gene infomation						p-value			BH adjusted p-value			p-value			BH adjusted p-value			p-value			BH adjusted p-value			Purity effect on expression
Ensembl ID	Symbol	Chr	Start	End	Strand	Glycolytic vs Non-Glycolytic	VHG vs HG	VLG vs LG	Glycolytic vs Non-Glycolytic	VHG vs HG	VLG vs LG	Glycolytic vs Non-Glycolytic	VHG vs HG	VLG vs LG	Glycolytic vs Non-Glycolytic	VHG vs HG	VLG vs LG	Glycolytic vs Non Glycolytic	VHG vs HG	VLG vs LG	Glycolytic vs Non Glycolytic	VHG vs HG	VLG vs LG	Correlation	P-value
ENSG00000013375	PGM3	6	83161150	83193936	-1	0.207	0.128	0.106	0.431	0.613	0.262	4.99e-08	8.72e-12	2.08e-16	5.66e-06	4.37e-11	2.11e-16	0.709	1	NA	0.953	1	NA	-0.135	0.0766
ENSG00000067057	PFKP	10	3066333	3137712	1	7.7e-16	0.0659	0.000216	4.25e-12	0.53	0.0019	0.0463	1.75e-06	4.68e-38	0.076	2.31e-06	1.76e-37	1	NA	1	1	NA	1	-0.035	0.647
ENSG00000074800	ENO1	1	8861002	8879249	-1	5.95e-16	1.19e-05	2.65e-08	4.1e-12	0.0799	3.37e-06	0.36	2.68e-09	1.01e-38	0.398	6.04e-09	4.08e-38	0.709	1	NA	0.953	1	NA	-0.041	0.592
ENSG00000079739	PGM1	1	63593276	63660245	1	0.00895	0.12	8.13e-05	0.0465	0.598	0.000867	0.143	1.75e-06	1.92e-21	0.177	2.31e-06	2.11e-21	0.709	1	NA	0.953	1	NA	-0.077	0.318
ENSG00000102144	PGK1	X	78065188	78129296	1	1.41e-21	0.0273	0.000123	7.78e-17	0.434	0.0012	0.00428	2.58e-09	3.24e-31	0.0147	5.86e-09	5.99e-31	0.709	1	NA	0.953	1	NA	-0.026	0.731
ENSG00000105220	GPI	19	34359480	34402156	1	7.98e-10	0.0733	0.711	2.26e-07	0.547	0.832	9.97e-05	3.76e-06	3.91e-44	0.00101	4.71e-06	3.42e-43	1	1	1	1	1	1	-0.092	0.229
ENSG00000105679	GAPDHS	19	35533412	35545316	1	0.847	0.38	0.821	0.921	0.752	0.892	6.02e-05	5.24e-06	3.91e-44	0.00075	6.42e-06	3.42e-43	0.709	1	NA	0.953	1	NA	0.117	0.127
ENSG00000106633	GCK	7	44144271	44198170	-1	0.00347	0.519	0.0349	0.0224	0.817	0.116	0.11	2.38e-06	1.3e-35	0.144	3.07e-06	3.43e-35	0.709	1	NA	0.953	1	NA	-0.173	0.0233
ENSG00000108515	ENO3	17	4948092	4957131	1	0.0332	0.106	0.0093	0.125	0.598	0.0399	1.22e-06	2.79e-12	2.46e-23	4.47e-05	1.63e-11	2.87e-23	NA	NA	NA	NA	NA	NA	0.126	0.092
ENSG00000109107	ALDOC	17	28573115	28577264	-1	2.6e-11	0.0362	0.73	1.94e-08	0.472	0.832	0.0418	1.05e-11	2.85e-29	0.0705	5.01e-11	4.54e-29	NA	NA	NA	NA	NA	NA	0.072	0.351
ENSG00000111640	GAPDH	12	6533927	6538374	1	3.46e-13	0.000519	0.000424	7.51e-10	0.186	0.00331	6.06e-05	0.000135	5.6e-39	0.00075	0.000143	2.47e-38	NA	NA	NA	NA	NA	NA	0.038	0.617
ENSG00000111669	TPI1	12	6867119	6870948	1	9.39e-15	0.00131	0.0015	3.98e-11	0.223	0.00935	7.75e-05	0.000135	6.78e-38	0.000882	0.000143	2.5e-37	0.709	1	NA	0.953	1	NA	0.056	0.463
ENSG00000111674	ENO2	12	6913745	6923698	1	1e-10	0.000375	0.832	4.99e-08	0.183	0.898	7.75e-05	0.000135	6.78e-38	0.000882	0.000143	2.5e-37	NA	NA	NA	NA	NA	NA	0.134	0.0791
ENSG00000111716	LDHB	12	21635342	21757857	-1	0.00026	0.636	0.0175	0.00296	0.889	0.0666	0.000296	1.98e-05	6.56e-54	0.00241	2.23e-05	4.36e-52	0.709	1	NA	0.953	1	NA	-0.077	0.313
ENSG00000114268	PFKFB4	3	48517684	48562015	-1	2.35e-05	7.33e-09	0.0061	0.000453	0.000382	0.0295	0.101	1.75e-06	2.47e-38	0.135	2.31e-06	9.3e-38	1	1	1	1	1	1	-0.044	0.585
ENSG00000123836	PFKFB2	1	207034366	207081024	1	0.294	0.154	0.0118	0.531	0.651	0.0486	0.149	1.79e-09	1.66e-30	0.183	4.22e-09	2.89e-30	0.709	1	NA	0.953	1	NA	-0.111	0.147
ENSG00000133703	KRAS	12	25204789	25250936	-1	1.19e-06	0.355	2.42e-07	4.55e-05	0.752	1.16e-05	0.00835	4.9e-06	5.94e-51	0.0237	6.01e-06	1.79e-49	3.64e-05	0.217	0.104	0.372	1	1	-0.014	0.854
ENSG00000134333	LDHA	11	18394388	18408425	1	9.79e-20	0.00147	1.56e-09	2.7e-15	0.226	2.24e-06	0.0107	2.1e-09	1.99e-34	0.0286	4.83e-09	4.86e-34	NA	NA	NA	NA	NA	NA	-0.072	0.35
ENSG00000136872	ALDOB	9	101420578	101435823	-1	0.00298	0.0492	0.000196	0.0199	0.5	0.00175	0.655	3.42e-08	2.52e-34	0.662	6.18e-08	6e-34	0.198	1	NA	0.953	1	NA	-0.094	0.221
ENSG00000136997	MYC	8	127735434	127741434	1	0.418	0.12	0.00404	0.65	0.598	0.0209	3.39e-05	0.0011	5.98e-28	0.000532	0.00112	8.78e-28	NA	NA	NA	NA	NA	NA	0.056	0.466
ENSG00000141510	TP53	17	7661779	7687550	-1	0.0462	0.461	3.35e-05	0.158	0.782	0.000427	9.31e-07	4.23e-12	7.7e-23	3.81e-05	2.42e-11	8.9e-23	0.000134	0.826	0.0126	0.684	1	1	-0.02	0.783
ENSG00000141646	SMAD4	18	51028394	51085045	1	1.96e-06	0.489	0.557	6.76e-05	0.798	0.751	1.39e-06	6.07e-10	8.52e-17	4.98e-05	1.63e-09	8.67e-17	0.567	0.824	0.869	0.953	1	1	0.056	0.469
ENSG00000141959	PFKL	21	44300051	44327376	1	0.00261	0.178	8.13e-05	0.0179	0.684	0.000867	0.00647	2.85e-05	1.49e-21	0.0197	3.14e-05	1.64e-21	0.198	1	NA	0.953	1	NA	0.117	0.125
ENSG00000143627	PKLR	1	155289839	155301434	-1	0.0392	0.107	0.523	0.142	0.598	0.729	0.112	3.46e-08	4.7e-30	0.144	6.18e-08	7.71e-30	0.709	1	NA	0.953	1	NA	0.176	0.021
ENSG00000147889	CDKN2A	9	21967753	21995301	-1	0.0394	0.0993	0.00823	0.142	0.598	0.0361	7.38e-06	1.93e-06	0.000535	0.000168	2.53e-06	0.000535	0.0356	0.925	0.138	0.953	1	1	-0.007	0.928
ENSG00000149925	ALDOA	16	30053090	30070457	1	3.54e-17	0.0103	0.000231	2.79e-13	0.337	0.00201	0.0524	6.06e-10	2.4e-33	0.0836	1.63e-09	5.33e-33	NA	NA	NA	NA	NA	NA	-0.09	0.241
ENSG00000152556	PFKM	12	48105139	48146404	1	0.961	0.204	0.97	0.993	0.694	0.985	0.00956	1.16e-07	1.07e-23	0.0262	1.83e-07	1.26e-23	0.709	1	NA	0.953	1	NA	0.057	0.459
ENSG00000154330	PGM5	9	68328308	68531061	1	3.29e-11	0.0308	0.0175	2.21e-08	0.449	0.0666	0.00117	6.67e-10	7.14e-31	0.00581	1.78e-09	1.31e-30	NA	NA	NA	NA	NA	NA	-0.078	0.31
ENSG00000156510	HKDC1	10	69220303	69267559	1	0.000179	0.415	5.37e-08	0.00221	0.769	4.69e-06	0.00913	6.1e-12	2.82e-30	0.0253	3.22e-11	4.81e-30	1	NA	1	1	NA	1	-0.049	0.521
ENSG00000156515	HK1	10	69269984	69401882	1	2.54e-10	0.128	2.53e-07	9.33e-08	0.613	1.18e-05	0.00913	6.1e-12	2.82e-30	0.0253	3.22e-11	4.81e-30	0.709	1	NA	0.953	1	NA	0.016	0.838
ENSG00000158571	PFKFB1	X	54932961	54998534	-1	0.000175	0.871	0.644	0.00216	0.967	0.8	0.0583	1.16e-16	6.99e-49	0.0903	2.15e-15	1.45e-47	0.709	1	NA	0.953	1	NA	-0.066	0.389
ENSG00000159322	ADPGK	15	72751369	72785846	-1	0.421	0.647	3.36e-09	0.653	0.896	2.24e-06	0.0753	1.04e-09	7.33e-39	0.109	2.69e-09	3.13e-38	1	NA	1	1	NA	1	-0.051	0.508
ENSG00000159399	HK2	2	74833981	74893359	1	2.36e-18	0.907	3.94e-06	3.25e-14	0.974	7.97e-05	0.00758	3.61e-10	8.77e-40	0.0218	1.02e-09	4.14e-39	0.709	1	NA	0.953	1	NA	0.08	0.294
ENSG00000160883	HK3	5	176880869	176899332	-1	0.292	0.762	2.5e-05	0.529	0.94	0.000339	0.213	1.25e-18	2.48e-42	0.249	4.82e-17	1.81e-41	0.516	0.584	1	0.953	1	1	-0.366	7.64e-07
ENSG00000165140	FBP1	9	94603133	94640249	-1	0.986	1.41e-05	0.000203	1	0.0799	0.0018	0.576	2.09e-07	2.52e-34	0.591	3.27e-07	6e-34	NA	NA	NA	NA	NA	NA	-0.216	0.00451
ENSG00000169299	PGM2	4	37826633	37862937	1	0.000276	0.154	3.2e-09	0.00311	0.651	2.24e-06	0.603	1.74e-16	6.54e-45	0.616	3.11e-15	6.52e-44	1	NA	1	1	NA	1	-0.062	0.417
ENSG00000170525	PFKFB3	10	6144934	6235545	1	0.0154	0.834	6.61e-07	0.0699	0.966	2.2e-05	0.0294	7.99e-11	3.99e-39	0.0571	2.65e-10	1.82e-38	NA	NA	NA	NA	NA	NA	-0.008	0.915
ENSG00000170950	PGK2	6	49785651	49787307	-1	0.336	0.128	0.0864	0.569	0.613	0.232	0.000314	2.32e-05	2.52e-34	0.00245	2.58e-05	6e-34	NA	NA	NA	NA	NA	NA	-0.1	0.193
ENSG00000171314	PGAM1	10	97426160	97433441	1	1.47e-09	0.0961	0.000579	3.39e-07	0.598	0.00428	0.00358	2.9e-11	2.04e-27	0.0129	1.19e-10	2.94e-27	0.709	1	NA	0.953	1	NA	-0.079	0.301
ENSG00000172331	BPGM	7	134646808	134679813	1	0.255	0.762	0.144	0.484	0.94	0.329	0.0759	2.31e-08	5.01e-35	0.109	4.38e-08	1.27e-34	0.709	1	NA	0.953	1	NA	-0.033	0.668
ENSG00000247077	PGAM5	12	132710819	132722734	1	0.462	0.681	0.349	0.689	0.912	0.587	0.00104	0.000635	2.74e-21	0.0053	0.000651	3e-21	1	NA	1	1	NA	1	-0.027	0.729
