# Supplementary material for: Integrative Analysis of Novel Metabolic Subtypes in Pancreatic Cancer Fosters New Prognostic Biomarkers
Source: Front Oncol. 2019 Feb 27;9:115. doi: 10.3389/fonc.2019.00115 (PMC6400843; doi:10.3389/fonc.2019.00115)
Supplement: Supplementary file 2 [file Table_2.xls]

## Sheet: A_Clinical Data
														Table reporting the clinical features of TCGA PDA patients analysed in this study (Table A), the result of the comparison of clinical features among patient with different PDA glycolytic subtypes (Table B), and the multivariate analysis results (Table C).
PatientID	Subtype	Sample type id	Overall Survival (Months)	ICD-10 Classification	Prior Cancer Diagnosis Occurence	International Classification of Diseases for Oncology, Third Edition ICD-O-3 Site Code	Patient Smoking History Category	Adjuvant Postoperative Targeted Therapy Administered Indicator	Birth from Initial Pathologic Diagnosis Date	Person Gender	American Joint Committee on Cancer Metastasis Stage Code	Patient's Vital Status	Tissue Source Site	Overall Survival Status	International Classification of Diseases for Oncology, Third Edition ICD-O-3 Histology Code	Diagnosis Age	Race Category	American Joint Committee on Cancer Tumor Stage Code	Primary Lymph Node Presentation Assessment Ind-3	Neoplasm Histologic Type Name	New Neoplasm Event Post Initial Therapy Indicator	American Joint Committee on Cancer Tumor Stage Code	Did patient start adjuvant postoperative radiotherapy?	Neoplasm Disease Stage American Joint Committee on Cancer Code	Positive Finding Lymph Node Hematoxylin and Eosin Staining Microscopy Count	Lymph Node(s) Examined Number	First Pathologic Diagnosis Biospecimen Acquisition Method Type	Person Neoplasm Status	Ethnicity Category	Surgical Margin Resection Status	Tumor resected max dimension	Alcohol History Documented	Family History of Cancer	Primary Therapy Outcome Success Type	Mutation Count	Disease Free Status	Disease Free (Months)	Initial Patient Weight	Alcohol Exposure Intensity
TCGA-2J-AABH-01	HG	1	42.28	C25.1	No	C25.1	1	YES	-22425	MALE	M0	Alive	2J	LIVING	8140/3	61	WHITE	N0	YES	Pancreas-Adenocarcinoma-Other Subtype	NO	T3	NO	Stage IIA	0	8	Tumor resection	TUMOR FREE	[Unknown]	R0	2.2	NO	YES	Complete Remission/Response	51	Recurred/Progressed	42.28	130	NA
TCGA-2J-AABU-01	HG	1	9.10	C25.0	No	C25.0	1	YES	-20641	MALE	M0	Dead	2J	DECEASED	8500/3	56	WHITE	N1	YES	Pancreas-Adenocarcinoma Ductal Type	YES	T3	NO	Stage IIB	2	28	Tumor resection	WITH TUMOR	[Unknown]	R0	3.3	YES	NO	Progressive Disease	41	Recurred/Progressed	5.06	80	Daily Drinker
TCGA-2L-AAQA-01	HG	1	4.70	C25.9	No	C25.9	2	YES	-28074	MALE	MX	Dead	2L	DECEASED	8500/3	76	WHITE	N1	YES	Pancreas-Adenocarcinoma Ductal Type	NO	T3	NO	Stage IIB	6	21	Tumor resection	WITH TUMOR	[Unknown]	R1	12	YES	[Unknown]	Progressive Disease	79	NA	NA	160	None
TCGA-2L-AAQE-01	HG	1	22.47	C25.0	No	C25.0	2	YES	-20618	MALE	M0	Dead	2L	DECEASED	8500/3	56	WHITE	N1	YES	Pancreas-Adenocarcinoma Ductal Type	NO	T3	NO	Stage IIB	1	22	Tumor resection	WITH TUMOR	[Unknown]	R0	4.5	YES	[Unknown]	Progressive Disease	62	NA	NA	40	Daily Drinker
TCGA-2L-AAQI-01	HG	1	3.38	C25.0	No	C25.0	1	YES	-24381	MALE	MX	Dead	2L	DECEASED	8500/3	66	WHITE	N1	YES	Pancreas-Adenocarcinoma Ductal Type	NO	T3	NO	Stage IIB	6	19	Tumor resection	WITH TUMOR	[Unknown]	R1	4	YES	NO	Progressive Disease	70	NA	NA	200	None
TCGA-2L-AAQM-01	HG	1	45.43	C25.0	No	C25.0	1	NO	-19315	MALE	MX	Alive	2L	LIVING	8246/3	52	WHITE	N1	YES	Pancreas-Adenocarcinoma-Other Subtype	NO	T3	NO	Stage IIB	16	57	Tumor resection	[Unknown]	[Unknown]	R1	14	YES	[Unknown]	Stable Disease	NA	DiseaseFree	45.43	430	Daily Drinker
TCGA-3A-A9IU-01	HG	1	15.05	C25.0	No	C25.0	1	YES	-23998	MALE	MX	Dead	3A	DECEASED	8500/3	65	WHITE	N1	YES	Pancreas-Adenocarcinoma Ductal Type	YES	T3	NO	Stage IIB	2	25	Tissue Biopsy	WITH TUMOR	NOT HISPANIC OR LATINO	R0	4	YES	NO	[Unknown]	65	Recurred/Progressed	12.19	80	Occasional Drinker
TCGA-F2-6879-01	HG	1	10.97	C25.0	No	C25.0	4	NO	-20984	MALE	M0	Dead	F2	DECEASED	8140/3	57	WHITE	N1	YES	Pancreas-Adenocarcinoma-Other Subtype	YES	T3	NO	Stage IIB	2	11	Tumor resection	WITH TUMOR	[Not Evaluated]	R0	4.5	YES	YES	Complete Remission/Response	83	Recurred/Progressed	6.01	NA	Daily Drinker
TCGA-F2-A8YN-01	HG	1	16.98	C25.0	No	C25.0	3	YES	-28047	MALE	M0	Alive	F2	LIVING	8500/3	76	WHITE	N0	YES	Pancreas-Adenocarcinoma Ductal Type	NO	T3	NO	Stage IIA	0	13	Tissue Biopsy	WITH TUMOR	NOT HISPANIC OR LATINO	R1	4.8	YES	YES	Progressive Disease	106	DiseaseFree	16.98	410	Occasional Drinker
TCGA-FB-AAPU-01	HG	1	12.52	C25.0	No	C25.0	1	NO	-15129	FEMALE	MX	Dead	FB	DECEASED	8500/3	41	ASIAN	N0	YES	Pancreas-Adenocarcinoma Ductal Type	NO	T3	NO	Stage IIA	0	12	Tumor resection	WITH TUMOR	NOT HISPANIC OR LATINO	R1	4	YES	[Unknown]	Progressive Disease	119	NA	NA	320	None
TCGA-FB-AAQ6-01	HG	1	8.02	C25.2	Yes, History of Prior Malignancy	C25.2	3	YES	-31319	MALE	MX	Dead	FB	DECEASED	8500/3	85	WHITE	N0	YES	Pancreas-Adenocarcinoma Ductal Type	YES	T1	NO	Stage IA	0	9	Tissue Biopsy	WITH TUMOR	NOT HISPANIC OR LATINO	R0	2	YES	[Unknown]	Progressive Disease	NA	Recurred/Progressed	7.00	400	None
TCGA-HV-A7OL-01	HG	1	8.28	C25.0	No	C25.0	1	NO	-25768	MALE	MX	Alive	HV	LIVING	8500/3	70	ASIAN	N0	NO	Pancreas-Adenocarcinoma Ductal Type	YES	T3	NO	Stage IIA	NA	NA	Tumor resection	NA	NA	R2	NA	YES	NA	Stable Disease	115	Recurred/Progressed	4.04	60	Daily Drinker
TCGA-HZ-7919-01	HG	1	19.48	C25.0	No	C25.0	[Unknown]	[Unknown]	-19064	FEMALE	M0	Dead	HZ	DECEASED	8500/3	52	WHITE	N1	YES	Pancreas-Adenocarcinoma Ductal Type	NO	T3	[Unknown]	Stage IIB	2	10	Cytology (e.g. Peritoneal or pleural fluid)	[Unknown]	NOT HISPANIC OR LATINO	R1	4.0	NO	[Unknown]	NA	74	NA	NA	NA	NA
TCGA-HZ-7922-01	HG	1	0.13	C25.0	No	C25.0	[Unknown]	[Unknown]	-22413	FEMALE	MX	Alive	HZ	LIVING	8500/3	61	WHITE	N1	YES	Pancreas-Adenocarcinoma Ductal Type	NO	T3	[Unknown]	Stage IIB	3	15	Tumor resection	[Unknown]	NOT HISPANIC OR LATINO	R0	3.0	NO	[Unknown]	NA	57	DiseaseFree	0.13	NA	NA
TCGA-HZ-7926-01	HG	1	17.02	C25.0	No	C25.0	[Unknown]	[Unknown]	-21024	MALE	MX	Dead	HZ	DECEASED	8500/3	57	BLACK OR AFRICAN AMERICAN	N1	YES	Pancreas-Adenocarcinoma Ductal Type	NO	T3	[Unknown]	Stage IIB	2	13	Cytology (e.g. Peritoneal or pleural fluid)	[Unknown]	NOT HISPANIC OR LATINO	RX	3.5	NO	[Unknown]	NA	129	Recurred/Progressed	11.17	NA	NA
TCGA-HZ-8315-01	HG	1	9.82	C25.0	No	C25.0	[Unknown]	[Unknown]	-19839	FEMALE	MX	Dead	HZ	DECEASED	8500/3	54	WHITE	N0	YES	Pancreas-Adenocarcinoma Ductal Type	NO	T3	[Unknown]	Stage IIA	0	21	Other method, specify:	WITH TUMOR	NOT HISPANIC OR LATINO	R1	6.0	NA	[Unknown]	NA	65	NA	NA	NA	NA
TCGA-HZ-8636-01	HG	1	17.90	C25.2	No	C25.2	[Unknown]	[Unknown]	-21501	FEMALE	M1	Dead	HZ	DECEASED	8500/3	58	WHITE	N0	YES	Pancreas-Adenocarcinoma Ductal Type	NO	T3	[Unknown]	Stage IV	0	2	Tumor resection	WITH TUMOR	NOT HISPANIC OR LATINO	R1	9.0	NO	[Unknown]	NA	87	NA	NA	NA	NA
TCGA-IB-7646-01	HG	1	4.76	C25.0	No	C25.0	1	[Unknown]	-22148	MALE	M0	Dead	IB	DECEASED	8500/3	60	WHITE	N1	YES	Pancreas-Adenocarcinoma Ductal Type	YES	T3	NO	Stage IIB	6	6	Cytology (e.g. Peritoneal or pleural fluid)	WITH TUMOR	NOT HISPANIC OR LATINO	R1	4.5	YES	NO	Progressive Disease	69	Recurred/Progressed	4.34	NA	Occasional Drinker
TCGA-IB-7651-01	HG	1	19.81	C25.0	No	C25.0	2	YES	-23580	FEMALE	M0	Dead	IB	DECEASED	8500/3	64	WHITE	N1	YES	Pancreas-Adenocarcinoma Ductal Type	YES	T3	NO	Stage IIB	3	8	Cytology (e.g. Peritoneal or pleural fluid)	WITH TUMOR	NOT HISPANIC OR LATINO	R0	2.9	YES	YES	Complete Remission/Response	15814	Recurred/Progressed	19.09	NA	Weekly Drinker
TCGA-IB-7885-01	HG	1	41.29	C25.9	No	C25.9	3	YES	-28554	FEMALE	M0	Alive	IB	LIVING	8500/3	78	WHITE	N1	YES	Pancreas-Adenocarcinoma Ductal Type	NO	T3	NO	Stage IIB	3	12	Tumor resection	WITH TUMOR	NOT HISPANIC OR LATINO	R0	2.4	YES	YES	Complete Remission/Response	259	DiseaseFree	41.29	NA	None
TCGA-IB-7887-01	HG	1	3.61	C25.9	No	C25.9	2	NO	-22990	FEMALE	M0	Dead	IB	DECEASED	8500/3	62	WHITE	N1	YES	Pancreas-Adenocarcinoma Ductal Type	[Unknown]	T3	NO	Stage IIB	3	8	Tumor resection	[Unknown]	NOT HISPANIC OR LATINO	R1	5.5	NO	YES	[Unknown]	290	NA	NA	NA	[Not Evaluated]
TCGA-IB-7890-01	HG	1	19.65	C25.9	No	C25.9	1	NO	-26747	MALE	M0	Dead	IB	DECEASED	8500/3	73	[Unknown]	N0	YES	Pancreas-Adenocarcinoma Ductal Type	YES	T2	NO	Stage IB	0	11	Tumor resection	WITH TUMOR	[Unknown]	R0	2.8	YES	[Unknown]	Progressive Disease	73	Recurred/Progressed	17.05	NA	Occasional Drinker
TCGA-IB-7893-01	HG	1	3.84	C25.9	No	C25.9	3	NO	-23703	MALE	M0	Dead	IB	DECEASED	8500/3	64	WHITE	N0	YES	Pancreas-Adenocarcinoma Ductal Type	YES	T3	NO	Stage IIA	0	8	Tumor resection	WITH TUMOR	NOT HISPANIC OR LATINO	R0	7.0	YES	YES	Progressive Disease	57	Recurred/Progressed	2.63	NA	Social Drinker
TCGA-IB-8127-01	HG	1	17.15	C25.0	No	C25.0	4	YES	-21676	MALE	M0	Alive	IB	LIVING	8500/3	59	WHITE	N1	YES	Pancreas-Adenocarcinoma Ductal Type	NO	T3	NO	Stage IIB	3	24	Tumor resection	TUMOR FREE	NOT HISPANIC OR LATINO	R1	4.5	NA	NO	Complete Remission/Response	64	Recurred/Progressed	15.97	NA	NA
TCGA-IB-A5SP-01	HG	1	15.83	C25.0	No	C25.0	1	YES	-28317	MALE	M0	Alive	IB	LIVING	8500/3	77	WHITE	N0	YES	Pancreas-Adenocarcinoma Ductal Type	YES	T3	NO	Stage IIA	0	14	Cytology (e.g. Peritoneal or pleural fluid)	WITH TUMOR	[Unknown]	R1	3	YES	YES	[Unknown]	112	Recurred/Progressed	9.86	240	None
TCGA-IB-A6UF-01	HG	1	21.88	C25.0	No	C25.0	2	YES	-23152	MALE	M0	Alive	IB	LIVING	8500/3	63	WHITE	N1	YES	Pancreas-Adenocarcinoma Ductal Type	[Unknown]	T3	NO	Stage IIB	7	18	Tissue Biopsy	[Unknown]	NOT HISPANIC OR LATINO	R1	3.3	YES	[Unknown]	[Unknown]	109	Recurred/Progressed	19.48	440	Daily Drinker
TCGA-IB-AAUU-01	HG	1	8.05	C25.0	No	C25.0	4	YES	-13127	MALE	M0	Alive	IB	LIVING	8500/3	35	WHITE	N1	YES	Pancreas-Adenocarcinoma Ductal Type	NO	T3	NO	Stage IIB	2	16	Tumor resection	TUMOR FREE	NOT HISPANIC OR LATINO	R0	3	YES	YES	NA	81	DiseaseFree	8.05	130	None
TCGA-OE-A75W-01	HG	1	8.77	C25.2	No	C25.2	3	YES	-27684	MALE	M0	Dead	OE	DECEASED	8500/3	75	WHITE	N0	YES	Pancreas-Adenocarcinoma Ductal Type	NO	T3	[Unknown]	Stage IIA	0	22	Cytology (e.g. Peritoneal or pleural fluid)	[Unknown]	NOT HISPANIC OR LATINO	R0	4.5	YES	YES	[Unknown]	170	Recurred/Progressed	4.80	200	Daily Drinker
TCGA-PZ-A5RE-01	HG	1	15.44	C25.0	No	C25.0	3	YES	-16255	FEMALE	MX	Dead	PZ	DECEASED	8500/3	44	WHITE	N1	YES	Pancreas-Adenocarcinoma Ductal Type	NO	T3	YES	Stage IIB	3	22	Tumor resection	[Unknown]	NOT HISPANIC OR LATINO	NA	3	NA	NA	[Unknown]	38	Recurred/Progressed	12.91	260	NA
TCGA-S4-A8RO-01	HG	1	17.25	C25.0	Yes, History of Prior Malignancy	C25.0	1	YES	-27645	FEMALE	MX	Alive	S4	LIVING	8500/3	75	WHITE	N1	YES	Pancreas-Adenocarcinoma Ductal Type	NO	T3	YES	Stage IIB	1	17	Tumor resection	TUMOR FREE	NOT HISPANIC OR LATINO	R1	4	YES	NO	Complete Remission/Response	74	Recurred/Progressed	9.56	460	Weekly Drinker
TCGA-YB-A89D-01	HG	1	11.50	C25.1	No	C25.1	1	YES	-21792	MALE	MX	Alive	YB	LIVING	8500/3	59	WHITE	N1	YES	Pancreas-Adenocarcinoma Ductal Type	NO	T3	YES	Stage IIB	4	17	Tumor resection	TUMOR FREE	NOT HISPANIC OR LATINO	R0	3.2	NO	YES	NA	209	DiseaseFree	11.50	180	NA
TCGA-YY-A8LH-01	HG	1	66.23	C25.0	No	C25.0	2	YES	-22376	FEMALE	MX	Alive	YY	LIVING	8500/3	61	WHITE	N1	YES	Pancreas-Adenocarcinoma Ductal Type	NO	T3	YES	Stage IIB	2	17	Tumor resection	TUMOR FREE	NOT HISPANIC OR LATINO	R0	4.2	YES	YES	Complete Remission/Response	139	DiseaseFree	66.23	150	Occasional Drinker
TCGA-2J-AAB1-01	LG	1	NA	NA	NA	NA	NA	NA	NA	NA	NA	NA	NA	NA	NA	NA	NA	NA	NA	NA	NA	NA	NA	NA	NA	NA	NA	NA	NA	NA	NA	NA	NA	NA	105	NA	NA	90	NA
TCGA-2J-AAB8-01	LG	1	2.63	C25.0	No	C25.0	[Unknown]	YES	-26028	MALE	M0	Alive	2J	LIVING	8500/3	71	WHITE	N1	YES	Pancreas-Adenocarcinoma Ductal Type	NO	T3	[Unknown]	Stage IIB	3	27	Tumor resection	TUMOR FREE	[Unknown]	R1	3.5	NO	[Unknown]	[Unknown]	76	DiseaseFree	2.63	170	NA
TCGA-2J-AAB9-01	LG	1	20.60	C25.0	No	C25.0	1	YES	-25920	FEMALE	M0	Dead	2J	DECEASED	8500/3	70	WHITE	N1	YES	Pancreas-Adenocarcinoma Ductal Type	YES	T3	YES	Stage IIB	6	37	Tumor resection	WITH TUMOR	[Unknown]	R0	4	YES	YES	Complete Remission/Response	39	Recurred/Progressed	17.12	140	Weekly Drinker
TCGA-2J-AABA-01	LG	1	19.94	C25.0	No	C25.0	5	YES	-20133	MALE	M0	Dead	2J	DECEASED	8500/3	55	WHITE	N1	YES	Pancreas-Adenocarcinoma Ductal Type	YES	T3	NO	Stage IIB	2	22	Tumor resection	WITH TUMOR	[Unknown]	R1	4.3	NO	[Unknown]	Progressive Disease	50	Recurred/Progressed	15.51	240	NA
TCGA-2J-AABE-01	LG	1	22.21	C25.1	No	C25.1	3	YES	-26943	MALE	M0	Alive	2J	LIVING	8500/3	73	WHITE	N0	YES	Pancreas-Adenocarcinoma Ductal Type	NO	T3	YES	Stage IIA	0	24	Tumor resection	TUMOR FREE	[Unknown]	R0	5.8	YES	NO	Complete Remission/Response	54	DiseaseFree	22.21	80	Weekly Drinker
TCGA-2J-AABF-01	LG	1	22.70	C25.0	No	C25.0	3	YES	-26936	MALE	M0	Dead	2J	DECEASED	8500/3	73	WHITE	N1	YES	Pancreas-Adenocarcinoma Ductal Type	YES	T3	YES	Stage IIB	4	18	Tumor resection	WITH TUMOR	[Unknown]	R1	3.2	YES	YES	Progressive Disease	72	Recurred/Progressed	22.04	230	Weekly Drinker
TCGA-2J-AABK-01	LG	1	15.90	C25.0	No	C25.0	[Unknown]	YES	-26188	MALE	M0	Alive	2J	LIVING	8500/3	71	WHITE	N1	YES	Pancreas-Adenocarcinoma Ductal Type	NO	T3	YES	Stage IIB	2	19	Tumor resection	TUMOR FREE	[Unknown]	R1	2.8	NO	[Unknown]	Complete Remission/Response	56	DiseaseFree	15.90	210	NA
TCGA-2J-AABO-01	LG	1	14.45	C25.0	No	C25.0	4	YES	-15869	MALE	M0	Alive	2J	LIVING	8500/3	43	WHITE	N1	YES	Pancreas-Adenocarcinoma Ductal Type	YES	T3	YES	Stage IIB	8	16	Tumor resection	[Unknown]	[Unknown]	R0	4.6	NO	YES	Progressive Disease	108	Recurred/Progressed	14.45	160	NA
TCGA-2J-AABR-01	LG	1	14.39	C25.8	Yes, History of Prior Malignancy	C25.8	[Unknown]	YES	-22131	FEMALE	M0	Alive	2J	LIVING	8500/3	60	WHITE	N0	YES	Pancreas-Adenocarcinoma Ductal Type	YES	T3	YES	Stage IIA	0	14	Tumor resection	WITH TUMOR	[Unknown]	R0	3.2	NO	[Unknown]	Progressive Disease	41	Recurred/Progressed	13.53	120	NA
TCGA-2J-AABT-01	LG	1	10.48	C25.0	Yes, History of Prior Malignancy	C25.0	1	YES	-26379	FEMALE	M0	Alive	2J	LIVING	8500/3	72	WHITE	N1	YES	Pancreas-Adenocarcinoma Ductal Type	[Unknown]	T3	[Unknown]	Stage IIB	1	21	Tumor resection	[Unknown]	[Unknown]	R0	4.5	YES	NO	[Unknown]	NA	DiseaseFree	10.48	80	Social Drinker
TCGA-2L-AAQJ-01	LG	1	12.94	C25.0	No	C25.0	1	YES	-18103	FEMALE	MX	Dead	2L	DECEASED	8500/3	49	WHITE	N0	YES	Pancreas-Adenocarcinoma Ductal Type	NO	T4	NO	Stage III	0	21	Tumor resection	WITH TUMOR	[Unknown]	R1	3	YES	[Unknown]	Progressive Disease	125	NA	NA	170	None
TCGA-2L-AAQL-01	LG	1	9.59	C25.0	No	C25.0	1	NO	-30092	MALE	MX	Dead	2L	DECEASED	8500/3	82	WHITE	N1	YES	Pancreas-Adenocarcinoma Ductal Type	NO	T3	NO	Stage IIB	3	43	Tumor resection	WITH TUMOR	[Unknown]	RX	4	YES	NO	Progressive Disease	88	NA	NA	100	Daily Drinker
TCGA-3A-A9I5-01	LG	1	58.94	C25.0	Yes, History of Prior Malignancy	C25.0	[Unknown]	YES	-21175	MALE	MX	Alive	3A	LIVING	8500/3	57	WHITE	N0	YES	Pancreas-Adenocarcinoma Ductal Type	NO	NA	YES	NA	0	13	Tissue Biopsy	TUMOR FREE	NOT HISPANIC OR LATINO	R0	3.0	NO	YES	Complete Remission/Response	57	DiseaseFree	58.94	60	NA
TCGA-3A-A9I7-01	LG	1	43.46	C25.0	No	C25.0	[Unknown]	YES	-16766	MALE	MX	Alive	3A	LIVING	8500/3	45	BLACK OR AFRICAN AMERICAN	N1	YES	Pancreas-Adenocarcinoma Ductal Type	NO	T3	YES	Stage IIB	2	28	Tissue Biopsy	TUMOR FREE	NOT HISPANIC OR LATINO	R0	NA	YES	NO	[Unknown]	37	Recurred/Progressed	43.00	90	[Unknown]
TCGA-3A-A9I9-01	LG	1	20.83	C25.0	No	C25.0	4	YES	-24731	MALE	MX	Dead	3A	DECEASED	8500/3	67	WHITE	N0	YES	Pancreas-Adenocarcinoma Ductal Type	YES	T3	YES	Stage IIA	0	23	Tissue Biopsy	WITH TUMOR	NOT HISPANIC OR LATINO	R0	2.5	YES	YES	Stable Disease	112	Recurred/Progressed	16.85	70	Weekly Drinker
TCGA-3A-A9IC-01	LG	1	24.24	C25.0	No	C25.0	1	YES	-22400	FEMALE	MX	Dead	3A	DECEASED	8500/3	61	WHITE	N1	YES	Pancreas-Adenocarcinoma Ductal Type	NO	T3	YES	Stage IIB	4	21	Tissue Biopsy	WITH TUMOR	NOT HISPANIC OR LATINO	R0	4.0	YES	YES	Stable Disease	65	NA	NA	60	Weekly Drinker
TCGA-3A-A9IX-01	LG	1	34.07	C25.0	No	C25.0	4	YES	-14729	MALE	MX	Alive	3A	LIVING	8500/3	40	WHITE	N0	YES	Pancreas-Adenocarcinoma Ductal Type	NO	T1	YES	Stage IA	0	35	Tissue Biopsy	TUMOR FREE	NOT HISPANIC OR LATINO	R0	2	YES	NO	Complete Remission/Response	50	DiseaseFree	34.07	80	Social Drinker
TCGA-3E-AAAY-01	LG	1	75.07	C25.1	No	C25.1	5	YES	-24760	MALE	MX	Alive	3E	LIVING	8500/3	67	WHITE	N1	YES	Pancreas-Adenocarcinoma Ductal Type	YES	T3	NO	Stage IIB	5	23	Tumor resection	WITH TUMOR	NOT HISPANIC OR LATINO	NA	3	YES	NA	[Unknown]	41	Recurred/Progressed	32.42	20	None
TCGA-3E-AAAZ-01	LG	1	71.68	C25.0	No	C25.0	5	YES	-26234	MALE	MX	Dead	3E	DECEASED	8500/3	71	WHITE	N0	YES	Pancreas-Adenocarcinoma Ductal Type	YES	T3	NA	Stage IIA	0	10	Tumor resection	WITH TUMOR	HISPANIC OR LATINO	NA	3.2	NA	NA	[Unknown]	69	Recurred/Progressed	52.56	180	NA
TCGA-F2-7273-01	LG	1	19.45	C25.9	No	C25.9	3	YES	-20071	MALE	M0	Dead	F2	DECEASED	8140/3	54	BLACK OR AFRICAN AMERICAN	N1	YES	Pancreas-Adenocarcinoma Ductal Type	YES	T3	YES	Stage IIB	3	32	Tumor resection	WITH TUMOR	NOT HISPANIC OR LATINO	R1	4.2	NO	NO	Progressive Disease	NA	Recurred/Progressed	8.41	NA	NA
TCGA-F2-7276-01	LG	1	7.10	C25.9	No	C25.9	1	YES	-23713	MALE	M0	Dead	F2	DECEASED	8140/3	64	WHITE	N1	YES	Pancreas-Adenocarcinoma Ductal Type	NO	T3	NO	Stage IIB	9	17	Tumor resection	WITH TUMOR	NOT HISPANIC OR LATINO	R0	5.5	NO	YES	Progressive Disease	NA	NA	NA	NA	NA
TCGA-F2-A44H-01	LG	1	19.25	C25.0	No	C25.0	1	YES	-24007	MALE	M0	Alive	F2	LIVING	8140/3	65	WHITE	N0	YES	Pancreas-Adenocarcinoma Ductal Type	[Unknown]	T3	YES	Stage IIA	0	8	Tissue Biopsy	TUMOR FREE	NOT HISPANIC OR LATINO	R0	3.5	NO	YES	[Unknown]	24	DiseaseFree	19.25	60	NA
TCGA-F2-A7TX-01	LG	1	3.12	C25.0	No	C25.0	3	NO	-28239	MALE	M0	Dead	F2	DECEASED	8500/3	77	WHITE	N1	YES	Pancreas-Adenocarcinoma Ductal Type	NO	T3	NO	Stage IIB	7	19	Cytology (e.g. Peritoneal or pleural fluid)	WITH TUMOR	[Not Evaluated]	R1	3.6	YES	YES	Progressive Disease	70	NA	NA	230	Daily Drinker
TCGA-FB-A4P5-01	LG	1	5.88	C25.0	No	C25.0	4	[Unknown]	-25412	FEMALE	MX	Dead	FB	DECEASED	8500/3	69	WHITE	N1	YES	Pancreas-Adenocarcinoma Ductal Type	NO	T3	[Unknown]	Stage IIB	4	40	Tumor resection	[Unknown]	NOT HISPANIC OR LATINO	R0	4.5	NO	YES	[Unknown]	47	NA	NA	500	[Unknown]
TCGA-FB-A5VM-01	LG	1	16.36	C25.0	No	C25.0	4	[Unknown]	-27362	MALE	M0	Dead	FB	DECEASED	8500/3	74	WHITE	N0	YES	Pancreas-Adenocarcinoma Ductal Type	[Unknown]	T2	[Unknown]	Stage IB	0	35	Tumor resection	[Unknown]	NOT HISPANIC OR LATINO	R0	4.5	YES	NO	[Unknown]	80	Recurred/Progressed	5.81	280	Occasional Drinker
TCGA-FB-A78T-01	LG	1	12.32	C25.0	No	C25.0	4	[Unknown]	-26179	FEMALE	M0	Dead	FB	DECEASED	8500/3	71	WHITE	N1	YES	Pancreas-Adenocarcinoma Ductal Type	NO	T3	[Unknown]	Stage IIB	4	22	Tumor resection	[Unknown]	NOT HISPANIC OR LATINO	R0	3.5	NO	YES	[Unknown]	117	NA	NA	140	NA
TCGA-FB-A7DR-01	LG	1	11.60	C25.0	No	C25.0	2	[Unknown]	-17649	MALE	M0	Dead	FB	DECEASED	8480/3	48	ASIAN	NX	NO	Pancreas-Colloid (mucinous non-cystic) Carcinoma	NO	T3	[Unknown]	Stage IIA	NA	NA	Tissue Biopsy	TUMOR FREE	NOT HISPANIC OR LATINO	R0	3	YES	NO	[Unknown]	NA	NA	NA	1350	Weekly Drinker
TCGA-FB-AAPP-01	LG	1	15.93	C25.0	No	C25.0	3	YES	-26239	MALE	MX	Dead	FB	DECEASED	8500/3	71	WHITE	N1	YES	Pancreas-Adenocarcinoma Ductal Type	NO	T3	YES	Stage IIB	3	7	Tissue Biopsy	WITH TUMOR	NOT HISPANIC OR LATINO	R0	5.5	YES	YES	Progressive Disease	NA	Recurred/Progressed	4.93	360	Social Drinker
TCGA-FB-AAPS-01	LG	1	7.49	C25.0	No	C25.0	3	[Unknown]	-22981	FEMALE	MX	Alive	FB	LIVING	8500/3	62	WHITE	N1	YES	Pancreas-Adenocarcinoma Ductal Type	[Unknown]	T2	YES	Stage IIB	1	7	Tumor resection	[Unknown]	NOT HISPANIC OR LATINO	R0	3	NO	[Unknown]	[Unknown]	61	DiseaseFree	7.49	90	[Not Evaluated]
TCGA-FB-AAPY-01	LG	1	34.79	C25.0	No	C25.0	3	YES	-26085	MALE	MX	Dead	FB	DECEASED	8500/3	71	WHITE	N1	YES	Pancreas-Adenocarcinoma Ductal Type	NO	T2	YES	Stage IIB	2	9	Tissue Biopsy	TUMOR FREE	NOT HISPANIC OR LATINO	R0	3.5	YES	YES	Complete Remission/Response	62	NA	NA	60	Social Drinker
TCGA-FB-AAPZ-01	LG	1	23.52	C25.0	No	C25.0	1	NO	-19847	MALE	MX	Alive	FB	LIVING	8500/3	54	WHITE	N1	YES	Pancreas-Adenocarcinoma Ductal Type	NO	T2	NO	Stage IIB	1	12	Tissue Biopsy	TUMOR FREE	NOT HISPANIC OR LATINO	R0	3.8	NO	YES	Complete Remission/Response	62	Recurred/Progressed	23.52	240	NA
TCGA-FB-AAQ3-01	LG	1	1.02	C25.0	No	C25.0	1	NO	-23953	FEMALE	MX	Dead	FB	DECEASED	8500/3	65	WHITE	N1	YES	Pancreas-Adenocarcinoma Ductal Type	NO	T3	NO	Stage IIB	1	23	Tumor resection	TUMOR FREE	NOT HISPANIC OR LATINO	R0	2.5	YES	YES	Complete Remission/Response	70	NA	NA	90	None
TCGA-H6-A45N-01	LG	1	13.83	C25.2	Yes, History of Prior Malignancy	C25.2	3	[Unknown]	-32475	FEMALE	MX	Dead	H6	DECEASED	8140/3	88	WHITE	N1	YES	Pancreas-Adenocarcinoma-Other Subtype	[Unknown]	T3	[Unknown]	Stage IIB	1	12	Other method, specify:	[Unknown]	NOT HISPANIC OR LATINO	NA	9	YES	YES	[Unknown]	50	Recurred/Progressed	11.93	470	Daily Drinker
TCGA-H8-A6C1-01	LG	1	22.04	C25.0	No	C25.0	4	YES	-19677	MALE	MX	Alive	H8	LIVING	8140/3	53	WHITE	N0	YES	Pancreas-Adenocarcinoma-Other Subtype	NO	T3	NO	Stage IIA	0	21	Cytology (e.g. Peritoneal or pleural fluid)	TUMOR FREE	NOT HISPANIC OR LATINO	R0	3.1	YES	YES	NA	NA	Recurred/Progressed	14.95	90	Occasional Drinker
TCGA-HV-A5A4-01	LG	1	7.62	C25.2	No	C25.2	1	YES	-26311	FEMALE	MX	Alive	HV	LIVING	8500/3	72	ASIAN	N0	NA	Pancreas-Adenocarcinoma Ductal Type	NO	T3	NO	Stage IIA	1	18	Tumor resection	NA	NA	NA	NA	NO	NA	Complete Remission/Response	51	DiseaseFree	7.62	30	NA
TCGA-HV-A5A5-01	LG	1	9.49	C25.0	No	C25.0	1	YES	-22329	FEMALE	M0	Alive	HV	LIVING	8500/3	61	ASIAN	N1	YES	Pancreas-Adenocarcinoma Ductal Type	NO	T3	NO	Stage IIB	2	19	Tumor resection	NA	NA	NA	NA	YES	NA	Complete Remission/Response	40	DiseaseFree	9.49	10	[Unknown]
TCGA-HV-A5A6-01	LG	1	66.89	C25.0	No	C25.0	1	NO	-24025	FEMALE	M0	Dead	HV	DECEASED	8500/3	65	ASIAN	N1b	YES	Pancreas-Adenocarcinoma Ductal Type	YES	T3	NO	Stage IIB	2	22	Tumor resection	NA	NA	R0	NA	NA	NA	Complete Remission/Response	53	Recurred/Progressed	59.76	130	NA
TCGA-HV-AA8V-01	LG	1	30.22	C25.0	No	C25.0	4	YES	-18357	MALE	MX	Alive	HV	LIVING	8500/3	50	ASIAN	N1	YES	Pancreas-Adenocarcinoma Ductal Type	YES	T3	NO	Stage IIB	3	20	Tumor resection	NA	NA	R2	NA	YES	NA	NA	47	Recurred/Progressed	17.28	30	Weekly Drinker
TCGA-HZ-7918-01	LG	1	31.83	C25.0	No	C25.0	[Unknown]	[Unknown]	-26573	MALE	M0	Alive	HZ	LIVING	8500/3	72	WHITE	N1	YES	Pancreas-Adenocarcinoma Ductal Type	NO	T3	[Unknown]	Stage IIB	11	22	Cytology (e.g. Peritoneal or pleural fluid)	[Unknown]	NOT HISPANIC OR LATINO	R0	5.5	NO	[Unknown]	NA	NA	Recurred/Progressed	17.81	NA	NA
TCGA-HZ-7920-01	LG	1	7.75	C25.0	No	C25.0	[Unknown]	[Unknown]	-26167	MALE	MX	Dead	HZ	DECEASED	8500/3	71	WHITE	N0	YES	Pancreas-Adenocarcinoma Ductal Type	NO	T2	[Unknown]	Stage IB	0	12	Tumor resection	TUMOR FREE	NOT HISPANIC OR LATINO	R0	3.2	NO	[Unknown]	NA	NA	NA	NA	NA	NA
TCGA-HZ-7923-01	LG	1	10.32	C25.0	No	C25.0	[Unknown]	[Unknown]	-23760	MALE	MX	Alive	HZ	LIVING	8500/3	65	WHITE	N0	YES	Pancreas-Adenocarcinoma Ductal Type	NO	T3	[Unknown]	Stage IIA	0	17	Tumor resection	[Unknown]	NOT HISPANIC OR LATINO	R0	3.0	NA	NA	NA	NA	DiseaseFree	10.32	NA	NA
TCGA-HZ-7924-01	LG	1	27.60	C25.0	No	C25.0	[Unknown]	[Unknown]	-22090	FEMALE	MX	Alive	HZ	LIVING	8500/3	60	WHITE	N0	YES	Pancreas-Adenocarcinoma Ductal Type	NO	T3	[Unknown]	Stage IIA	0	17	Tissue Biopsy	[Unknown]	NOT HISPANIC OR LATINO	R0	5.0	NO	[Unknown]	NA	NA	Recurred/Progressed	27.30	NA	NA
TCGA-HZ-7925-01	LG	1	20.17	C25.0	No	C25.0	[Unknown]	[Unknown]	-24150	MALE	MX	Dead	HZ	DECEASED	8500/3	66	WHITE	N1	YES	Pancreas-Adenocarcinoma Ductal Type	NO	T3	[Unknown]	Stage IIB	2	19	NA	[Unknown]	NOT HISPANIC OR LATINO	R0	4.7	NO	[Unknown]	NA	302	Recurred/Progressed	11.96	NA	NA
TCGA-HZ-8001-01	LG	1	23.19	C25.0	No	C25.0	[Unknown]	[Unknown]	-25227	MALE	MX	Alive	HZ	LIVING	8500/3	69	WHITE	N0	YES	Pancreas-Adenocarcinoma Ductal Type	NO	T4	[Unknown]	Stage III	0	16	NA	TUMOR FREE	NOT HISPANIC OR LATINO	R0	3.0	NA	NA	NA	77	DiseaseFree	23.19	NA	NA
TCGA-HZ-8002-01	LG	1	12.02	C25.0	No	C25.0	[Unknown]	[Unknown]	-22433	MALE	MX	Dead	HZ	DECEASED	8500/3	61	WHITE	N1	YES	Pancreas-Adenocarcinoma Ductal Type	NO	T3	[Unknown]	Stage IIB	4	33	NA	[Unknown]	NOT HISPANIC OR LATINO	R0	3.1	NA	NA	NA	106	NA	NA	NA	NA
TCGA-HZ-8317-01	LG	1	12.42	C25.0	No	C25.0	[Unknown]	[Unknown]	-25214	FEMALE	MX	Dead	HZ	DECEASED	8500/3	69	WHITE	N1	YES	Pancreas-Adenocarcinoma Ductal Type	NO	T3	[Unknown]	Stage IIB	4	13	Other method, specify:	WITH TUMOR	NOT HISPANIC OR LATINO	R1	3.1	NO	[Unknown]	NA	70	NA	NA	NA	NA
TCGA-HZ-8519-01	LG	1	14.91	C25.0	No	C25.0	[Unknown]	[Unknown]	-26947	MALE	MX	Alive	HZ	LIVING	8140/3	73	WHITE	N0	YES	Pancreas-Adenocarcinoma-Other Subtype	NO	T1	[Unknown]	Stage IA	0	9	Tumor resection	TUMOR FREE	NOT HISPANIC OR LATINO	R0	1.8	NO	[Unknown]	NA	37	DiseaseFree	14.91	NA	NA
TCGA-HZ-8637-01	LG	1	16.98	C25.0	No	C25.0	[Unknown]	[Unknown]	-27929	FEMALE	MX	Dead	HZ	DECEASED	8500/3	76	WHITE	N1	YES	Pancreas-Adenocarcinoma Ductal Type	NO	T3	[Unknown]	Stage IIB	1	18	Tumor resection	[Unknown]	HISPANIC OR LATINO	R0	3.4	NO	[Unknown]	NA	83	NA	NA	NA	NA
TCGA-HZ-8638-01	LG	1	4.96	C25.0	No	C25.0	[Unknown]	[Unknown]	-30821	FEMALE	MX	Dead	HZ	DECEASED	8480/3	84	WHITE	N0	YES	Pancreas-Colloid (mucinous non-cystic) Carcinoma	NO	T1	[Unknown]	Stage IA	0	12	Tissue Biopsy	TUMOR FREE	NOT HISPANIC OR LATINO	R0	0.3	NO	[Unknown]	NA	NA	NA	NA	NA	NA
TCGA-HZ-A49G-01	LG	1	21.68	C25.0	No	C25.0	[Unknown]	[Unknown]	-21491	FEMALE	MX	Alive	HZ	LIVING	8500/3	58	WHITE	N1	YES	Pancreas-Adenocarcinoma Ductal Type	NO	T2	[Unknown]	Stage IIB	3	18	Cytology (e.g. Peritoneal or pleural fluid)	WITH TUMOR	NOT HISPANIC OR LATINO	R1	3.0	NO	[Unknown]	[Unknown]	50	DiseaseFree	21.68	70	NA
TCGA-HZ-A49H-01	LG	1	16.13	C25.0	No	C25.0	[Unknown]	[Unknown]	-24891	FEMALE	MX	Alive	HZ	LIVING	8500/3	68	WHITE	N1	YES	Pancreas-Adenocarcinoma Ductal Type	NO	T3	[Unknown]	Stage IIB	1	44	Cytology (e.g. Peritoneal or pleural fluid)	TUMOR FREE	NOT HISPANIC OR LATINO	R0	2.8	NO	[Unknown]	[Unknown]	37	DiseaseFree	16.13	70	NA
TCGA-HZ-A49I-01	LG	1	10.12	C25.0	No	C25.0	[Unknown]	[Unknown]	-28454	MALE	MX	Dead	HZ	DECEASED	8500/3	77	WHITE	N1	YES	Pancreas-Adenocarcinoma Ductal Type	NO	T3	[Unknown]	Stage IIB	3	9	Tumor resection	WITH TUMOR	NOT HISPANIC OR LATINO	R1	5.0	NO	[Unknown]	[Unknown]	48	NA	NA	80	NA
TCGA-HZ-A4BH-01	LG	1	6.37	C25.0	No	C25.0	[Unknown]	[Unknown]	-27637	MALE	MX	Alive	HZ	LIVING	8500/3	75	WHITE	N1b	YES	Pancreas-Adenocarcinoma Ductal Type	NO	T3	[Unknown]	Stage IIB	4	10	Cytology (e.g. Peritoneal or pleural fluid)	[Unknown]	[Not Evaluated]	R1	2.5	NO	[Unknown]	NA	77	DiseaseFree	6.37	60	NA
TCGA-HZ-A4BK-01	LG	1	21.58	C25.0	Yes, History of Prior Malignancy	C25.0	[Unknown]	[Unknown]	-26503	MALE	MX	Alive	HZ	LIVING	8140/3	72	WHITE	N1	YES	Pancreas-Adenocarcinoma-Other Subtype	NO	T3	[Unknown]	Stage IIB	2	4	Cytology (e.g. Peritoneal or pleural fluid)	[Unknown]	NOT HISPANIC OR LATINO	R1	4.7	NO	[Unknown]	NA	65	DiseaseFree	21.58	70	NA
TCGA-HZ-A77O-01	LG	1	5.26	C25.0	No	C25.0	1	[Unknown]	-28434	FEMALE	MX	Dead	HZ	DECEASED	8500/3	77	WHITE	N1	YES	Pancreas-Adenocarcinoma Ductal Type	NO	T2	[Unknown]	Stage IIB	4	26	Cytology (e.g. Peritoneal or pleural fluid)	TUMOR FREE	NOT HISPANIC OR LATINO	R0	2.8	NO	NO	[Unknown]	49	Recurred/Progressed	3.22	40	NA
TCGA-HZ-A77P-01	LG	1	10.84	C25.0	No	C25.0	1	[Unknown]	-28403	MALE	MX	Alive	HZ	LIVING	8140/3	77	WHITE	N1	YES	Pancreas-Adenocarcinoma-Other Subtype	NO	T3	[Unknown]	Stage IIB	1	21	Tissue Biopsy	TUMOR FREE	NOT HISPANIC OR LATINO	R0	3.1	NO	YES	[Unknown]	60	DiseaseFree	10.84	50	NA
TCGA-HZ-A77Q-01	LG	1	1.08	C25.0	Yes, History of Prior Malignancy	C25.0	2	[Unknown]	-20366	FEMALE	MX	Alive	HZ	LIVING	8140/3	55	WHITE	N1	YES	Pancreas-Adenocarcinoma-Other Subtype	NO	T3	[Unknown]	Stage IIB	1	19	Tissue Biopsy	TUMOR FREE	NOT HISPANIC OR LATINO	R0	2.8	NO	NO	[Unknown]	295	DiseaseFree	1.08	80	NA
TCGA-HZ-A8P0-01	LG	1	0.00	C25.0	Yes, History of Prior Malignancy	C25.0	3	[Unknown]	-27850	MALE	MX	Alive	HZ	LIVING	8500/3	76	WHITE	N1	YES	Pancreas-Adenocarcinoma Ductal Type	NO	T3	[Unknown]	Stage IIB	15	24	Tumor resection	TUMOR FREE	NOT HISPANIC OR LATINO	R0	3.1	YES	YES	[Unknown]	70	DiseaseFree	0.00	50	Social Drinker
TCGA-HZ-A8P1-01	LG	1	0.23	C25.2	No	C25.2	3	[Unknown]	-29631	MALE	MX	Alive	HZ	LIVING	8500/3	81	WHITE	N0	YES	Pancreas-Adenocarcinoma Ductal Type	NO	T2	[Unknown]	Stage IB	0	5	Tumor resection	TUMOR FREE	NOT HISPANIC OR LATINO	R0	5.0	NO	NO	[Unknown]	81	DiseaseFree	0.23	30	NA
TCGA-HZ-A9TJ-01	LG	6	19.81	C25.2	No	C25.2	[Unknown]	YES	-25849	MALE	M1	Alive	HZ	LIVING	8140/3	70	WHITE	N0	YES	Pancreas-Adenocarcinoma-Other Subtype	YES	T3	NO	Stage IV	0	1	Tumor resection	WITH TUMOR	NOT HISPANIC OR LATINO	R0	8.0	NO	[Unknown]	[Unknown]	101	Recurred/Progressed	18.23	50	NA
TCGA-IB-7644-01	LG	1	12.94	C25.0	No	C25.0	2	YES	-24043	FEMALE	M1	Dead	IB	DECEASED	8500/3	65	WHITE	N1	YES	Pancreas-Adenocarcinoma Ductal Type	YES	T3	NO	Stage IV	3	8	Tumor resection	WITH TUMOR	NOT HISPANIC OR LATINO	R1	2.3	YES	NO	Progressive Disease	80	Recurred/Progressed	10.05	NA	Occasional Drinker
TCGA-IB-7645-01	LG	1	49.34	C25.0	No	C25.0	1	YES	-16126	FEMALE	M0	Dead	IB	DECEASED	8500/3	44	[Unknown]	N1	YES	Pancreas-Adenocarcinoma Ductal Type	YES	T3	NO	Stage IIB	5	17	Tumor resection	WITH TUMOR	[Unknown]	R0	4.5	NA	NO	Progressive Disease	61	Recurred/Progressed	39.75	NA	NA
TCGA-IB-7649-01	LG	1	15.34	C25.0	No	C25.0	2	NO	-26773	FEMALE	M0	Dead	IB	DECEASED	8500/3	73	[Unknown]	N1	YES	Pancreas-Adenocarcinoma Ductal Type	YES	T3	NO	Stage IIB	5	13	Cytology (e.g. Peritoneal or pleural fluid)	[Unknown]	[Unknown]	R1	4	NO	[Unknown]	Partial Remission/Response	161	Recurred/Progressed	9.26	NA	[Not Evaluated]
TCGA-IB-7652-01	LG	1	36.66	C25.9	No	C25.9	1	YES	-18129	FEMALE	M0	Alive	IB	LIVING	8500/3	49	ASIAN	N1	YES	Pancreas-Adenocarcinoma Ductal Type	NO	T3	NO	Stage IIB	1	20	Tissue Biopsy	TUMOR FREE	NOT HISPANIC OR LATINO	R1	4.2	YES	NO	Complete Remission/Response	109	DiseaseFree	36.66	NA	None
TCGA-IB-7654-01	LG	1	15.64	C25.0	Yes, History of Prior Malignancy	C25.0	1	NO	-29292	MALE	M0	Dead	IB	DECEASED	8500/3	80	WHITE	N1	YES	Pancreas-Adenocarcinoma Ductal Type	NO	T2	NO	Stage IIB	2	3	Cytology (e.g. Peritoneal or pleural fluid)	WITH TUMOR	NOT HISPANIC OR LATINO	R0	3	NO	[Unknown]	Progressive Disease	NA	NA	NA	NA	[Unknown]
TCGA-IB-7886-01	LG	1	4.04	C25.9	No	C25.9	2	NO	-29319	MALE	M0	Dead	IB	DECEASED	8500/3	80	WHITE	N1	YES	Pancreas-Adenocarcinoma Ductal Type	NO	T3	NO	Stage IIB	4	11	Tumor resection	TUMOR FREE	NOT HISPANIC OR LATINO	R1	6.0	YES	NO	Complete Remission/Response	61	NA	NA	NA	Daily Drinker
TCGA-IB-7888-01	LG	1	43.76	C25.9	No	C25.9	[Unknown]	YES	-24117	FEMALE	M0	Dead	IB	DECEASED	8500/3	66	BLACK OR AFRICAN AMERICAN	N0	YES	Pancreas-Adenocarcinoma Ductal Type	YES	T3	NO	Stage IIA	0	12	Cytology (e.g. Peritoneal or pleural fluid)	WITH TUMOR	NOT HISPANIC OR LATINO	R0	3	NO	[Unknown]	Stable Disease	94	Recurred/Progressed	14.03	NA	[Not Evaluated]
TCGA-IB-7889-01	LG	1	15.80	C25.9	No	C25.9	1	YES	-31393	FEMALE	M0	Dead	IB	DECEASED	8500/3	85	WHITE	N1	YES	Pancreas-Adenocarcinoma Ductal Type	YES	T3	NO	Stage IIB	3	13	Cytology (e.g. Peritoneal or pleural fluid)	WITH TUMOR	NOT HISPANIC OR LATINO	R0	2.5	NO	YES	Progressive Disease	65	Recurred/Progressed	11.56	NA	[Unknown]
TCGA-IB-7891-01	LG	1	29.99	C25.9	No	C25.9	4	YES	-18202	FEMALE	M0	Dead	IB	DECEASED	8500/3	49	WHITE	N1	YES	Pancreas-Adenocarcinoma Ductal Type	NO	T3	NO	Stage IIB	7	11	Cytology (e.g. Peritoneal or pleural fluid)	TUMOR FREE	NOT HISPANIC OR LATINO	R0	2.3	YES	YES	Complete Remission/Response	46	Recurred/Progressed	28.65	NA	Social Drinker
TCGA-IB-7897-01	LG	1	15.97	C25.9	No	C25.9	5	NO	-19718	FEMALE	M0	Dead	IB	DECEASED	8500/3	53	WHITE	N1	YES	Pancreas-Adenocarcinoma Ductal Type	YES	T3	NO	Stage IIB	2	17	Tumor resection	WITH TUMOR	NOT HISPANIC OR LATINO	R0	3.5	YES	YES	Progressive Disease	56	Recurred/Progressed	13.04	NA	Social Drinker
TCGA-IB-A5SO-01	LG	1	11.99	C25.0	No	C25.0	1	NO	-26129	MALE	M0	Dead	IB	DECEASED	8500/3	71	WHITE	N1	YES	Pancreas-Adenocarcinoma Ductal Type	YES	T3	NO	Stage IIB	3	12	Tumor resection	WITH TUMOR	[Unknown]	R0	3.8	NO	NO	Progressive Disease	77	Recurred/Progressed	9.07	240	NA
TCGA-IB-A5SQ-01	LG	1	7.19	C25.0	No	C25.0	1	NO	-20760	FEMALE	M0	Dead	IB	DECEASED	8500/3	56	WHITE	N0	YES	Pancreas-Adenocarcinoma Ductal Type	YES	T2	NO	Stage IB	0	9	Tumor resection	WITH TUMOR	NOT HISPANIC OR LATINO	R0	2.5	YES	YES	Complete Remission/Response	82	Recurred/Progressed	6.47	210	Occasional Drinker
TCGA-IB-A5ST-01	LG	1	20.86	C25.0	No	C25.0	1	[Unknown]	-23672	FEMALE	M0	Alive	IB	LIVING	8500/3	64	WHITE	N1	YES	Pancreas-Adenocarcinoma Ductal Type	[Unknown]	T3	[Unknown]	Stage IIB	2	16	Tumor resection	TUMOR FREE	NOT HISPANIC OR LATINO	R0	3.2	NO	YES	Complete Remission/Response	78	DiseaseFree	20.86	790	NA
TCGA-IB-A6UG-01	LG	1	1.35	C25.0	No	C25.0	2	NO	-23751	MALE	M0	Dead	IB	DECEASED	8500/3	65	WHITE	N1	YES	Pancreas-Adenocarcinoma Ductal Type	NO	T3	NO	Stage IIB	16	19	Tissue Biopsy	WITH TUMOR	NOT HISPANIC OR LATINO	R1	3	YES	[Unknown]	Partial Remission/Response	124	NA	NA	180	None
TCGA-IB-A7M4-01	LG	1	15.87	C25.1	No	C25.1	4	NO	-29792	MALE	MX	Alive	IB	LIVING	8500/3	81	WHITE	N1	YES	Pancreas-Adenocarcinoma Ductal Type	NO	T3	NO	Stage IIB	1	16	Tumor resection	TUMOR FREE	NOT HISPANIC OR LATINO	R0	NA	YES	YES	Complete Remission/Response	90	DiseaseFree	15.87	290	Daily Drinker
TCGA-IB-AAUN-01	LG	1	4.73	C25.0	No	C25.0	1	NO	-27128	FEMALE	M0	Dead	IB	DECEASED	8500/3	74	WHITE	N0	YES	Pancreas-Adenocarcinoma Ductal Type	YES	T2	NO	Stage IB	0	15	Tumor resection	[Unknown]	NOT HISPANIC OR LATINO	R1	2.3	YES	YES	Complete Remission/Response	61	Recurred/Progressed	4.30	140	None
TCGA-IB-AAUO-01	LG	1	7.85	C25.0	No	C25.0	1	NO	-23622	FEMALE	M0	Dead	IB	DECEASED	8500/3	64	WHITE	N1	YES	Pancreas-Adenocarcinoma Ductal Type	YES	T3	NO	Stage IIB	5	5	Tumor resection	WITH TUMOR	NOT HISPANIC OR LATINO	R1	2.7	YES	NO	Partial Remission/Response	74	Recurred/Progressed	6.93	250	Social Drinker
TCGA-IB-AAUP-01	LG	1	14.16	C25.0	No	C25.0	3	YES	-24864	MALE	M0	Alive	IB	LIVING	8500/3	68	WHITE	N1	YES	Pancreas-Adenocarcinoma Ductal Type	NO	T3	NO	Stage IIB	7	21	Cytology (e.g. Peritoneal or pleural fluid)	TUMOR FREE	NOT HISPANIC OR LATINO	R1	2.7	YES	YES	NA	78	DiseaseFree	14.16	510	None
TCGA-IB-AAUR-01	LG	1	11.10	C25.0	No	C25.0	3	NO	-24576	MALE	M0	Alive	IB	LIVING	8500/3	67	WHITE	N1	YES	Pancreas-Adenocarcinoma Ductal Type	NO	T3	NO	Stage IIB	9	21	Tumor resection	WITH TUMOR	NOT HISPANIC OR LATINO	R1	3.7	YES	[Unknown]	Partial Remission/Response	52	Recurred/Progressed	10.84	340	None
TCGA-IB-AAUS-01	LG	1	7.39	C25.0	No	C25.0	4	YES	-30684	FEMALE	M0	Alive	IB	LIVING	8500/3	84	WHITE	N1	YES	Pancreas-Adenocarcinoma Ductal Type	NO	T3	NO	Stage IIB	2	14	Tumor resection	WITH TUMOR	NOT HISPANIC OR LATINO	R1	4	YES	YES	NA	53	DiseaseFree	7.39	150	Daily Drinker
TCGA-IB-AAUT-01	LG	1	9.43	C25.0	No	C25.0	4	YES	-23801	MALE	M0	Alive	IB	LIVING	8480/3	65	WHITE	N1	YES	Pancreas-Colloid (mucinous non-cystic) Carcinoma	NO	T2	NO	Stage IIB	7	11	Tumor resection	WITH TUMOR	NOT HISPANIC OR LATINO	R1	NA	YES	YES	NA	49	DiseaseFree	9.43	90	None
TCGA-IB-AAUV-01	LG	1	13.27	C25.0	No	C25.0	2	YES	-18059	MALE	M0	Alive	IB	LIVING	8500/3	49	WHITE	N1	YES	Pancreas-Adenocarcinoma Ductal Type	NO	T3	NO	Stage IIB	3	15	Cytology (e.g. Peritoneal or pleural fluid)	TUMOR FREE	NOT HISPANIC OR LATINO	R0	4.8	YES	NO	NA	NA	DiseaseFree	13.27	200	None
TCGA-IB-AAUW-01	LG	1	7.56	C25.0	No	C25.0	1	YES	-23306	FEMALE	M0	Dead	IB	DECEASED	8500/3	63	WHITE	N1	YES	Pancreas-Adenocarcinoma Ductal Type	NO	T3	NO	Stage IIB	1	9	Tumor resection	TUMOR FREE	NOT HISPANIC OR LATINO	R0	3.5	YES	YES	NA	NA	Recurred/Progressed	6.08	290	Occasional Drinker
TCGA-LB-A7SX-01	LG	1	12.91	C25.0	Yes, History of Prior Malignancy	C25.0	2	YES	-27295	FEMALE	MX	Dead	LB	DECEASED	8500/3	74	BLACK OR AFRICAN AMERICAN	N1	YES	Pancreas-Adenocarcinoma Ductal Type	NO	T3	NO	Stage IIB	7	26	Tumor resection	[Unknown]	NOT HISPANIC OR LATINO	R1	2.5	YES	YES	Stable Disease	136	NA	NA	150	Daily Drinker
TCGA-LB-A8F3-01	LG	1	12.45	C25.0	No	C25.0	1	[Unknown]	-23624	FEMALE	MX	Alive	LB	LIVING	8500/3	64	BLACK OR AFRICAN AMERICAN	N0	YES	Pancreas-Adenocarcinoma Ductal Type	[Unknown]	T3	[Unknown]	Stage IIA	0	10	Tumor resection	[Unknown]	NOT HISPANIC OR LATINO	R0	5	YES	YES	[Unknown]	97	DiseaseFree	12.45	680	None
TCGA-Q3-A5QY-01	LG	1	13.67	C25.0	No	C25.0	1	YES	-21277	MALE	MX	Alive	Q3	LIVING	8500/3	58	WHITE	N1	YES	Pancreas-Adenocarcinoma Ductal Type	NO	T3	NO	Stage IIB	4	18	Tumor resection	[Unknown]	NOT HISPANIC OR LATINO	R0	2.7	NO	NO	[Unknown]	67	DiseaseFree	13.67	650	NA
TCGA-Q3-AA2A-01	LG	1	3.12	C25.0	No	C25.0	1	NO	-23685	FEMALE	MX	Alive	Q3	LIVING	8500/3	64	WHITE	N1	YES	Pancreas-Adenocarcinoma Ductal Type	NO	T3	NO	Stage IB	9	26	Tumor resection	NA	NOT HISPANIC OR LATINO	RX	NA	YES	NA	[Unknown]	56	DiseaseFree	3.12	110	None
TCGA-RB-A7B8-01	LG	1	15.31	C25.0	No	C25.0	1	NO	-29585	FEMALE	MX	Dead	RB	DECEASED	8255/3	81	WHITE	N1	YES	Pancreas-Adenocarcinoma-Other Subtype	NO	T3	NO	Stage IIB	8	24	Tumor resection	TUMOR FREE	NOT HISPANIC OR LATINO	R0	2.3	YES	YES	Complete Remission/Response	116	Recurred/Progressed	14.75	320	None
TCGA-RB-AA9M-01	LG	1	9.40	C25.2	No	C25.2	1	YES	-15807	MALE	MX	Alive	RB	LIVING	8500/3	43	WHITE	N1	YES	Pancreas-Adenocarcinoma Ductal Type	NO	T1	YES	Stage IIB	1	9	Tissue Biopsy	[Unknown]	NOT HISPANIC OR LATINO	R0	2	YES	YES	Progressive Disease	64	Recurred/Progressed	8.48	170	None
TCGA-RL-AAAS-01	LG	1	0.30	C25.0	No	C25.0	2	NO	-22126	FEMALE	M0	Alive	RL	LIVING	8500/3	60	WHITE	N0	YES	Pancreas-Adenocarcinoma Ductal Type	NO	T2	NO	Stage IB	0	20	Tumor resection	TUMOR FREE	NOT HISPANIC OR LATINO	R0	2	YES	NO	Complete Remission/Response	NA	DiseaseFree	0.30	180	[Not Evaluated]
TCGA-S4-A8RM-01	LG	1	24.21	C25.9	No	C25.9	3	YES	-24589	MALE	MX	Alive	S4	LIVING	8500/3	67	WHITE	N1	YES	Pancreas-Adenocarcinoma Ductal Type	NO	T3	NO	Stage IIB	1	9	Tumor resection	TUMOR FREE	NOT HISPANIC OR LATINO	R0	6	YES	YES	Complete Remission/Response	65	DiseaseFree	24.21	190	Weekly Drinker
TCGA-S4-A8RP-01	LG	1	23.06	C25.0	No	C25.0	3	YES	-28353	FEMALE	MX	Dead	S4	DECEASED	8500/3	77	WHITE	N1	YES	Pancreas-Adenocarcinoma Ductal Type	[Unknown]	T3	YES	Stage IIB	2	10	Tumor resection	[Unknown]	[Not Evaluated]	R0	2.8	YES	YES	[Unknown]	60	NA	NA	140	Social Drinker
TCGA-US-A774-01	LG	1	22.83	C25.0	No	C25.0	3	YES	-27957	FEMALE	MX	Dead	US	DECEASED	8500/3	76	WHITE	N1	YES	Pancreas-Adenocarcinoma Ductal Type	YES	T3	NO	Stage IIB	2	17	Tumor resection	WITH TUMOR	NOT HISPANIC OR LATINO	R0	4	YES	YES	Progressive Disease	96	Recurred/Progressed	12.02	640	Social Drinker
TCGA-US-A779-01	LG	1	16.79	C25.0	No	C25.0	1	[Unknown]	-20051	FEMALE	MX	Dead	US	DECEASED	8500/3	54	WHITE	N1b	YES	Pancreas-Adenocarcinoma Ductal Type	[Unknown]	T3	[Unknown]	Stage IIB	2	21	Tumor resection	WITH TUMOR	NOT HISPANIC OR LATINO	R0	3	YES	NO	NA	92	NA	NA	650	Occasional Drinker
TCGA-US-A77E-01	LG	1	14.13	C25.0	Yes, History of Prior Malignancy	C25.0	3	NO	-26745	MALE	MX	Dead	US	DECEASED	8140/3	73	WHITE	N1	YES	Pancreas-Adenocarcinoma-Other Subtype	YES	T3	NO	Stage IIB	2	13	NA	WITH TUMOR	NOT HISPANIC OR LATINO	R1	3.5	YES	YES	NA	121	Recurred/Progressed	5.45	200	Daily Drinker
TCGA-US-A77G-01	LG	1	0.39	C25.0	No	C25.0	1	NO	-23443	MALE	MX	Dead	US	DECEASED	8500/3	64	WHITE	N1	YES	Pancreas-Adenocarcinoma Ductal Type	NA	T3	NO	Stage IIB	3	11	Tumor resection	TUMOR FREE	NOT HISPANIC OR LATINO	R0	2	YES	[Unknown]	NA	91	NA	NA	150	Daily Drinker
TCGA-US-A77J-01	LG	1	18.66	C25.0	No	C25.0	1	[Unknown]	-29904	FEMALE	MX	Dead	US	DECEASED	8500/3	81	WHITE	N1b	YES	Pancreas-Adenocarcinoma Ductal Type	[Unknown]	T3	[Unknown]	Stage IIB	4	20	Tumor resection	WITH TUMOR	NOT HISPANIC OR LATINO	R0	2.5	YES	YES	NA	NA	NA	NA	1060	Daily Drinker
TCGA-XD-AAUG-01	LG	1	13.80	C25.1	No	C25.1	1	YES	-24291	FEMALE	M1	Alive	XD	LIVING	8500/3	66	WHITE	N1	YES	Pancreas-Adenocarcinoma Ductal Type	NO	T3	NO	Stage IV	1	12	Tumor resection	[Unknown]	NOT HISPANIC OR LATINO	R0	3.2	YES	YES	Complete Remission/Response	43	DiseaseFree	13.80	1140	Weekly Drinker
TCGA-XD-AAUH-01	LG	1	12.98	C25.0	No	C25.0	1	YES	-20858	FEMALE	M0	Alive	XD	LIVING	8500/3	57	WHITE	N1	YES	Pancreas-Adenocarcinoma Ductal Type	YES	T3	YES	Stage IIB	7	30	Tumor resection	[Unknown]	NOT HISPANIC OR LATINO	R2	2.8	YES	YES	[Unknown]	36	Recurred/Progressed	2.86	1150	Daily Drinker
TCGA-XD-AAUL-01	LG	1	16.36	C25.0	Yes, History of Prior Malignancy	C25.0	2	YES	-20607	MALE	MX	Alive	XD	LIVING	8500/3	56	WHITE	N0	YES	Pancreas-Adenocarcinoma Ductal Type	NO	T3	NO	Stage IIA	0	21	Other method, specify:	[Unknown]	NOT HISPANIC OR LATINO	R0	2.0	YES	NO	[Unknown]	60	DiseaseFree	16.36	540	None
TCGA-XN-A8T3-01	LG	1	31.24	C25.0	No	C25.0	5	YES	-24810	MALE	M0	Alive	XN	LIVING	8500/3	67	WHITE	N0	YES	Pancreas-Adenocarcinoma Ductal Type	YES	T2	YES	Stage IB	0	15	Tumor resection	WITH TUMOR	HISPANIC OR LATINO	R1	2.4	NO	NA	Progressive Disease	116	Recurred/Progressed	15.14	80	[Unknown]
TCGA-XN-A8T5-01	LG	1	23.65	C25.0	No	C25.0	2	YES	-19707	FEMALE	M0	Alive	XN	LIVING	8500/3	53	WHITE	N0	YES	Pancreas-Adenocarcinoma-Other Subtype	YES	T2	YES	Stage IB	0	6	Tumor resection	WITH TUMOR	HISPANIC OR LATINO	R1	2.5	NO	NA	Progressive Disease	69	Recurred/Progressed	7.95	110	NA
TCGA-YH-A8SY-01	LG	1	12.75	C25.0	No	C25.0	1	YES	-26859	FEMALE	MX	Alive	YH	LIVING	8140/3	73	WHITE	N1	YES	NA	[Unknown]	T3	YES	Stage III	16	27	Cytology (e.g. Peritoneal or pleural fluid)	NA	NOT HISPANIC OR LATINO	NA	4.1	YES	NO	[Unknown]	82	DiseaseFree	12.75	720	Weekly Drinker
TCGA-Z5-AAPL-01	LG	1	15.34	C25.9	No	C25.9	1	YES	-27152	FEMALE	M0	Alive	Z5	LIVING	8500/3	74	WHITE	N0	YES	Pancreas-Adenocarcinoma Ductal Type	NO	T3	NO	Stage IIA	0	9	Tumor resection	TUMOR FREE	NOT HISPANIC OR LATINO	R0	NA	NA	NA	Complete Remission/Response	53	DiseaseFree	15.34	170	NA
TCGA-2J-AAB4-01	VHG	1	23.95	C25.8	No	C25.8	5	YES	-17794	MALE	M0	Alive	2J	LIVING	8140/3	48	WHITE	N1	YES	Pancreas-Adenocarcinoma-Other Subtype	NO	T2	NO	Stage IIB	0	34	Tumor resection	TUMOR FREE	[Unknown]	R0	6.8	NO	[Unknown]	Complete Remission/Response	52	DiseaseFree	23.95	160	[Not Evaluated]
TCGA-2J-AAB6-01	VHG	1	9.63	C25.1	No	C25.1	[Unknown]	YES	-27600	MALE	M0	Dead	2J	DECEASED	8500/3	75	WHITE	N0	YES	Pancreas-Adenocarcinoma Ductal Type	YES	T3	NO	Stage IIA	0	18	Tumor resection	WITH TUMOR	[Unknown]	R0	5	NO	[Unknown]	Progressive Disease	88	Recurred/Progressed	5.55	70	NA
TCGA-2J-AABI-01	VHG	1	31.83	C25.0	No	C25.0	4	YES	-20316	FEMALE	M0	Alive	2J	LIVING	8140/3	55	WHITE	N0	YES	Pancreas-Adenocarcinoma-Other Subtype	YES	T3	YES	Stage IIA	0	19	Tumor resection	[Unknown]	[Unknown]	R0	3.5	YES	NO	Progressive Disease	NA	Recurred/Progressed	25.89	90	Social Drinker
TCGA-2J-AABP-01	VHG	1	15.21	C25.0	No	C25.0	1	YES	-21484	FEMALE	M0	Alive	2J	LIVING	8020/3	58	WHITE	N1	YES	Pancreas-Undifferentiated Carcinoma	NO	T3	NO	Stage IIB	1	22	Tumor resection	TUMOR FREE	[Unknown]	R0	7.2	YES	YES	Complete Remission/Response	NA	DiseaseFree	15.21	90	Weekly Drinker
TCGA-3A-A9IB-01	VHG	1	7.36	C25.0	No	C25.0	3	NO	-25312	FEMALE	MX	Dead	3A	DECEASED	8500/3	69	WHITE	N1	YES	Pancreas-Adenocarcinoma Ductal Type	NO	T3	NO	Stage IIB	5	21	Tissue Biopsy	[Unknown]	NOT HISPANIC OR LATINO	R0	4.0	NO	NO	[Unknown]	78	NA	NA	120	NA
TCGA-3A-A9IH-01	VHG	1	33.54	C25.1	No	C25.1	4	YES	-24174	FEMALE	MX	Alive	3A	LIVING	8500/3	66	WHITE	N0	YES	Pancreas-Adenocarcinoma Ductal Type	NO	T1	NO	Stage IA	0	8	Tissue Biopsy	WITH TUMOR	NOT HISPANIC OR LATINO	R0	2	YES	NO	Stable Disease	79	Recurred/Progressed	25.07	80	Daily Drinker
TCGA-3A-A9IZ-01	VHG	1	10.12	C25.0	No	C25.0	1	NO	-17294	MALE	MX	Dead	3A	DECEASED	8500/3	47	WHITE	N1	YES	Pancreas-Adenocarcinoma Ductal Type	YES	T3	NO	Stage IIB	3	21	Tissue Biopsy	WITH TUMOR	HISPANIC OR LATINO	R1	4	NO	NO	Progressive Disease	82	Recurred/Progressed	3.58	120	NA
TCGA-3A-A9J0-01	VHG	1	24.41	C25.0	No	C25.0	1	NO	-27453	MALE	MX	Alive	3A	LIVING	8500/3	75	WHITE	N1	YES	Pancreas-Adenocarcinoma Ductal Type	YES	T3	NO	Stage IIB	5	14	Tissue Biopsy	WITH TUMOR	NOT HISPANIC OR LATINO	R0	4	NO	NO	Progressive Disease	91	Recurred/Progressed	11.93	50	NA
TCGA-F2-A44G-01	VHG	1	7.65	C25.0	Yes, History of Prior Malignancy	C25.0	2	YES	-29150	FEMALE	M0	Dead	F2	DECEASED	8140/3	79	WHITE	N1	YES	Pancreas-Adenocarcinoma Ductal Type	NO	T3	YES	Stage IIB	3	16	Tumor resection	TUMOR FREE	NOT HISPANIC OR LATINO	R1	3.5	YES	NO	Complete Remission/Response	45	Recurred/Progressed	7.03	330	Daily Drinker
TCGA-FB-A545-01	VHG	1	24.05	C25.1	No	C25.1	1	[Unknown]	-26635	FEMALE	M0	Dead	FB	DECEASED	8500/3	72	WHITE	N1	YES	Pancreas-Adenocarcinoma Ductal Type	[Unknown]	T3	[Unknown]	Stage IIB	4	28	Tumor resection	[Unknown]	NOT HISPANIC OR LATINO	NA	NA	NO	YES	[Unknown]	50	Recurred/Progressed	12.42	390	NA
TCGA-FB-AAPQ-01	VHG	1	37.12	C25.0	No	C25.0	4	NO	-24078	MALE	MX	Dead	FB	DECEASED	8500/3	65	WHITE	N1	YES	Pancreas-Adenocarcinoma Ductal Type	[Unknown]	T3	NO	Stage IIB	4	24	Tissue Biopsy	[Unknown]	NOT HISPANIC OR LATINO	R0	5	NO	[Unknown]	[Unknown]	NA	NA	NA	170	[Not Evaluated]
TCGA-FB-AAQ0-01	VHG	1	15.54	C25.0	No	C25.0	1	NO	-24988	MALE	MX	Dead	FB	DECEASED	8500/3	68	WHITE	N0	YES	Pancreas-Adenocarcinoma Ductal Type	NO	T3	NO	Stage IIA	0	18	Tumor resection	TUMOR FREE	NOT HISPANIC OR LATINO	R0	2.7	NO	YES	Complete Remission/Response	75	NA	NA	330	NA
TCGA-FB-AAQ1-01	VHG	1	4.04	C25.0	No	C25.0	4	NO	-18172	MALE	MX	Dead	FB	DECEASED	8500/3	49	WHITE	N1	YES	Pancreas-Adenocarcinoma Ductal Type	[Unknown]	T3	NO	Stage IIB	3	27	Tumor resection	WITH TUMOR	NOT HISPANIC OR LATINO	R1	6	NO	[Unknown]	Stable Disease	54	NA	NA	660	NA
TCGA-FB-AAQ2-01	VHG	1	5.03	C25.0	No	C25.0	1	NO	-29585	FEMALE	MX	Dead	FB	DECEASED	8500/3	81	WHITE	N1	YES	Pancreas-Adenocarcinoma Ductal Type	[Unknown]	T3	NO	Stage IIB	2	23	Tissue Biopsy	WITH TUMOR	NOT HISPANIC OR LATINO	R1	5.5	YES	NO	Partial Remission/Response	61	Recurred/Progressed	3.02	540	None
TCGA-H6-8124-01	VHG	1	12.88	C25.0	No	C25.0	3	YES	-20741	FEMALE	M0	Alive	H6	LIVING	8140/3	56	WHITE	N1	YES	Pancreas-Adenocarcinoma Ductal Type	NO	T3	YES	Stage IIB	2	9	Tumor resection	[Unknown]	NOT HISPANIC OR LATINO	R0	3	YES	YES	[Unknown]	48	Recurred/Progressed	8.51	NA	Occasional Drinker
TCGA-HV-A5A3-01	VHG	1	4.20	C25.1	No	C25.1	[Unknown]	YES	-18475	MALE	MX	Dead	HV	DECEASED	8500/3	50	ASIAN	NX	YES	Pancreas-Adenocarcinoma Ductal Type	NO	T3	NO	Stage IIA	5	25	Tumor resection	TUMOR FREE	NA	NA	NA	YES	NA	Complete Remission/Response	46	NA	NA	20	Occasional Drinker
TCGA-HV-AA8X-01	VHG	1	17.48	C25.1	No	C25.1	1	YES	-27662	FEMALE	MX	Dead	HV	DECEASED	8500/3	75	ASIAN	N1	YES	Pancreas-Adenocarcinoma Ductal Type	YES	T2	NO	Stage IIB	3	11	Tumor resection	WITH TUMOR	NA	R2	NA	NO	NA	NA	73	Recurred/Progressed	12.32	10	NA
TCGA-HZ-7289-01	VHG	1	21.71	C25.0	Yes, History of Prior Malignancy	C25.0	[Unknown]	[Unknown]	-28174	MALE	MX	Dead	HZ	DECEASED	8140/3	77	WHITE	N1	YES	Pancreas-Adenocarcinoma-Other Subtype	NO	T3	[Unknown]	Stage IIB	1	9	Tissue Biopsy	[Unknown]	NOT HISPANIC OR LATINO	RX	4.5	NO	[Unknown]	NA	NA	Recurred/Progressed	7.49	NA	NA
TCGA-HZ-8005-01	VHG	1	3.94	C25.9	No	C25.9	[Unknown]	NO	-29674	MALE	MX	Dead	HZ	DECEASED	8500/3	81	WHITE	N1	YES	Pancreas-Adenocarcinoma Ductal Type	NO	T3	NO	Stage IIB	8	24	Tumor resection	WITH TUMOR	NOT HISPANIC OR LATINO	R1	4.5	NA	[Unknown]	Progressive Disease	115	NA	NA	NA	NA
TCGA-IB-A5SS-01	VHG	1	15.11	C25.0	Yes, History of Prior Malignancy	C25.0	2	YES	-23431	FEMALE	M0	Dead	IB	DECEASED	8500/3	64	WHITE	N1	YES	Pancreas-Adenocarcinoma Ductal Type	YES	T3	NO	Stage IIB	5	7	Tumor resection	WITH TUMOR	NOT HISPANIC OR LATINO	R0	4.5	NO	[Unknown]	Complete Remission/Response	85	Recurred/Progressed	2.17	680	NA
TCGA-IB-A7LX-01	VHG	1	8.21	C25.0	No	C25.0	4	NO	-20898	MALE	MX	Dead	IB	DECEASED	8500/3	57	WHITE	N1	YES	Pancreas-Adenocarcinoma Ductal Type	YES	T3	NO	Stage IIB	4	6	Tumor resection	WITH TUMOR	NOT HISPANIC OR LATINO	R0	5.5	YES	[Unknown]	Progressive Disease	55	Recurred/Progressed	7.56	200	Occasional Drinker
TCGA-IB-AAUQ-01	VHG	1	6.01	C25.2	No	C25.2	4	NO	-18315	MALE	M0	Dead	IB	DECEASED	8500/3	50	WHITE	N1	YES	Pancreas-Adenocarcinoma Ductal Type	YES	T3	NO	Stage IIB	13	21	Tumor resection	WITH TUMOR	NOT HISPANIC OR LATINO	R1	4.5	YES	YES	Partial Remission/Response	74	Recurred/Progressed	3.52	240	Social Drinker
TCGA-L1-A7W4-01	VHG	1	9.13	C25.0	No	C25.0	1	YES	-17821	FEMALE	M0	Dead	L1	DECEASED	8500/3	48	WHITE	N1	YES	Pancreas-Adenocarcinoma Ductal Type	YES	T3	NO	Stage IIB	2	11	Tissue Biopsy	WITH TUMOR	NOT HISPANIC OR LATINO	R2	2.8	YES	NO	Progressive Disease	NA	Recurred/Progressed	4.24	280	None
TCGA-M8-A5N4-01	VHG	1	19.19	C25.0	No	C25.0	1	YES	-17628	FEMALE	M0	Alive	M8	LIVING	8500/3	48	[Not Evaluated]	N0	YES	Pancreas-Adenocarcinoma Ductal Type	YES	T3	YES	Stage IIA	0	1	Cytology (e.g. Peritoneal or pleural fluid)	WITH TUMOR	[Not Evaluated]	R1	3.4	YES	NA	Partial Remission/Response	43	Recurred/Progressed	13.67	150	Social Drinker
TCGA-US-A776-01	VHG	1	39.95	C25.0	No	C25.0	1	NO	-22283	MALE	MX	Alive	US	LIVING	8480/3	61	WHITE	N0	YES	Pancreas-Colloid (mucinous non-cystic) Carcinoma	NO	T3	NO	Stage IIA	0	14	Tumor resection	TUMOR FREE	NOT HISPANIC OR LATINO	R0	3	YES	NO	NA	147	DiseaseFree	39.95	570	None
TCGA-XD-AAUI-01	VHG	1	12.02	C25.0	No	C25.0	2	YES	-18607	FEMALE	MX	Dead	XD	DECEASED	8500/3	50	WHITE	N1	YES	Pancreas-Adenocarcinoma Ductal Type	YES	T3	NO	Stage IIB	10	33	Tissue Biopsy	WITH TUMOR	NOT HISPANIC OR LATINO	R1	3.5	YES	NO	Progressive Disease	60	Recurred/Progressed	6.04	1550	Occasional Drinker
TCGA-2J-AABV-01	VLG	1	21.42	C25.0	No	C25.0	5	YES	-27082	MALE	M0	Dead	2J	DECEASED	8500/3	74	WHITE	N1	YES	Pancreas-Adenocarcinoma Ductal Type	YES	T3	NO	Stage IIB	13	28	Tumor resection	WITH TUMOR	[Unknown]	R1	4.1	NO	[Unknown]	Progressive Disease	49	Recurred/Progressed	20.27	90	NA
TCGA-3A-A9IJ-01	VLG	1	60.91	C25.0	Yes, History of Prior Malignancy	C25.0	3	NO	-23791	MALE	MX	Alive	3A	LIVING	8246/3	65	WHITE	N0	YES	Pancreas-Adenocarcinoma-Other Subtype	NO	T2	NO	Stage IB	0	16	Tissue Biopsy	TUMOR FREE	NOT HISPANIC OR LATINO	R0	3.5	NO	NO	Complete Remission/Response	NA	DiseaseFree	60.91	50	NA
TCGA-3A-A9IL-01	VLG	1	90.05	C25.1	Yes, History of Prior Malignancy	C25.1	1	NO	-14599	FEMALE	MX	Alive	3A	LIVING	8246/3	39	WHITE	NA	YES	Pancreas-Adenocarcinoma-Other Subtype	NO	T1	NO	Stage I	5	9	Tissue Biopsy	TUMOR FREE	NOT HISPANIC OR LATINO	R0	1.3	NO	NO	[Unknown]	NA	DiseaseFree	90.05	40	NA
TCGA-3A-A9IN-01	VLG	1	68.46	C25.1	No	C25.1	1	YES	-22799	FEMALE	MX	Alive	3A	LIVING	8246/3	62	WHITE	NX	NO	Pancreas-Adenocarcinoma-Other Subtype	NO	T2	YES	Stage IB	NA	NA	Tissue Biopsy	TUMOR FREE	NOT HISPANIC OR LATINO	R1	5	YES	YES	Complete Remission/Response	NA	DiseaseFree	68.46	100	Daily Drinker
TCGA-3A-A9IO-01	VLG	1	63.80	C25.1	No	C25.1	1	NO	-20451	MALE	MX	Alive	3A	LIVING	8246/3	55	WHITE	NX	NO	Pancreas-Adenocarcinoma-Other Subtype	NO	TX	NO	NA	NA	NA	Tissue Biopsy	[Unknown]	NOT HISPANIC OR LATINO	R0	3	YES	NO	[Unknown]	NA	DiseaseFree	63.80	40	Occasional Drinker
TCGA-3A-A9IR-01	VLG	1	50.66	C25.2	No	C25.2	4	NO	-23406	FEMALE	MX	Alive	3A	LIVING	8246/3	64	WHITE	N0	YES	Pancreas-Adenocarcinoma-Other Subtype	NO	T2	NO	Stage IB	0	13	Tissue Biopsy	TUMOR FREE	NOT HISPANIC OR LATINO	R0	4	YES	YES	Complete Remission/Response	NA	DiseaseFree	50.66	50	Occasional Drinker
TCGA-3A-A9IS-01	VLG	1	32.79	C25.1	No	C25.1	1	NO	-24621	MALE	MX	Alive	3A	LIVING	8246/3	67	WHITE	N0	YES	Pancreas-Adenocarcinoma-Other Subtype	NO	T2	NO	Stage IB	0	32	Tissue Biopsy	TUMOR FREE	NOT HISPANIC OR LATINO	R0	8	NO	NO	Complete Remission/Response	NA	DiseaseFree	32.79	80	NA
TCGA-3A-A9IV-01	VLG	1	36.24	C25.2	No	C25.2	1	NO	-21732	FEMALE	MX	Alive	3A	LIVING	8246/3	59	WHITE	N0	YES	Pancreas-Adenocarcinoma-Other Subtype	NO	T2	NO	Stage IB	0	16	Tissue Biopsy	TUMOR FREE	NOT HISPANIC OR LATINO	R0	3	YES	YES	Complete Remission/Response	NA	DiseaseFree	36.24	60	Social Drinker
TCGA-F2-6880-01	VLG	1	9.69	C25.0	No	C25.0	3	YES	-25809	MALE	M0	Alive	F2	LIVING	8140/3	70	WHITE	N1	YES	Pancreas-Adenocarcinoma Ductal Type	NO	T3	NO	Stage IIB	1	9	Tumor resection	TUMOR FREE	[Not Evaluated]	R0	2.2	YES	NO	Complete Remission/Response	NA	DiseaseFree	9.69	NA	Daily Drinker
TCGA-HV-A7OP-01	VLG	1	32.13	C25.0	No	C25.0	1	YES	-26322	MALE	M0	Alive	HV	LIVING	8500/3	72	ASIAN	N1	YES	Pancreas-Adenocarcinoma-Other Subtype	YES	T3	YES	Stage IIB	7	28	Tumor resection	NA	NA	R0	6.5	YES	NO	NA	NA	Recurred/Progressed	11.37	80	Weekly Drinker
TCGA-HZ-8003-01	VLG	1	19.58	C25.0	No	C25.0	[Unknown]	[Unknown]	-23868	FEMALE	MX	Dead	HZ	DECEASED	8500/3	65	WHITE	N1	YES	Pancreas-Adenocarcinoma Ductal Type	NO	T3	[Unknown]	Stage IIB	1	12	NA	[Unknown]	NOT HISPANIC OR LATINO	R0	2.8	NA	NA	NA	59	NA	NA	NA	NA
TCGA-IB-8126-01	VLG	1	15.18	C25.0	No	C25.0	3	[Unknown]	-29213	FEMALE	M0	Alive	IB	LIVING	8500/3	79	WHITE	N1	YES	Pancreas-Adenocarcinoma Ductal Type	[Unknown]	T4	[Unknown]	Stage III	5	10	Tumor resection	WITH TUMOR	NOT HISPANIC OR LATINO	R1	3.5	YES	YES	[Unknown]	53	Recurred/Progressed	2.73	NA	None
TCGA-IB-AAUM-01	VLG	1	0.26	C25.0	No	C25.0	1	NO	-28013	MALE	M0	Alive	IB	LIVING	8500/3	76	WHITE	N1	YES	Pancreas-Adenocarcinoma Ductal Type	NO	T2	NO	Stage IIB	1	1	Tumor resection	WITH TUMOR	NOT HISPANIC OR LATINO	R0	2.1	YES	[Unknown]	Partial Remission/Response	46	DiseaseFree	0.26	180	None
TCGA-LB-A9Q5-01	VLG	1	10.28	C25.0	No	C25.0	3	YES	-23218	FEMALE	MX	Dead	LB	DECEASED	8500/3	63	WHITE	N1	YES	Pancreas-Adenocarcinoma Ductal Type	NO	T3	NO	Stage IIB	3	12	Tumor resection	[Unknown]	NOT HISPANIC OR LATINO	R0	3	YES	YES	[Unknown]	70	Recurred/Progressed	9.53	170	None

## Sheet: B_Tests
	p-value
Clinical Data	Glicolytic vs Non-glycolytic	VHG vs HG
Overall Survival (Months)	0.3037	0.9197
ICD-10 Classification	0.7201	0.2151
Prior Cancer Diagnosis Occurence	0.8055	0.8078
International Classification of Diseases for Oncology, Third Edition ICD-O-3 Site Code	0.7201	NA
Patient Smoking History Category	0.5811	0.3172
Adjuvant Postoperative Targeted Therapy Administered Indicator	0.1006	0.2727
Birth from Initial Pathologic Diagnosis Date	0.04059	0.822
Person Gender	0.5161	0.3505
American Joint Committee on Cancer Metastasis Stage Code	0.7603	0.4236
Patient's Vital Status	0.04156	0.6157
Tissue Source Site	0.4516	NA
Overall Survival Status	0.04156	0.6157
International Classification of Diseases for Oncology, Third Edition ICD-O-3 Histology Code	0.5135	NA
Diagnosis Age	0.03836	0.888
Race Category	0.5912	0.5746
American Joint Committee on Cancer Tumor Stage Code	0.5311	0.3733
Primary Lymph Node Presentation Assessment Ind-3	1	1
Neoplasm Histologic Type Name	0.3976	0.4423
New Neoplasm Event Post Initial Therapy Indicator	0.2883	0.3554
American Joint Committee on Cancer Tumor Stage Code	0.5311	NA
Did patient start adjuvant postoperative radiotherapy?	0.01627	0.4746
Neoplasm Disease Stage American Joint Committee on Cancer Code	0.08656	0.7754
Positive Finding Lymph Node Hematoxylin and Eosin Staining Microscopy Count	0.9509	0.3392
Lymph Node(s) Examined Number	0.8082	0.286
First Pathologic Diagnosis Biospecimen Acquisition Method Type	0.9537	0.08504
Person Neoplasm Status	0.04313	0.9331
Ethnicity Category	0.6962	0.6496
Surgical Margin Resection Status	0.1068	0.743
Tumor resected max dimension	0.001855	0.6164
Alcohol History Documented	0.5618	0.1223
Family History of Cancer	0.2607	0.1192
Primary Therapy Outcome Success Type	0.2326	0.3478
Mutation Count	0.04766	0.04864
Disease Free Status	0.004553	0.4501
Disease Free (Months)	0.07673	0.4475
Initial Patient Weight	0.08838	0.9496
Alcohol Exposure Intensity	0.2551	0.44

## Sheet: C_Multivariate
Covariate	p-value	HR
American_Joint_Committee_on_Cancer_Tumor_Stage_CodeNX	0.00160006	32.9155
ClusterNG	0.018921	0.190941
American_Joint_Committee_on_Cancer_Tumor_Stage_CodeN1	0.0231817	1.85721
Primary_Lymph_Node_Presentation_Assessment_IndYES	0.0632264	18.3244
Cluster_allLG	0.0832015	3.25595
Year_Cancer_Initial_Diagnosis	0.203188	1.09126
Person_GenderMALE	0.2459	0.772687
American_Joint_Committee_on_Cancer_Tumor_Stage_CodeN1b	0.348491	1.97606
Birth_from_Initial_Pathologic_Diagnosis_Date	0.710092	0.999614
Diagnosis_Age	0.763219	0.892214
Cluster_allVHG	0.769597	0.901748
American_Joint_Committee_on_Cancer_Metastasis_Stage_CodeMX	0.888712	0.969053
Prior_Cancer_Diagnosis_OccurenceYes	0.918963	1.04057
American_Joint_Committee_on_Cancer_Metastasis_Stage_CodeM1	0.972449	0.974664
Prior_Cancer_Diagnosis_OccurenceYes,	0.995144	8.2162e-08
Cluster_allVLG	NA	NA
