# Supplementary material for: Integrative Analysis of Novel Metabolic Subtypes in Pancreatic Cancer Fosters New Prognostic Biomarkers
Source: Front Oncol. 2019 Feb 27;9:115. doi: 10.3389/fonc.2019.00115 (PMC6400843; doi:10.3389/fonc.2019.00115)
Supplement: Supplementary file 3 [file Table_3.xls]

## Sheet: DE_Genes
Table reporting the list of genes differentially expressed between Gly and Non-Gly PDA subtypes and between VHG and HG subtypes.
Gene Information		Glycolytic vs Non-Glycolytic			VHG vs HG
Ensembl ID	Symbol	log2FC	P-value	Adjusted P-value	log2FC	P-value	Adjusted P-value
ENSG00000102144	PGK1	0.961	7.26e-52	1.46e-47	0.280763	0.0273	0.434
ENSG00000122884	P4HA1	1.229	4.09e-38	4.13e-34	0.320877	0.0251	0.423
ENSG00000197930	ERO1A	1.257	4.03e-34	2.71e-30	0.378078	0.0758	0.555
ENSG00000148926	ADM	1.814	2.44e-30	1.23e-26	0.712552	0.000628	0.186
ENSG00000149925	ALDOA	0.886	3.1e-29	1.25e-25	0.338793	0.0103	0.337
ENSG00000159399	HK2	1.416	1.63e-28	5.47e-25	0.126003	0.907	0.974
ENSG00000129521	EGLN3	2.027	2.68e-28	7.72e-25	-0.00509519	0.154	0.651
ENSG00000074800	ENO1	0.861	1.04e-25	2.63e-22	0.606679	1.19e-05	0.0799
ENSG00000111669	TPI1	0.855	7.64e-24	1.71e-20	0.577817	0.00131	0.223
ENSG00000117394	SLC2A1	1.623	2.27e-23	4.58e-20	0.677439	0.00602	0.308
ENSG00000135245	HILPDA	1.373	7.9e-23	1.45e-19	0.549962	0.204	0.694
ENSG00000213088	ACKR1	-2.125	1.3e-22	2.19e-19	-0.421022	0.163	0.664
ENSG00000134333	LDHA	0.887	3.3e-22	5.12e-19	0.357046	0.00147	0.226
ENSG00000067057	PFKP	0.927	2.37e-21	3.41e-18	0.181549	0.0659	0.53
ENSG00000111640	GAPDH	0.892	1.25e-20	1.68e-17	0.782628	0.000519	0.186
ENSG00000185033	SEMA4B	1.077	2.11e-20	2.66e-17	0.176664	0.489	0.798
ENSG00000130821	SLC6A8	1.564	5.74e-20	6.81e-17	-0.184962	0.397	0.759
ENSG00000163814	CDCP1	0.97	6.54e-20	7.32e-17	0.259117	0.124	0.606
ENSG00000122679	RAMP3	-1.114	1.98e-19	2.1e-16	-0.224659	0.0683	0.532
ENSG00000143797	MBOAT2	0.991	3.5e-19	3.53e-16	0.0380686	0.895	0.971
ENSG00000112936	C7	-1.971	7.41e-19	7.12e-16	-0.297905	0.259	0.704
ENSG00000104419	NDRG1	1.132	8.79e-19	8.06e-16	0.151589	0.00116	0.216
ENSG00000185432	METTL7A	-1.129	2.46e-18	2.16e-15	-0.467091	0.017	0.389
ENSG00000140092	FBLN5	-1.248	8.1e-18	6.81e-15	-0.336093	0.0592	0.519
ENSG00000198363	ASPH	0.947	1.84e-17	1.4e-14	0.0787142	0.762	0.94
ENSG00000004799	PDK4	-1.711	1.83e-17	1.4e-14	0.0842871	0.981	0.996
ENSG00000101938	CHRDL1	-2.186	1.88e-17	1.4e-14	-0.182843	0.582	0.858
ENSG00000179144	GIMAP7	-1.437	1.96e-17	1.41e-14	-0.338136	0.0334	0.459
ENSG00000153446	C16orf89	-2.067	2.23e-17	1.55e-14	-0.227312	0.308	0.728
ENSG00000067225	PKM	0.707	3.06e-17	2.05e-14	0.234898	0.128	0.613
ENSG00000196616	ADH1B	-2.098	4.57e-17	2.98e-14	-0.287981	0.273	0.704
ENSG00000109107	ALDOC	1.148	7.14e-17	4.5e-14	0.304374	0.0362	0.472
ENSG00000163815	CLEC3B	-1.414	1.82e-16	1.11e-13	-0.0908968	0.273	0.704
ENSG00000137033	IL33	-1.546	1.78e-15	1.05e-12	-0.311498	0.287	0.706
ENSG00000138356	AOX1	-1.866	2.12e-15	1.22e-12	-0.39319	0.149	0.644
ENSG00000105048	TNNT1	2.18	2.92e-15	1.63e-12	0.558141	0.907	0.974
ENSG00000116194	ANGPTL1	-1.873	4.73e-15	2.58e-12	-0.0112382	0.681	0.912
ENSG00000174175	SELP	-1.527	6.41e-15	3.4e-12	-0.491744	0.0899	0.589
ENSG00000112715	VEGFA	0.972	6.91e-15	3.57e-12	0.557448	0.00196	0.236
ENSG00000157315	TMED6	-2.209	7.31e-15	3.69e-12	-0.265103	0.163	0.664
ENSG00000086619	ERO1B	-1.928	7.69e-15	3.78e-12	-0.0305883	0.316	0.737
ENSG00000159388	BTG2	-1.02	9.57e-15	4.6e-12	-0.516187	0.0149	0.372
ENSG00000170989	S1PR1	-1.104	1.17e-14	5.48e-12	-0.0673544	0.294	0.713
ENSG00000004776	HSPB6	-1.481	1.27e-14	5.84e-12	0.269708	0.371	0.752
ENSG00000105976	MET	1.071	1.3e-14	5.84e-12	0.259018	0.24	0.704
ENSG00000160213	CSTB	0.856	1.37e-14	6.01e-12	0.288632	0.0733	0.547
ENSG00000176533	GNG7	-1.441	2.55e-14	1.1e-11	-0.148588	0.188	0.694
ENSG00000247095	MIR210HG	1.436	2.77e-14	1.17e-11	0.63934	0.00378	0.276
ENSG00000131477	RAMP2	-0.917	3.77e-14	1.55e-11	-0.0512828	0.355	0.752
ENSG00000120885	CLU	-1.371	6.88e-14	2.78e-11	-0.336558	0.246	0.704
ENSG00000080546	SESN1	-0.984	7.42e-14	2.94e-11	-0.0634029	0.204	0.694
ENSG00000184905	TCEAL2	-2.236	1.69e-13	6.54e-11	-2.01647	0.181	0.691
ENSG00000157017	GHRL	-2.143	1.83e-13	6.97e-11	-0.788312	0.0391	0.475
ENSG00000164530	PI16	-2.365	2.4e-13	8.66e-11	0.0684024	0.913	0.974
ENSG00000198624	CCDC69	-1.253	2.35e-13	8.66e-11	-0.36153	0.0733	0.547
ENSG00000184347	SLIT3	-1.508	2.37e-13	8.66e-11	-0.264466	0.529	0.824
ENSG00000176678	FOXL1	1.283	3.28e-13	1.16e-10	0.0881835	1	1
ENSG00000005884	ITGA3	0.994	3.61e-13	1.26e-10	0.618444	0.0194	0.402
ENSG00000144063	MALL	1.158	3.78e-13	1.29e-10	-0.245694	0.55	0.839
ENSG00000137077	CCL21	-1.872	4.3e-13	1.45e-10	0.4869	0.603	0.872
ENSG00000164171	ITGA2	0.929	4.76e-13	1.57e-10	-0.0589023	0.932	0.977
ENSG00000007312	CD79B	-1.996	5.25e-13	1.68e-10	-0.840426	0.128	0.613
ENSG00000204983	PRSS1	-2.726	5.23e-13	1.68e-10	-1.96163	0.0812	0.569
ENSG00000166265	CYYR1	-0.998	6.35e-13	1.97e-10	-0.280868	0.0592	0.519
ENSG00000213585	VDAC1	0.488	6.25e-13	1.97e-10	-0.0056871	0.969	0.991
ENSG00000138722	MMRN1	-1.808	6.89e-13	2.11e-10	-0.757357	0.106	0.598
ENSG00000133169	BEX1	-2.039	7.18e-13	2.16e-10	-1.03236	0.47	0.787
ENSG00000168079	SCARA5	-2.487	7.99e-13	2.37e-10	-0.0503051	0.253	0.704
ENSG00000106809	OGN	-1.76	8.94e-13	2.61e-10	-0.620543	0.136	0.625
ENSG00000132170	PPARG	1.114	9.18e-13	2.65e-10	-0.438175	0.28	0.704
ENSG00000183036	PCP4	-2.102	1.01e-12	2.86e-10	-2.65656	0.499	0.804
ENSG00000126259	KIRREL2	-2.131	1.07e-12	2.99e-10	-0.284829	0.388	0.752
ENSG00000141526	SLC16A3	1.046	1.29e-12	3.57e-10	0.596157	0.00289	0.263
ENSG00000197245	FAM110D	-1.472	1.37e-12	3.68e-10	-0.242681	0.145	0.639
ENSG00000168309	FAM107A	-1.464	1.36e-12	3.68e-10	-0.0893631	0.173	0.677
ENSG00000090661	CERS4	-1.134	1.39e-12	3.69e-10	-0.217681	0.54	0.832
ENSG00000010319	SEMA3G	-1.222	1.58e-12	4.13e-10	0.0661734	0.294	0.713
ENSG00000198125	MB	2.15	1.77e-12	4.59e-10	1.19634	0.0683	0.532
ENSG00000130005	GAMT	-1.339	1.83e-12	4.66e-10	-0.0747533	0.592	0.865
ENSG00000102409	BEX4	-1.037	1.85e-12	4.66e-10	-0.585411	0.704	0.92
ENSG00000158825	CDA	1.354	2.47e-12	6.15e-10	0.482207	0.406	0.765
ENSG00000164035	EMCN	-1.295	2.65e-12	6.52e-10	-0.174624	0.28	0.704
ENSG00000011426	ANLN	1.062	2.8e-12	6.63e-10	0.763553	0.00735	0.316
ENSG00000102100	SLC35A2	0.523	2.76e-12	6.63e-10	0.0834086	0.424	0.771
ENSG00000150593	PDCD4	-0.693	2.77e-12	6.63e-10	-0.44909	0.00185	0.234
ENSG00000168497	SDPR	-1.205	2.93e-12	6.86e-10	-0.314578	0.145	0.639
ENSG00000249242	TMEM150C	-1.168	3.01e-12	6.97e-10	-0.0384741	0.433	0.771
ENSG00000133561	GIMAP6	-1.136	3.09e-12	7.09e-10	-0.433611	0.0194	0.402
ENSG00000029153	ARNTL2	0.845	3.22e-12	7.23e-10	0.704142	0.00666	0.311
ENSG00000156298	TSPAN7	-1.539	3.22e-12	7.23e-10	-0.429408	0.355	0.752
ENSG00000134463	ECHDC3	-1.306	3.31e-12	7.33e-10	0.322134	0.981	0.996
ENSG00000107562	CXCL12	-1.353	3.7e-12	8.12e-10	0.0637734	0.461	0.782
ENSG00000115386	REG1A	-2.398	3.95e-12	8.49e-10	-0.754422	0.363	0.752
ENSG00000156453	PCDH1	0.725	3.96e-12	8.49e-10	-0.239142	0.124	0.606
ENSG00000163975	MFI2	1.264	4.86e-12	1.03e-09	1.08184	0.0136	0.363
ENSG00000104332	SFRP1	-1.76	4.96e-12	1.04e-09	-0.6277	0.603	0.872
ENSG00000162595	DIRAS3	-1.392	4.98e-12	1.04e-09	-0.38006	0.124	0.606
ENSG00000156515	HK1	0.478	5.09e-12	1.05e-09	0.25639	0.128	0.613
ENSG00000138161	CUZD1	-2.508	5.41e-12	1.1e-09	-1.52094	0.234	0.704
ENSG00000054938	CHRDL2	-2.154	5.9e-12	1.19e-09	0.209984	0.136	0.625
ENSG00000136003	ISCU	-0.447	6.04e-12	1.21e-09	-0.330596	0.000553	0.186
ENSG00000162894	FCMR	-1.7	6.33e-12	1.25e-09	-0.350612	0.0758	0.555
ENSG00000275896	PRSS2	-2.437	6.49e-12	1.27e-09	-0.901958	0.109	0.598
ENSG00000135424	ITGA7	-1.206	6.66e-12	1.28e-09	0.201005	0.461	0.782
ENSG00000173110	HSPA6	1.648	6.6e-12	1.28e-09	1.66941	0.371	0.752
ENSG00000022267	FHL1	-1.244	6.81e-12	1.3e-09	-0.20153	0.509	0.811
ENSG00000171115	GIMAP8	-1.13	7.55e-12	1.42e-09	-0.103199	0.246	0.704
ENSG00000152583	SPARCL1	-0.994	7.98e-12	1.49e-09	-0.326183	0.117	0.598
ENSG00000226738	CTA-384D8.31	1.983	8.13e-12	1.5e-09	0.359429	0.67	0.905
ENSG00000139055	ERP27	-2.067	8.28e-12	1.52e-09	-0.0675969	0.658	0.901
ENSG00000069702	TGFBR3	-1.13	9.01e-12	1.64e-09	-0.52688	0.007	0.314
ENSG00000062038	CDH3	1.125	1.08e-11	1.92e-09	0.574073	0.0231	0.418
ENSG00000082153	BZW1	0.519	1.07e-11	1.92e-09	0.181456	0.273	0.704
ENSG00000170323	FABP4	-2.035	1.12e-11	1.97e-09	0.432215	0.48	0.791
ENSG00000147257	GPC3	-1.101	1.13e-11	1.97e-09	-0.468284	0.0273	0.434
ENSG00000147394	ZNF185	1.017	1.18e-11	2.06e-09	0.560602	0.614	0.877
ENSG00000105220	GPI	0.522	1.28e-11	2.21e-09	0.130975	0.0733	0.547
ENSG00000118971	CCND2	-0.836	1.33e-11	2.27e-09	1.25489	0.178	0.684
ENSG00000095370	SH2D3C	-0.975	1.34e-11	2.27e-09	0.0448861	0.625	0.883
ENSG00000170835	CEL	-2.645	1.38e-11	2.31e-09	-1.68997	0.433	0.771
ENSG00000108405	P2RX1	-2.009	1.44e-11	2.41e-09	-0.306378	0.0683	0.532
ENSG00000080824	HSP90AA1	0.57	1.49e-11	2.46e-09	0.198425	0.54	0.832
ENSG00000173207	CKS1B	0.658	1.71e-11	2.8e-09	0.215401	0.28	0.704
ENSG00000185567	AHNAK2	1.109	1.85e-11	3.01e-09	0.228315	0.499	0.804
ENSG00000223318	RNA5SP111	-1.692	1.9e-11	3.06e-09	-0.937536	0.0944	0.598
ENSG00000240583	AQP1	-1.055	2e-11	3.21e-09	0.292865	0.592	0.865
ENSG00000093072	CECR1	-1.09	2.06e-11	3.27e-09	-0.42437	0.0659	0.53
ENSG00000102172	SMS	0.394	2.4e-11	3.7e-09	0.274107	0.0142	0.368
ENSG00000182636	NDN	-0.828	2.36e-11	3.7e-09	-0.23702	0.173	0.677
ENSG00000154721	JAM2	-1.088	2.4e-11	3.7e-09	-0.051118	0.163	0.664
ENSG00000158457	TSPAN33	-1.154	2.39e-11	3.7e-09	-0.00587816	0.301	0.721
ENSG00000213700	RPL17P50	1.058	2.65e-11	4.04e-09	0.270534	0.00467	0.289
ENSG00000100448	CTSG	-2.081	2.73e-11	4.15e-09	-0.586149	0.00937	0.332
ENSG00000162444	RBP7	-1.191	2.81e-11	4.22e-09	-0.013655	0.347	0.752
ENSG00000214049	UCA1	1.777	3.1e-11	4.63e-09	0.827907	0.75	0.934
ENSG00000111796	KLRB1	-1.373	3.23e-11	4.79e-09	-0.83558	0.00103	0.214
ENSG00000113088	GZMK	-1.642	3.35e-11	4.93e-09	-0.842995	0.0119	0.351
ENSG00000197696	NMB	0.836	3.4e-11	4.96e-09	0.435336	0.0812	0.569
ENSG00000124713	GNMT	-2.249	3.71e-11	5.38e-09	-0.280241	1	1
ENSG00000240038	AMY2B	-2.076	3.79e-11	5.46e-09	-1.3632	0.363	0.752
ENSG00000102003	SYP	-1.935	4.01e-11	5.71e-09	-1.47122	0.273	0.704
ENSG00000117091	CD48	-1.49	4.02e-11	5.71e-09	-0.782409	0.00156	0.227
ENSG00000187955	COL14A1	-1.272	4.11e-11	5.79e-09	-0.230382	0.246	0.704
ENSG00000184956	MUC6	-1.955	4.16e-11	5.83e-09	0.114623	0.519	0.817
ENSG00000125629	INSIG2	0.516	4.81e-11	6.69e-09	0.187084	0.347	0.752
ENSG00000135926	TMBIM1	0.635	4.95e-11	6.84e-09	-0.237804	0.0511	0.5
ENSG00000136160	EDNRB	-1.148	5.18e-11	7.1e-09	-0.062704	0.895	0.971
ENSG00000127920	GNG11	-0.769	5.39e-11	7.35e-09	-0.0830664	0.228	0.704
ENSG00000109854	HTATIP2	0.549	5.63e-11	7.61e-09	-0.0895335	0.54	0.832
ENSG00000111077	TNS2	-0.628	5.72e-11	7.68e-09	0.0303736	0.822	0.96
ENSG00000158710	TAGLN2	0.579	5.75e-11	7.68e-09	0.157333	0.253	0.704
ENSG00000153113	CAST	0.486	5.98e-11	7.93e-09	#DIV/0!
ENSG00000091409	ITGA6	0.76	6.17e-11	8.13e-09	-0.0356854	0.442	0.777
ENSG00000136068	FLNB	0.876	6.31e-11	8.23e-09	0.0698664	0.871	0.967
ENSG00000101166	PRELID3B	0.462	6.32e-11	8.23e-09	-0.0870148	0.442	0.777
ENSG00000149150	SLC43A1	-1.206	6.39e-11	8.26e-09	-0.526705	0.00772	0.318
ENSG00000171766	GATM	-1.515	6.43e-11	8.27e-09	-0.839961	0.00196	0.236
ENSG00000204839	MROH6	1.128	6.61e-11	8.44e-09	0.385525	0.222	0.704
ENSG00000176092	AIM1L	1.097	6.66e-11	8.45e-09	-0.199272	0.704	0.92
ENSG00000162545	CAMK2N1	0.663	6.88e-11	8.67e-09	-0.157395	0.246	0.704
ENSG00000174640	SLCO2A1	-0.921	7.72e-11	9.67e-09	-0.350262	0.0261	0.429
ENSG00000198851	CD3E	-1.32	8.01e-11	9.97e-09	-0.778379	0.00207	0.239
ENSG00000167676	PLIN4	-2.059	8.14e-11	1.01e-08	0.265489	0.786	0.95
ENSG00000133574	GIMAP4	-0.925	8.31e-11	1.02e-08	-0.275723	0.0456	0.492
ENSG00000169241	SLC50A1	0.663	8.57e-11	1.04e-08	0.375517	0.168	0.671
ENSG00000144381	HSPD1	0.555	8.59e-11	1.04e-08	0.201528	0.658	0.901
ENSG00000067113	PLPP1	-0.611	8.73e-11	1.05e-08	-0.210919	0.14	0.631
ENSG00000066322	ELOVL1	0.446	9.35e-11	1.12e-08	0.0527254	0.944	0.982
ENSG00000068831	RASGRP2	-1.719	9.44e-11	1.13e-08	-0.209942	0.173	0.677
ENSG00000117868	ESYT2	0.398	9.98e-11	1.18e-08	0.194453	0.0869	0.582
ENSG00000185615	PDIA2	-2.232	1.01e-10	1.19e-08	-1.12839	0.0961	0.598
ENSG00000142627	EPHA2	1.026	1.05e-10	1.21e-08	-0.103329	0.519	0.817
ENSG00000126785	RHOJ	-0.851	1.04e-10	1.21e-08	-0.00430656	0.48	0.791
ENSG00000084234	APLP2	0.492	1.04e-10	1.21e-08	0.0653138	0.48	0.791
ENSG00000164938	TP53INP1	-0.751	1.18e-10	1.37e-08	-0.191197	0.406	0.765
ENSG00000167772	ANGPTL4	1.397	1.26e-10	1.42e-08	1.35024	0.000806	0.206
ENSG00000125144	MT1G	-1.691	1.24e-10	1.42e-08	0.398997	0.932	0.977
ENSG00000101187	SLCO4A1	1.165	1.25e-10	1.42e-08	0.578093	0.0841	0.576
ENSG00000126368	NR1D1	0.837	1.3e-10	1.47e-08	-0.0348321	0.895	0.971
ENSG00000108691	CCL2	-1.181	1.36e-10	1.52e-08	0.138046	1	1
ENSG00000174804	FZD4	-0.862	1.49e-10	1.65e-08	0.0882658	0.944	0.982
ENSG00000155660	PDIA4	0.617	1.49e-10	1.65e-08	0.525018	0.093	0.593
ENSG00000131831	RAI2	-0.808	1.61e-10	1.77e-08	-0.705086	0.00378	0.276
ENSG00000228742	RP5-884M6.1	1.591	1.65e-10	1.8e-08	0.352784	0.461	0.782
ENSG00000104549	SQLE	0.86	1.66e-10	1.8e-08	0.566675	0.647	0.896
ENSG00000164266	SPINK1	-1.698	1.67e-10	1.8e-08	-0.530051	0.017	0.389
ENSG00000188404	SELL	-1.489	1.66e-10	1.8e-08	-0.750049	0.00219	0.243
ENSG00000136732	GYPC	-0.82	1.74e-10	1.87e-08	0.0591518	0.424	0.771
ENSG00000167874	TMEM88	-0.959	1.94e-10	2.06e-08	0.0798966	0.647	0.896
ENSG00000214110	LDHAP4	0.995	1.94e-10	2.06e-08	0.615588	0.0042	0.278
ENSG00000211664	IGLV2-18	-1.735	2e-10	2.11e-08	-2.53754	0.214	0.699
ENSG00000152952	PLOD2	0.878	2.12e-10	2.22e-08	0.403968	0.0407	0.48
ENSG00000165548	TMEM63C	-2.348	2.14e-10	2.24e-08	-2.56345	0.433	0.771
ENSG00000226197	RP11-536O18.1	-2.153	2.19e-10	2.28e-08	0.484285	0.827	0.964
ENSG00000075275	CELSR1	0.794	2.2e-10	2.28e-08	0.595964	0.00633	0.308
ENSG00000167588	GPD1	-1.569	2.33e-10	2.39e-08	-0.587459	0.168	0.671
ENSG00000095383	TBC1D2	0.756	2.33e-10	2.39e-08	0.663036	0.0407	0.48
ENSG00000172348	RCAN2	-1.005	2.37e-10	2.42e-08	-0.195964	0.266	0.704
ENSG00000105538	RASIP1	-0.935	2.51e-10	2.55e-08	0.383564	0.183	0.691
ENSG00000126353	CCR7	-1.747	2.6e-10	2.62e-08	-0.448038	0.0511	0.5
ENSG00000132514	CLEC10A	-1.465	2.73e-10	2.72e-08	-1.08346	0.00131	0.223
ENSG00000154845	PPP4R1	0.448	2.73e-10	2.72e-08	-0.0465566	0.499	0.804
ENSG00000173175	ADCY5	-1.286	2.76e-10	2.75e-08	0.0205155	0.461	0.782
ENSG00000104894	CD37	-1.307	2.79e-10	2.76e-08	-0.468401	0.0707	0.54
ENSG00000005249	PRKAR2B	-1.089	2.8e-10	2.76e-08	-0.145475	0.582	0.858
ENSG00000101150	TPD52L2	0.417	2.84e-10	2.78e-08	0.267301	0.158	0.658
ENSG00000134817	APLNR	-0.993	2.9e-10	2.82e-08	0.138165	0.957	0.987
ENSG00000169347	GP2	-2.415	2.93e-10	2.84e-08	-1.95964	0.0259	0.429
ENSG00000152056	AP1S3	0.769	2.97e-10	2.87e-08	-0.0790299	0.727	0.925
ENSG00000182162	P2RY8	-1.363	3.05e-10	2.9e-08	-0.51804	0.0456	0.492
ENSG00000198768	APCDD1L	1.756	3.04e-10	2.9e-08	-0.0387581	0.323	0.745
ENSG00000196937	FAM3C	0.612	3.03e-10	2.9e-08	0.235828	0.371	0.752
ENSG00000158158	CNNM4	0.597	3.13e-10	2.96e-08	-0.284351	0.0683	0.532
ENSG00000105290	APLP1	-1.488	3.17e-10	2.98e-08	-1.59506	0.38	0.752
ENSG00000241644	INMT	-0.915	3.44e-10	3.22e-08	-0.290146	0.0733	0.547
ENSG00000176840	MIR7-3HG	-1.953	3.47e-10	3.24e-08	-0.91512	0.421	0.771
ENSG00000101347	SAMHD1	-0.822	3.53e-10	3.28e-08	-0.215796	0.124	0.606
ENSG00000011638	TMEM159	0.608	3.63e-10	3.36e-08	-0.179847	0.183	0.691
ENSG00000122025	FLT3	-1.746	3.64e-10	3.36e-08	-0.466781	0.287	0.706
ENSG00000089902	RCOR1	0.54	3.85e-10	3.53e-08	0.0807983	0.957	0.987
ENSG00000116824	CD2	-1.186	3.91e-10	3.57e-08	-0.816305	0.00443	0.286
ENSG00000178878	APOLD1	-0.966	4.02e-10	3.65e-08	0.359788	0.363	0.752
ENSG00000213859	KCTD11	0.501	4.09e-10	3.7e-08	0.246813	0.259	0.704
ENSG00000129596	CDO1	-1.315	4.29e-10	3.86e-08	-1.30637	0.0423	0.482
ENSG00000165527	ARF6	0.359	4.48e-10	4.02e-08	-0.0761693	0.433	0.771
ENSG00000104112	SCG3	-1.935	4.7e-10	4.19e-08	0.077886	0.228	0.704
ENSG00000159409	CELF3	-2.128	4.79e-10	4.26e-08	-1.82382	0.308	0.728
ENSG00000138764	CCNG2	0.555	5.01e-10	4.42e-08	-0.0650113	0.489	0.798
ENSG00000178209	PLEC	0.799	5.02e-10	4.42e-08	0.310227	0.113	0.598
ENSG00000173210	ABLIM3	0.731	5.21e-10	4.57e-08	0.139236	0.228	0.704
ENSG00000122122	SASH3	-1.142	5.35e-10	4.67e-08	-0.545478	0.0142	0.368
ENSG00000136238	RAC1	0.381	5.42e-10	4.72e-08	-0.0245218	0.834	0.966
ENSG00000168477	TNXB	-1.524	6.32e-10	5.47e-08	-0.0620407	0.681	0.912
ENSG00000259976	RP11-553L6.5	-0.547	6.52e-10	5.62e-08	-0.109151	0.424	0.771
ENSG00000153563	CD8A	-1.259	6.99e-10	5.97e-08	-0.863925	0.007	0.314
ENSG00000186352	ANKRD37	0.915	6.97e-10	5.97e-08	0.669915	0.0163	0.384
ENSG00000124232	RBPJL	-2.443	7.08e-10	6.03e-08	-1.69675	0.42	0.771
ENSG00000058085	LAMC2	1.109	7.65e-10	6.48e-08	0.284364	0.54	0.832
ENSG00000175084	DES	-1.957	7.68e-10	6.48e-08	-0.88304	0.183	0.691
ENSG00000153002	CPB1	-2.446	8.07e-10	6.78e-08	-2.04949	0.168	0.671
ENSG00000143954	REG3G	-2.389	8.29e-10	6.94e-08	-1.74681	0.335	0.752
ENSG00000168785	TSPAN5	0.788	8.55e-10	7.12e-08	0.0284169	0.944	0.982
ENSG00000187513	GJA4	-0.804	8.64e-10	7.17e-08	0.469366	0.834	0.966
ENSG00000144834	TAGLN3	-2.002	8.74e-10	7.22e-08	0.0741233	0.253	0.704
ENSG00000176597	B3GNT5	0.744	8.78e-10	7.23e-08	0.147451	0.308	0.728
ENSG00000108849	PPY	-2.218	9.02e-10	7.4e-08	-0.475545	0.802	0.957
ENSG00000172724	CCL19	-1.673	9.07e-10	7.41e-08	-0.226042	0.294	0.713
ENSG00000136546	SCN7A	-1.69	9.16e-10	7.45e-08	-0.629162	0.0203	0.407
ENSG00000141338	ABCA8	-1.628	9.53e-10	7.71e-08	-0.55555	0.0456	0.492
ENSG00000075239	ACAT1	-0.663	9.59e-10	7.71e-08	0.065748	0.786	0.95
ENSG00000076555	ACACB	-1.091	9.63e-10	7.71e-08	-0.547428	0.00289	0.263
ENSG00000144118	RALB	0.386	9.59e-10	7.71e-08	-0.134134	0.397	0.759
ENSG00000170890	PLA2G1B	-2.366	9.77e-10	7.79e-08	-2.26995	0.0841	0.576
ENSG00000120156	TEK	-0.993	1.03e-09	8.18e-08	-0.516103	0.024	0.418
ENSG00000172201	ID4	-0.878	1.04e-09	8.26e-08	-0.550666	0.0733	0.547
ENSG00000124882	EREG	1.716	1.07e-09	8.46e-08	0.715839	0.774	0.945
ENSG00000173267	SNCG	1.358	1.08e-09	8.46e-08	0.322645	0.692	0.918
ENSG00000101189	MRGBP	0.488	1.09e-09	8.49e-08	0.341867	0.0113	0.344
ENSG00000175591	P2RY2	0.915	1.13e-09	8.79e-08	-0.034603	0.451	0.779
ENSG00000167748	KLK1	-1.959	1.15e-09	8.94e-08	0.132712	0.0899	0.589
ENSG00000004478	FKBP4	0.747	1.2e-09	9.27e-08	0.807171	0.47	0.787
ENSG00000175874	CREG2	1.337	1.2e-09	9.27e-08	0.113614	0.822	0.96
ENSG00000196405	EVL	-0.804	1.21e-09	9.31e-08	-0.198766	0.406	0.765
ENSG00000160471	COX6B2	1.504	1.23e-09	9.39e-08	1.02789	0.154	0.651
ENSG00000135218	CD36	-1.389	1.23e-09	9.39e-08	-0.156432	0.21	0.695
ENSG00000158516	CPA2	-2.408	1.24e-09	9.44e-08	-2.05602	0.257	0.704
ENSG00000154175	ABI3BP	-1.155	1.39e-09	1.05e-07	-0.309131	0.822	0.96
ENSG00000084070	SMAP2	-0.826	1.43e-09	1.07e-07	-0.111506	0.0841	0.576
ENSG00000105737	GRIK5	-1.804	1.42e-09	1.07e-07	0.07191	0.944	0.982
ENSG00000131504	DIAPH1	0.413	1.45e-09	1.08e-07	-0.192833	0.0785	0.562
ENSG00000154330	PGM5	-1.649	1.46e-09	1.09e-07	-0.947336	0.0308	0.449
ENSG00000151693	ASAP2	0.723	1.5e-09	1.11e-07	-0.189754	0.204	0.694
ENSG00000137726	FXYD6	-1.1	1.57e-09	1.16e-07	-0.580656	0.0439	0.488
ENSG00000189129	PLAC9	-0.921	1.59e-09	1.17e-07	-0.0231261	0.932	0.977
ENSG00000115138	POMC	-1.865	1.62e-09	1.19e-07	0.24483	0.442	0.777
ENSG00000120694	HSPH1	0.683	1.66e-09	1.21e-07	0.254437	0.692	0.918
ENSG00000198844	ARHGEF15	-1.016	1.7e-09	1.24e-07	0.0389415	0.647	0.896
ENSG00000167977	KCTD5	0.405	1.72e-09	1.25e-07	0.0143847	0.786	0.95
ENSG00000088325	TPX2	0.825	1.8e-09	1.3e-07	0.755163	0.0004	0.183
ENSG00000048740	CELF2	-1.09	1.81e-09	1.31e-07	-0.261387	0.128	0.613
ENSG00000203499	FAM83H-AS1	0.876	1.92e-09	1.38e-07	-0.0130991	0.388	0.752
ENSG00000123689	G0S2	1.123	1.96e-09	1.4e-07	0.933259	0.0194	0.402
ENSG00000170899	GSTA4	-0.766	1.97e-09	1.41e-07	-0.297609	0.0511	0.5
ENSG00000171314	PGAM1	0.385	2e-09	1.42e-07	0.162133	0.0961	0.598
ENSG00000104368	PLAT	1.177	2.06e-09	1.46e-07	0.152661	0.347	0.752
ENSG00000101265	RASSF2	-0.961	2.09e-09	1.47e-07	-0.474498	0.0474	0.497
ENSG00000115085	ZAP70	-1.593	2.16e-09	1.52e-07	-0.519259	0.0376	0.474
ENSG00000120915	EPHX2	-1.001	2.24e-09	1.57e-07	-0.4075	0.0474	0.497
ENSG00000116299	KIAA1324	-1.58	2.26e-09	1.58e-07	1.13916	0.259	0.704
ENSG00000167286	CD3D	-1.218	2.33e-09	1.62e-07	-0.718184	0.0119	0.351
ENSG00000060656	PTPRU	0.793	2.43e-09	1.68e-07	0.442859	0.0993	0.598
ENSG00000206075	SERPINB5	1.134	2.44e-09	1.68e-07	-0.211953	0.339	0.752
ENSG00000241685	ARPC1A	0.506	2.44e-09	1.68e-07	0.36861	6.42e-05	0.161
ENSG00000163884	KLF15	-1.233	2.45e-09	1.68e-07	0.2624	0.846	0.967
ENSG00000118898	PPL	0.853	2.47e-09	1.69e-07	0.358104	0.92	0.974
ENSG00000168209	DDIT4	0.848	2.51e-09	1.71e-07	0.793835	0.0136	0.363
ENSG00000109452	INPP4B	0.704	2.51e-09	1.71e-07	-0.267916	0.103	0.598
ENSG00000101337	TM9SF4	0.34	2.57e-09	1.74e-07	0.127755	0.178	0.684
ENSG00000211890	IGHA2	-1.521	2.64e-09	1.78e-07	-0.946084	0.000669	0.193
ENSG00000211753	TRBV28	-1.272	2.66e-09	1.79e-07	-0.863311	0.00467	0.289
ENSG00000164924	YWHAZ	0.467	2.78e-09	1.86e-07	-0.104179	0.47	0.787
ENSG00000064989	CALCRL	-0.898	2.82e-09	1.89e-07	-0.527722	0.0869	0.582
ENSG00000198771	RCSD1	-1.227	2.87e-09	1.91e-07	-0.456291	0.0203	0.407
ENSG00000175592	FOSL1	1.061	2.98e-09	1.98e-07	0.493098	0.433	0.771
ENSG00000006453	BAIAP2L1	0.761	2.99e-09	1.98e-07	0.0378321	0.67	0.905
ENSG00000242515	UGT1A10	1.333	3.05e-09	2.01e-07	-0.381104	0.254	0.704
ENSG00000109072	VTN	-1.445	3.1e-09	2.03e-07	-1.08638	0.193	0.694
ENSG00000183508	FAM46C	-1.102	3.09e-09	2.03e-07	-0.522008	0.0362	0.472
ENSG00000166501	PRKCB	-1.777	3.26e-09	2.13e-07	-0.590332	0.0186	0.397
ENSG00000102007	PLP2	0.539	3.44e-09	2.24e-07	0.31929	0.0221	0.415
ENSG00000133800	LYVE1	-1.482	3.5e-09	2.25e-07	0.0958709	0.834	0.966
ENSG00000142789	CELA3A	-2.32	3.51e-09	2.25e-07	-2.06156	0.0869	0.582
ENSG00000158470	B4GALT5	0.495	3.48e-09	2.25e-07	0.0591496	0.969	0.991
ENSG00000044115	CTNNA1	0.387	3.51e-09	2.25e-07	-0.0970957	0.287	0.706
ENSG00000180596	HIST1H2BC	1.029	3.56e-09	2.28e-07	0.00149358	1	1
ENSG00000116260	QSOX1	0.65	3.6e-09	2.3e-07	0.109197	0.786	0.95
ENSG00000144857	BOC	-1.035	3.71e-09	2.36e-07	-0.648196	0.0251	0.423
ENSG00000163950	SLBP	0.457	3.78e-09	2.39e-07	0.170215	0.981	0.996
ENSG00000134057	CCNB1	0.688	3.76e-09	2.39e-07	0.483557	0.00573	0.303
ENSG00000145284	SCD5	-0.908	3.87e-09	2.44e-07	0.0876308	0.625	0.883
ENSG00000029725	RABEP1	-0.549	3.96e-09	2.49e-07	-0.14152	0.308	0.728
ENSG00000188910	GJB3	0.955	4.18e-09	2.62e-07	0.204876	0.222	0.704
ENSG00000092096	SLC22A17	-1.114	4.23e-09	2.64e-07	-0.458286	0.762	0.94
ENSG00000121361	KCNJ8	-0.966	4.35e-09	2.71e-07	0.0790675	0.47	0.787
ENSG00000168439	STIP1	0.394	4.43e-09	2.75e-07	0.162021	0.451	0.779
ENSG00000101096	NFATC2	-0.989	4.49e-09	2.78e-07	-0.0727949	0.625	0.883
ENSG00000126787	DLGAP5	0.829	4.51e-09	2.78e-07	0.462718	0.0284	0.439
ENSG00000100342	APOL1	0.842	4.56e-09	2.79e-07	0.477183	0.0869	0.582
ENSG00000123975	CKS2	0.729	4.55e-09	2.79e-07	0.270829	0.253	0.704
ENSG00000145362	ANK2	-1.732	4.54e-09	2.79e-07	-0.45237	0.128	0.613
ENSG00000108309	RUNDC3A	-1.952	4.63e-09	2.82e-07	-1.98681	0.388	0.752
ENSG00000213203	GIMAP1	-1.186	4.68e-09	2.84e-07	-0.133125	0.093	0.593
ENSG00000124116	WFDC3	1.285	4.72e-09	2.86e-07	0.223552	0.571	0.851
ENSG00000136379	ABHD17C	0.864	4.78e-09	2.89e-07	-0.130734	0.178	0.684
ENSG00000100060	MFNG	-0.743	4.87e-09	2.92e-07	-0.0850226	0.331	0.752
ENSG00000075142	SRI	0.462	4.84e-09	2.92e-07	0.243724	0.571	0.851
ENSG00000115866	DARS	0.344	4.93e-09	2.94e-07	0.061333	0.774	0.945
ENSG00000211445	GPX3	-1.223	4.93e-09	2.94e-07	-0.128613	0.727	0.925
ENSG00000260710	RP11-616M22.7	1.371	5.08e-09	3.02e-07	0.218521	0.846	0.967
ENSG00000162438	CTRC	-2.344	5.08e-09	3.02e-07	-1.93788	0.117	0.598
ENSG00000108798	ABI3	-0.749	5.13e-09	3.03e-07	-0.297171	0.024	0.418
ENSG00000100994	PYGB	0.709	5.2e-09	3.07e-07	0.203618	0.21	0.695
ENSG00000145198	VWA5B2	-2.059	5.45e-09	3.21e-07	-1.51318	0.316	0.737
ENSG00000143248	RGS5	-0.913	5.5e-09	3.23e-07	-0.733697	0.0869	0.582
ENSG00000132639	SNAP25	-1.572	5.57e-09	3.26e-07	-0.493125	0.944	0.982
ENSG00000277734	TRAC	-1.099	5.78e-09	3.37e-07	-0.823778	0.007	0.314
ENSG00000174028	FAM3C2	0.738	5.79e-09	3.37e-07	0.277389	0.658	0.901
ENSG00000107317	PTGDS	-1.212	5.84e-09	3.38e-07	0.212528	0.944	0.982
ENSG00000067840	PDZD4	-1.378	5.93e-09	3.43e-07	-1.08987	0.92	0.974
ENSG00000052802	MSMO1	0.709	6.1e-09	3.52e-07	0.197112	0.944	0.982
ENSG00000117399	CDC20	0.895	6.16e-09	3.54e-07	1.03662	0.0001	0.161
ENSG00000131401	NAPSB	-1.112	6.3e-09	3.61e-07	-0.73438	0.0119	0.351
ENSG00000101445	PPP1R16B	-1.235	6.38e-09	3.63e-07	-0.108398	0.424	0.771
ENSG00000197747	S100A10	0.713	6.35e-09	3.63e-07	-0.0295107	0.692	0.918
ENSG00000172403	SYNPO2	-1.3	6.44e-09	3.66e-07	-0.920499	0.00245	0.252
ENSG00000111206	FOXM1	0.943	6.65e-09	3.77e-07	1.21948	0.00175	0.228
ENSG00000118432	CNR1	-1.662	6.74e-09	3.81e-07	0.0155409	0.932	0.977
ENSG00000166922	SCG5	-1.559	7.19e-09	4.05e-07	-0.110226	0.178	0.684
ENSG00000149922	TBX6	1.065	7.31e-09	4.11e-07	-0.234833	0.199	0.694
ENSG00000188573	FBLL1	-1.961	7.33e-09	4.11e-07	-1.36812	0.692	0.918
ENSG00000101213	PTK6	0.966	7.62e-09	4.26e-07	0.22915	0.397	0.759
ENSG00000232869	TRBV29-1	-1.778	7.68e-09	4.28e-07	-0.364436	0.12	0.598
ENSG00000198901	PRC1	0.716	7.91e-09	4.39e-07	0.599834	0.00772	0.318
ENSG00000105122	RASAL3	-1.154	8e-09	4.43e-07	-0.269694	0.0961	0.598
ENSG00000103035	PSMD7	0.291	8.06e-09	4.44e-07	0.114002	0.0733	0.547
ENSG00000196878	LAMB3	1.022	8.03e-09	4.44e-07	0.273569	0.294	0.713
ENSG00000197629	MPEG1	-1.062	8.17e-09	4.48e-07	-0.918236	0.00232	0.248
ENSG00000249684	RP11-423H2.3	-1.929	8.16e-09	4.48e-07	-1.03755	0.67	0.905
ENSG00000187021	PNLIPRP1	-2.296	8.21e-09	4.49e-07	-1.85809	0.21	0.697
ENSG00000152137	HSPB8	-0.976	8.64e-09	4.71e-07	0.310185	0.54	0.832
ENSG00000119919	NKX2-3	-1.107	8.74e-09	4.75e-07	-0.533577	0.0113	0.344
ENSG00000205358	MT1H	-1.611	8.8e-09	4.77e-07	0.417418	0.704	0.92
ENSG00000015413	DPEP1	-1.364	9e-09	4.87e-07	-1.14199	0.00165	0.227
ENSG00000114867	EIF4G1	0.284	9.04e-09	4.88e-07	0.0999074	0.658	0.901
ENSG00000211942	IGHV3-13	-1.677	9.35e-09	5.03e-07	-0.566276	0.166	0.671
ENSG00000162706	CADM3	-1.653	9.39e-09	5.04e-07	0.100577	0.406	0.765
ENSG00000136802	LRRC8A	0.714	9.43e-09	5.05e-07	-0.0573579	0.704	0.92
ENSG00000273812	WI2-87327B8.2	1.288	9.61e-09	5.13e-07	0.596119	0.0296	0.443
ENSG00000144136	SLC20A1	0.692	9.65e-09	5.14e-07	0.159748	0.858	0.967
ENSG00000163661	PTX3	-1.661	9.9e-09	5.26e-07	1.36352	0.00359	0.273
ENSG00000061656	SPAG4	0.864	9.96e-09	5.27e-07	0.282359	0.00983	0.334
ENSG00000130988	RGN	-1.201	1.04e-08	5.47e-07	-0.316954	0.0758	0.555
ENSG00000060558	GNA15	0.716	1.04e-08	5.49e-07	0.350466	0.0869	0.582
ENSG00000008323	PLEKHG6	0.784	1.05e-08	5.5e-07	0.591792	0.216	0.699
ENSG00000162433	AK4	0.826	1.06e-08	5.53e-07	0.172215	0.168	0.671
ENSG00000109736	MFSD10	0.639	1.06e-08	5.54e-07	0.500311	0.0296	0.443
ENSG00000175463	TBC1D10C	-1.368	1.06e-08	5.55e-07	-0.432959	0.246	0.704
ENSG00000103375	AQP8	-2.292	1.1e-08	5.73e-07	-1.91727	0.0315	0.455
ENSG00000110448	CD5	-1.214	1.11e-08	5.74e-07	-0.506076	0.00467	0.289
ENSG00000239521	GATS	-0.862	1.11e-08	5.74e-07	0.126482	0.957	0.987
ENSG00000104814	MAP4K1	-1.31	1.12e-08	5.76e-07	-0.427587	0.0456	0.492
ENSG00000176435	CLEC14A	-0.63	1.13e-08	5.8e-07	-0.0613773	0.117	0.598
ENSG00000161940	BCL6B	-0.777	1.14e-08	5.83e-07	0.202144	0.944	0.982
ENSG00000175294	CATSPER1	1.326	1.19e-08	6.07e-07	-0.142573	0.433	0.771
ENSG00000258986	TMEM179	-2.143	1.19e-08	6.07e-07	-2.66036	0.0407	0.48
ENSG00000142949	PTPRF	0.588	1.21e-08	6.16e-07	0.501636	0.093	0.593
ENSG00000144749	LRIG1	-0.616	1.22e-08	6.17e-07	-0.171197	0.222	0.704
ENSG00000127947	PTPN12	0.396	1.22e-08	6.17e-07	0.0976407	0.846	0.967
ENSG00000180353	HCLS1	-0.899	1.24e-08	6.25e-07	-0.0523835	0.0869	0.582
ENSG00000110660	SLC35F2	0.675	1.24e-08	6.27e-07	0.465674	0.136	0.625
ENSG00000106948	AKNA	-0.904	1.25e-08	6.3e-07	-0.192067	0.0439	0.488
ENSG00000171303	KCNK3	-1.611	1.26e-08	6.33e-07	-0.753663	0.54	0.832
ENSG00000132872	SYT4	-1.942	1.29e-08	6.44e-07	-1.83801	0.176	0.684
ENSG00000006451	RALA	0.451	1.3e-08	6.49e-07	0.471637	0.0308	0.449
ENSG00000153898	MCOLN2	-1.592	1.3e-08	6.49e-07	-0.475605	0.0899	0.589
ENSG00000161055	SCGB3A1	-1.909	1.33e-08	6.6e-07	-1.72302	0.153	0.651
ENSG00000149735	GPHA2	-2.319	1.35e-08	6.68e-07	-1.51911	0.0595	0.521
ENSG00000110651	CD81	-0.484	1.35e-08	6.7e-07	0.0188211	0.981	0.996
ENSG00000005844	ITGAL	-1.175	1.39e-08	6.83e-07	-0.716337	0.00517	0.296
ENSG00000160307	S100B	-1.016	1.39e-08	6.83e-07	-0.412406	0.12	0.598
ENSG00000197540	GZMM	-1.406	1.4e-08	6.84e-07	-0.856014	0.0186	0.397
ENSG00000066056	TIE1	-0.708	1.4e-08	6.84e-07	0.226039	0.957	0.987
ENSG00000161013	MGAT4B	0.464	1.4e-08	6.84e-07	-0.0359122	0.834	0.966
ENSG00000124145	SDC4	0.675	1.46e-08	7.13e-07	0.0617846	0.858	0.967
ENSG00000188064	WNT7B	0.88	1.51e-08	7.36e-07	0.390168	0.132	0.619
ENSG00000107719	PALD1	-0.752	1.52e-08	7.38e-07	0.100609	0.397	0.759
ENSG00000186469	GNG2	-1.106	1.53e-08	7.4e-07	-0.656725	0.0785	0.562
ENSG00000183044	ABAT	-1.191	1.58e-08	7.6e-07	-0.603768	0.0212	0.413
ENSG00000198742	SMURF1	0.538	1.58e-08	7.6e-07	0.236794	0.154	0.651
ENSG00000165476	REEP3	0.473	1.58e-08	7.61e-07	-0.0140487	0.774	0.945
ENSG00000260244	RP11-588K22.2	-0.836	1.59e-08	7.61e-07	0.0253781	0.12	0.598
ENSG00000198721	ECI2	-0.599	1.6e-08	7.63e-07	-0.0418392	0.692	0.918
ENSG00000109321	AREG	1.132	1.6e-08	7.63e-07	0.601002	0.163	0.664
ENSG00000172939	OXSR1	0.415	1.65e-08	7.85e-07	0.0287003	0.834	0.966
ENSG00000239697	TNFSF12	-0.457	1.72e-08	8.14e-07	-0.220565	0.199	0.694
ENSG00000139193	CD27	-1.314	1.73e-08	8.19e-07	-0.22297	0.132	0.619
ENSG00000256969	RP11-320N7.2	-2.087	1.75e-08	8.29e-07	-1.1304	0.324	0.746
ENSG00000162461	SLC25A34	-1.517	1.77e-08	8.36e-07	0.119739	0.994	0.999
ENSG00000213085	CFAP45	1.483	1.9e-08	8.91e-07	0.153152	0.0511	0.5
ENSG00000187601	MAGEH1	-0.738	1.91e-08	8.96e-07	-0.211128	0.519	0.817
ENSG00000280693	SH3PXD2A-AS1	1.24	1.95e-08	9.15e-07	0.584365	0.582	0.858
ENSG00000166819	PLIN1	-2.214	1.96e-08	9.16e-07	0.254397	0.519	0.817
ENSG00000219073	CELA3B	-2.256	2.07e-08	9.61e-07	-2.20827	0.0328	0.459
ENSG00000102879	CORO1A	-1.045	2.06e-08	9.61e-07	-0.359178	0.106	0.598
ENSG00000181234	TMEM132C	-1.542	2.09e-08	9.7e-07	-0.52937	0.0993	0.598
ENSG00000120279	MYCT1	-0.883	2.1e-08	9.7e-07	-0.0876493	0.461	0.782
ENSG00000179751	SYCN	-2.257	2.12e-08	9.79e-07	-2.12073	0.0792	0.564
ENSG00000002587	HS3ST1	0.882	2.15e-08	9.9e-07	-0.12877	0.592	0.865
ENSG00000124659	TBCC	-0.399	2.15e-08	9.9e-07	0.0524899	0.715	0.925
ENSG00000160588	MPZL3	0.539	2.17e-08	9.93e-07	-0.076022	0.727	0.925
ENSG00000158481	CD1C	-1.234	2.17e-08	9.93e-07	-1.06941	0.00289	0.263
ENSG00000264918	AC005229.1	0.536	2.18e-08	9.93e-07	0.102828	0.871	0.967
ENSG00000128218	VPREB3	-1.952	2.26e-08	1.03e-06	-1.20667	0.499	0.804
ENSG00000148053	NTRK2	-1.383	2.3e-08	1.05e-06	-0.0329983	0.692	0.918
ENSG00000152779	SLC16A12	-1.787	2.35e-08	1.06e-06	0.32898	0.895	0.971
ENSG00000010278	CD9	0.715	2.36e-08	1.07e-06	0.826701	0.28	0.704
ENSG00000240541	TM4SF1-AS1	1.136	2.38e-08	1.07e-06	0.436492	0.222	0.704
ENSG00000130300	PLVAP	-0.59	2.41e-08	1.08e-06	-0.158953	0.234	0.704
ENSG00000224137	AC079767.4	-1.6	2.42e-08	1.08e-06	-0.767611	0.028	0.439
ENSG00000163050	ADCK3	-0.663	2.39e-08	1.08e-06	-0.066456	0.331	0.752
ENSG00000105088	OLFM2	-0.936	2.43e-08	1.09e-06	-0.156965	0.739	0.929
ENSG00000100307	CBX7	-0.714	2.46e-08	1.09e-06	-0.206203	0.331	0.752
ENSG00000181577	C6orf223	1.111	2.44e-08	1.09e-06	0.35918	0.308	0.728
ENSG00000158473	CD1D	-1.067	2.45e-08	1.09e-06	-0.429035	0.0273	0.434
ENSG00000139567	ACVRL1	-0.546	2.51e-08	1.11e-06	-0.175036	0.0785	0.562
ENSG00000189292	FAM150B	-1.602	2.55e-08	1.12e-06	0.0493525	0.681	0.912
ENSG00000196639	HRH1	0.663	2.57e-08	1.12e-06	0.136611	0.614	0.877
ENSG00000187486	KCNJ11	-1.417	2.54e-08	1.12e-06	-0.60946	0.0423	0.482
ENSG00000166482	MFAP4	-0.96	2.53e-08	1.12e-06	0.0697879	0.128	0.613
ENSG00000182175	RGMA	-1.683	2.55e-08	1.12e-06	0.196164	0.199	0.694
ENSG00000115541	HSPE1	0.499	2.56e-08	1.12e-06	-0.0522125	0.451	0.779
ENSG00000276900	RP11-467L13.7	0.957	2.58e-08	1.13e-06	0.503924	0.55	0.839
ENSG00000264425	MIR4653	0.898	2.6e-08	1.13e-06	0.301647	0.253	0.704
ENSG00000171951	SCG2	-1.454	2.61e-08	1.13e-06	-0.0836622	0.178	0.684
ENSG00000104689	TNFRSF10A	0.625	2.64e-08	1.14e-06	-0.272759	0.154	0.651
ENSG00000003989	SLC7A2	-1.265	2.67e-08	1.15e-06	0.429102	0.647	0.896
ENSG00000111913	FAM65B	-1.616	2.65e-08	1.15e-06	-0.385378	0.0614	0.525
ENSG00000231991	ANXA2P2	0.595	2.67e-08	1.15e-06	0.000405907	0.822	0.96
ENSG00000110848	CD69	-1.254	2.75e-08	1.18e-06	-0.27972	0.301	0.721
ENSG00000146072	TNFRSF21	0.583	2.82e-08	1.21e-06	-0.0414113	0.424	0.771
ENSG00000259974	LINC00261	-1.358	2.9e-08	1.24e-06	2.73009	0.124	0.606
ENSG00000145386	CCNA2	0.652	2.9e-08	1.24e-06	0.441747	0.007	0.314
ENSG00000121966	CXCR4	-0.981	2.91e-08	1.24e-06	-0.332172	0.136	0.625
ENSG00000227507	LTB	-1.238	2.97e-08	1.26e-06	-0.42936	0.145	0.639
ENSG00000121577	POPDC2	-1.271	2.98e-08	1.26e-06	-0.120198	0.499	0.804
ENSG00000083444	PLOD1	0.574	3.04e-08	1.28e-06	0.653122	0.00259	0.252
ENSG00000204065	TCEAL5	-1.851	3.03e-08	1.28e-06	-1.71484	0.183	0.691
ENSG00000130830	MPP1	-0.73	3.03e-08	1.28e-06	-0.0297555	0.21	0.695
ENSG00000073792	IGF2BP2	0.722	3.03e-08	1.28e-06	0.461609	0.0474	0.497
ENSG00000141480	ARRB2	-0.536	3.11e-08	1.31e-06	-0.0920883	0.21	0.695
ENSG00000168615	ADAM9	0.69	3.12e-08	1.31e-06	-0.431305	0.0391	0.475
ENSG00000173281	PPP1R3B	0.509	3.19e-08	1.33e-06	0.11611	0.625	0.883
ENSG00000110900	TSPAN11	-1.36	3.22e-08	1.34e-06	0.233711	0.48	0.791
ENSG00000163581	SLC2A2	-1.732	3.27e-08	1.36e-06	-0.786293	0.246	0.704
ENSG00000133985	TTC9	0.758	3.29e-08	1.37e-06	0.0730696	0.658	0.901
ENSG00000121807	CCR2	-1.427	3.35e-08	1.39e-06	-0.727415	0.0362	0.472
ENSG00000166562	SEC11C	-0.941	3.36e-08	1.39e-06	0.0240681	0.301	0.721
ENSG00000151651	ADAM8	0.826	3.37e-08	1.39e-06	0.174496	0.55	0.839
ENSG00000108924	HLF	-1.521	3.42e-08	1.41e-06	-0.532383	0.0571	0.511
ENSG00000184349	EFNA5	0.683	3.43e-08	1.41e-06	0.167879	0.614	0.877
ENSG00000164828	SUN1	0.406	3.45e-08	1.42e-06	0.274339	0.0308	0.449
ENSG00000225698	IGHV3-72	-1.498	3.47e-08	1.42e-06	-1.45433	0.00274	0.258
ENSG00000196083	IL1RAP	0.76	3.51e-08	1.43e-06	0.217978	0.433	0.771
ENSG00000169442	CD52	-1.088	3.54e-08	1.44e-06	-0.655975	0.0683	0.532
ENSG00000171791	BCL2	-1.07	3.53e-08	1.44e-06	-0.538693	0.007	0.314
ENSG00000186369	LINC00643	-1.957	3.56e-08	1.45e-06	0.637202	0.516	0.817
ENSG00000128050	PAICS	0.42	3.64e-08	1.48e-06	0.277299	0.0707	0.54
ENSG00000117090	SLAMF1	-1.564	3.66e-08	1.48e-06	-0.73608	0.00983	0.334
ENSG00000163162	RNF149	0.313	3.72e-08	1.5e-06	-0.0400629	0.739	0.929
ENSG00000138814	PPP3CA	0.388	3.78e-08	1.52e-06	-0.268963	0.0636	0.53
ENSG00000197043	ANXA6	-0.639	3.77e-08	1.52e-06	-0.164365	0.347	0.752
ENSG00000075618	FSCN1	0.78	3.87e-08	1.56e-06	0.846835	0.00666	0.311
ENSG00000225792	AC004540.4	-1.721	3.89e-08	1.56e-06	0.0185757	0.461	0.782
ENSG00000146469	VIP	-1.639	3.93e-08	1.57e-06	-0.931093	0.0407	0.48
ENSG00000077782	FGFR1	-0.67	3.94e-08	1.58e-06	-0.145695	0.48	0.791
ENSG00000204161	C10orf128	-0.912	4.01e-08	1.59e-06	-0.416773	0.0592	0.519
ENSG00000203485	INF2	0.636	4e-08	1.59e-06	0.151199	0.519	0.817
ENSG00000189241	TSPYL1	-0.422	4.04e-08	1.6e-06	-0.330609	0.00245	0.252
ENSG00000102802	MEDAG	-1.295	4.06e-08	1.61e-06	0.466613	0.451	0.779
ENSG00000015285	WAS	-0.914	4.05e-08	1.61e-06	-0.29375	0.0869	0.582
ENSG00000081237	PTPRC	-1.158	4.16e-08	1.64e-06	-0.974499	0.00735	0.316
ENSG00000265107	GJA5	-0.786	4.18e-08	1.65e-06	0.151507	0.519	0.817
ENSG00000077063	CTTNBP2	-1.472	4.22e-08	1.66e-06	-0.440004	0.093	0.593
ENSG00000124126	PREX1	-0.748	4.25e-08	1.67e-06	-0.164791	0.0733	0.547
ENSG00000104413	ESRP1	0.629	4.32e-08	1.69e-06	-0.00280787	0.774	0.945
ENSG00000197713	RPE	0.42	4.3e-08	1.69e-06	-0.164647	0.149	0.644
ENSG00000185811	IKZF1	-1.332	4.47e-08	1.74e-06	-0.635844	0.00893	0.329
ENSG00000196754	S100A2	1.688	4.45e-08	1.74e-06	1.23926	0.957	0.987
ENSG00000172465	TCEAL1	-0.496	4.5e-08	1.75e-06	-0.355316	0.0103	0.337
ENSG00000100321	SYNGR1	-0.875	4.55e-08	1.76e-06	-0.082141	0.981	0.996
ENSG00000143367	TUFT1	0.613	4.6e-08	1.78e-06	-0.321599	0.093	0.593
ENSG00000069431	ABCC9	-1.206	4.63e-08	1.79e-06	-0.240367	0.509	0.811
ENSG00000152804	HHEX	-0.867	4.68e-08	1.81e-06	-0.408675	0.109	0.598
ENSG00000168928	CTRB2	-2.168	4.8e-08	1.84e-06	-1.74222	0.171	0.677
ENSG00000075884	ARHGAP15	-1.356	4.77e-08	1.84e-06	-0.551774	0.00378	0.276
ENSG00000126759	CFP	-1.518	4.83e-08	1.85e-06	-0.22293	0.145	0.639
ENSG00000261371	PECAM1	-0.602	4.88e-08	1.87e-06	-0.00524944	0.54	0.832
ENSG00000134070	IRAK2	0.728	4.94e-08	1.89e-06	-0.000157302	0.871	0.967
ENSG00000074410	CA12	1.103	4.97e-08	1.9e-06	0.276686	0.727	0.925
ENSG00000123329	ARHGAP9	-1.088	5.16e-08	1.97e-06	-0.133936	0.287	0.706
ENSG00000100368	CSF2RB	-1.03	5.22e-08	1.98e-06	-0.581201	0.0203	0.407
ENSG00000146670	CDCA5	0.734	5.23e-08	1.98e-06	0.650393	0.0124	0.352
ENSG00000196141	SPATS2L	0.418	5.32e-08	2.01e-06	-0.160414	0.154	0.651
ENSG00000135318	NT5E	0.834	5.44e-08	2.06e-06	0.723964	0.0636	0.53
ENSG00000176485	PLA2G16	0.708	5.5e-08	2.07e-06	-0.012166	0.774	0.945
ENSG00000150753	CCT5	0.349	5.68e-08	2.14e-06	0.229616	0.406	0.765
ENSG00000079689	SCGN	-1.631	5.74e-08	2.15e-06	-0.410733	0.12	0.598
ENSG00000161270	NPHS1	-1.71	5.71e-08	2.15e-06	-0.352672	0.26	0.704
ENSG00000251322	SHANK3	-0.71	5.77e-08	2.16e-06	0.317578	0.216	0.699
ENSG00000136842	TMOD1	-1.36	5.76e-08	2.16e-06	-0.568261	0.871	0.967
ENSG00000171450	CDK5R2	-1.796	5.79e-08	2.16e-06	-1.18847	0.371	0.752
ENSG00000167081	PBX3	-0.683	5.84e-08	2.17e-06	-0.128087	0.301	0.721
ENSG00000205795	CYS1	-1.006	5.99e-08	2.22e-06	-0.469524	0.0296	0.443
ENSG00000180096	SEPT1	-1.179	5.96e-08	2.22e-06	-0.373649	0.0511	0.5
ENSG00000174059	CD34	-0.66	6.04e-08	2.23e-06	-0.0679236	0.294	0.713
ENSG00000079385	CEACAM1	0.826	6.05e-08	2.24e-06	-0.26906	0.128	0.613
ENSG00000006071	ABCC8	-1.676	6.13e-08	2.25e-06	-0.0963176	0.339	0.752
ENSG00000054356	PTPRN	-1.542	6.12e-08	2.25e-06	-0.641881	0.994	0.999
ENSG00000165716	FAM69B	-1.091	6.14e-08	2.26e-06	-0.693823	0.704	0.92
ENSG00000130755	GMFG	-0.777	6.19e-08	2.27e-06	-0.309829	0.0492	0.5
ENSG00000169418	NPR1	-0.927	6.21e-08	2.27e-06	0.18427	0.47	0.787
ENSG00000145920	CPLX2	-1.814	6.2e-08	2.27e-06	-1.95002	0.154	0.651
ENSG00000240338	RP11-331F4.4	-2.109	6.25e-08	2.28e-06	-1.39015	0.487	0.798
ENSG00000163909	HEYL	-0.773	6.34e-08	2.3e-06	-0.220666	0.406	0.765
ENSG00000163431	LMOD1	-1.073	6.32e-08	2.3e-06	-0.43992	0.0683	0.532
ENSG00000249751	ECSCR	-0.813	6.38e-08	2.31e-06	-0.053971	0.54	0.832
ENSG00000230834	AC068580.7	1.415	6.57e-08	2.38e-06	0.330748	0.527	0.824
ENSG00000278709	NKILA	0.96	6.69e-08	2.42e-06	0.317895	0.246	0.704
ENSG00000009790	TRAF3IP3	-1.535	6.78e-08	2.45e-06	-0.531484	0.0636	0.53
ENSG00000172572	PDE3A	-0.905	6.84e-08	2.46e-06	-0.422233	0.132	0.619
ENSG00000184113	CLDN5	-0.797	6.87e-08	2.47e-06	0.530265	0.981	0.996
ENSG00000143320	CRABP2	1.212	6.88e-08	2.47e-06	0.230677	0.907	0.974
ENSG00000211639	IGLV4-60	-1.723	6.97e-08	2.5e-06	-1.41719	0.0592	0.519
ENSG00000127824	TUBA4A	0.534	7.02e-08	2.51e-06	0.0277829	0.944	0.982
ENSG00000101412	E2F1	0.733	7.06e-08	2.52e-06	0.784935	0.00399	0.276
ENSG00000012124	CD22	-1.681	7.08e-08	2.52e-06	-0.496153	0.0203	0.407
ENSG00000111319	SCNN1A	1.009	7.15e-08	2.54e-06	1.1802	0.109	0.598
ENSG00000199038	MIR210	1.438	7.3e-08	2.57e-06	0.756266	0.053	0.5
ENSG00000178821	TMEM52	-1.713	7.26e-08	2.57e-06	0.130598	0.846	0.967
ENSG00000039537	C6	-1.4	7.31e-08	2.57e-06	0.205546	0.582	0.858
ENSG00000173757	STAT5B	-0.421	7.3e-08	2.57e-06	-0.360448	0.00147	0.226
ENSG00000044574	HSPA5	0.451	7.28e-08	2.57e-06	0.135806	0.822	0.96
ENSG00000162739	SLAMF6	-1.161	7.27e-08	2.57e-06	-0.55898	0.0108	0.339
ENSG00000279117	CTD-2562J17.6	-0.79	7.35e-08	2.58e-06	0.0116174	0.822	0.96
ENSG00000221972	C3orf36	-1.386	7.45e-08	2.61e-06	-0.0991446	0.415	0.769
ENSG00000179776	CDH5	-0.653	7.51e-08	2.63e-06	-0.0601807	0.294	0.713
ENSG00000185122	HSF1	0.422	7.53e-08	2.63e-06	0.254905	0.0124	0.352
ENSG00000183813	CCR4	-1.606	7.61e-08	2.66e-06	-1.01419	0.0456	0.492
ENSG00000168032	ENTPD3	-0.927	7.68e-08	2.68e-06	-0.279295	0.149	0.644
ENSG00000145321	GC	-1.536	7.79e-08	2.71e-06	-1.58099	0.076	0.555
ENSG00000134317	GRHL1	0.99	7.83e-08	2.72e-06	0.157478	0.846	0.967
ENSG00000085733	CTTN	0.368	7.93e-08	2.74e-06	0.0137485	0.762	0.94
ENSG00000120833	SOCS2	-0.954	7.9e-08	2.74e-06	-0.0726727	0.907	0.974
ENSG00000089220	PEBP1	-0.419	7.94e-08	2.74e-06	-0.279206	0.0221	0.415
ENSG00000247982	LINC00926	-1.614	8.01e-08	2.76e-06	0.0672669	0.895	0.971
ENSG00000111885	MAN1A1	-0.781	8.04e-08	2.77e-06	-0.345388	0.253	0.704
ENSG00000143196	DPT	-1.174	8.06e-08	2.77e-06	0.0636362	0.981	0.996
ENSG00000100558	PLEK2	0.865	8.14e-08	2.79e-06	-0.127378	0.339	0.752
ENSG00000091704	CPA1	-2.169	8.33e-08	2.85e-06	-2.19902	0.109	0.598
ENSG00000149573	MPZL2	0.757	8.46e-08	2.88e-06	0.256664	0.715	0.925
ENSG00000211747	TRBV20-1	-1.387	8.46e-08	2.88e-06	-1.06803	0.000997	0.214
ENSG00000163531	NFASC	-1.418	8.42e-08	2.88e-06	-0.341037	0.786	0.95
ENSG00000017260	ATP2C1	0.336	8.53e-08	2.9e-06	0.000426593	0.883	0.967
ENSG00000163545	NUAK2	-0.795	8.65e-08	2.94e-06	-0.022925	0.75	0.934
ENSG00000102109	PCSK1N	-1.477	8.76e-08	2.97e-06	-2.05317	0.774	0.945
ENSG00000114204	SERPINI2	-2.126	8.78e-08	2.97e-06	-1.87652	0.108	0.598
ENSG00000007908	SELE	-1.723	8.8e-08	2.97e-06	-0.528201	0.54	0.832
ENSG00000175445	LPL	-1.073	8.85e-08	2.98e-06	-0.147646	0.582	0.858
ENSG00000110324	IL10RA	-0.874	8.84e-08	2.98e-06	-0.527837	0.00289	0.263
ENSG00000259341	RP11-20G13.1	1.391	9.33e-08	3.13e-06	0.899255	0.163	0.664
ENSG00000131788	PIAS3	0.481	9.31e-08	3.13e-06	0.172435	0.647	0.896
ENSG00000163235	TGFA	0.66	9.4e-08	3.15e-06	0.0712089	0.944	0.982
ENSG00000100591	AHSA1	0.293	9.58e-08	3.2e-06	-0.0141219	0.47	0.787
ENSG00000158014	SLC30A2	-1.614	9.65e-08	3.22e-06	-0.479275	0.994	0.999
ENSG00000146374	RSPO3	-1.357	9.66e-08	3.22e-06	0.11297	0.56	0.845
ENSG00000130037	KCNA5	-1.847	9.69e-08	3.23e-06	0.426178	0.603	0.872
ENSG00000048540	LMO3	-1.629	9.85e-08	3.27e-06	-0.830075	0.000857	0.207
ENSG00000142867	BCL10	0.526	9.88e-08	3.28e-06	-0.0593252	0.957	0.987
ENSG00000144891	AGTR1	-1.503	1.01e-07	3.36e-06	-0.116544	0.981	0.996
ENSG00000211669	IGLV3-10	-1.564	1.03e-07	3.41e-06	0.317447	1	1
ENSG00000170962	PDGFD	-0.791	1.06e-07	3.5e-06	-0.292626	0.163	0.664
ENSG00000172016	REG3A	-2.025	1.09e-07	3.58e-06	-1.22442	0.511	0.813
ENSG00000055163	CYFIP2	-0.894	1.09e-07	3.58e-06	-0.8904	0.00109	0.216
ENSG00000111341	MGP	-0.872	1.12e-07	3.66e-06	0.115031	0.347	0.752
ENSG00000186517	ARHGAP30	-0.821	1.13e-07	3.69e-06	-0.227376	0.113	0.598
ENSG00000124160	NCOA5	-0.431	1.14e-07	3.74e-06	-0.0354538	0.614	0.877
ENSG00000111321	LTBR	0.508	1.15e-07	3.75e-06	0.597071	0.246	0.704
ENSG00000175582	RAB6A	0.3	1.15e-07	3.75e-06	-0.0255011	0.681	0.912
ENSG00000089486	CDIP1	-0.64	1.16e-07	3.78e-06	0.198537	0.834	0.966
ENSG00000107159	CA9	1.462	1.16e-07	3.78e-06	-0.467963	0.24	0.704
ENSG00000168685	IL7R	-1.147	1.16e-07	3.78e-06	-0.564862	0.0571	0.511
ENSG00000121653	MAPK8IP1	-1.019	1.17e-07	3.79e-06	-0.238182	0.932	0.977
ENSG00000164032	H2AFZ	0.342	1.17e-07	3.79e-06	0.24027	0.113	0.598
ENSG00000100079	LGALS2	-1.214	1.19e-07	3.84e-06	-0.557326	0.163	0.664
ENSG00000113263	ITK	-1.683	1.19e-07	3.84e-06	-0.486012	0.0376	0.474
ENSG00000173530	TNFRSF10D	0.778	1.2e-07	3.87e-06	0.987203	0.106	0.598
ENSG00000114354	TFG	0.302	1.2e-07	3.87e-06	0.187683	0.00602	0.308
ENSG00000172818	OVOL1	0.938	1.21e-07	3.89e-06	-0.536592	0.15	0.648
ENSG00000118160	SLC8A2	-1.888	1.23e-07	3.94e-06	-0.196397	0.0785	0.562
ENSG00000175063	UBE2C	0.85	1.29e-07	4.12e-06	0.739127	0.000712	0.193
ENSG00000164056	SPRY1	-0.595	1.3e-07	4.16e-06	0.0321469	0.81	0.958
ENSG00000120457	KCNJ5	-1.605	1.31e-07	4.19e-06	0.280359	0.0103	0.337
ENSG00000129244	ATP1B2	-1.472	1.35e-07	4.3e-06	-0.311097	0.786	0.95
ENSG00000137265	IRF4	-1.626	1.36e-07	4.31e-06	-0.631573	0.0456	0.492
ENSG00000136490	LIMD2	-0.97	1.36e-07	4.32e-06	0.00831755	0.907	0.974
ENSG00000112562	SMOC2	-0.869	1.38e-07	4.39e-06	-0.853716	0.00232	0.248
ENSG00000278196	IGLV2-8	-1.375	1.4e-07	4.44e-06	-0.886377	0.0423	0.482
ENSG00000109906	ZBTB16	-1.327	1.4e-07	4.44e-06	-0.212545	0.461	0.782
ENSG00000168925	CTRB1	-2.074	1.43e-07	4.51e-06	-1.64533	0.104	0.598
ENSG00000169507	SLC38A11	-1.574	1.44e-07	4.55e-06	-1.13888	0.14	0.631
ENSG00000151725	CENPU	0.668	1.47e-07	4.64e-06	0.52542	0.0186	0.397
ENSG00000133703	KRAS	0.423	1.48e-07	4.65e-06	-0.0591687	0.355	0.752
ENSG00000215367	TMED11P	-2.139	1.49e-07	4.68e-06	-2.13947	0.116	0.598
ENSG00000124466	LYPD3	1.227	1.52e-07	4.75e-06	1.052	0.0391	0.475
ENSG00000065618	COL17A1	1.293	1.53e-07	4.78e-06	-0.060768	0.727	0.925
ENSG00000132823	OSER1	0.374	1.54e-07	4.8e-06	0.276645	0.0707	0.54
ENSG00000112214	FHL5	-1.072	1.54e-07	4.8e-06	-0.401403	0.12	0.598
ENSG00000197324	LRP10	0.356	1.56e-07	4.86e-06	-0.250753	0.00893	0.329
ENSG00000124214	STAU1	0.245	1.58e-07	4.91e-06	-0.0495452	0.38	0.752
ENSG00000160791	CCR5	-1.09	1.6e-07	4.97e-06	-0.816849	0.00544	0.298
ENSG00000162551	ALPL	-0.878	1.67e-07	5.19e-06	1.85379	0.259	0.704
ENSG00000137078	SIT1	-1.302	1.73e-07	5.34e-06	-0.800956	0.00289	0.263
ENSG00000053747	LAMA3	0.894	1.74e-07	5.37e-06	0.361116	0.932	0.977
ENSG00000180198	RCC1	0.454	1.74e-07	5.37e-06	0.239802	0.371	0.752
ENSG00000203883	SOX18	-0.776	1.76e-07	5.42e-06	0.424095	0.339	0.752
ENSG00000117308	GALE	0.678	1.78e-07	5.45e-06	0.13315	0.614	0.877
ENSG00000165233	CARD19	0.466	1.78e-07	5.45e-06	0.0371825	0.846	0.967
ENSG00000087258	GNAO1	-1.355	1.8e-07	5.49e-06	-0.407522	0.128	0.613
ENSG00000103942	HOMER2	-1.019	1.79e-07	5.49e-06	0.00168934	0.907	0.974
ENSG00000142945	KIF2C	0.743	1.8e-07	5.5e-06	0.882429	0.000234	0.163
ENSG00000180921	FAM83H	0.661	1.81e-07	5.51e-06	0.0588445	0.932	0.977
ENSG00000091592	NLRP1	-0.946	1.83e-07	5.55e-06	-0.274527	0.406	0.765
ENSG00000160654	CD3G	-1.499	1.85e-07	5.61e-06	-0.829585	0.00245	0.252
ENSG00000142615	CELA2A	-2.134	1.85e-07	5.62e-06	-2.10229	0.022	0.415
ENSG00000254395	IGHV4-55	-1.419	1.86e-07	5.63e-06	-0.0808583	0.111	0.598
ENSG00000215704	CELA2B	-2.104	1.86e-07	5.64e-06	-2.45487	0.093	0.593
ENSG00000160593	JAML	-0.958	1.87e-07	5.65e-06	-0.556519	0.0261	0.429
ENSG00000180535	BHLHA15	-1.732	1.89e-07	5.7e-06	0.147571	0.658	0.901
ENSG00000138594	TMOD3	0.426	1.9e-07	5.73e-06	0.00828413	0.81	0.958
ENSG00000139289	PHLDA1	0.605	1.94e-07	5.83e-06	0.329961	0.406	0.765
ENSG00000211976	IGHV3-73	-1.46	1.94e-07	5.83e-06	-0.557673	0.0421	0.482
ENSG00000077984	CST7	-0.887	1.96e-07	5.85e-06	-0.655055	0.00322	0.27
ENSG00000171724	VAT1L	-1.321	1.95e-07	5.85e-06	-0.144934	0.397	0.759
ENSG00000175535	PNLIP	-2.103	1.95e-07	5.85e-06	-2.15411	0.0207	0.413
ENSG00000091129	NRCAM	-1.276	1.97e-07	5.86e-06	-0.792252	0.0492	0.5
ENSG00000174946	GPR171	-1.424	1.96e-07	5.86e-06	-0.727447	0.00937	0.332
ENSG00000147164	SNX12	0.242	2e-07	5.95e-06	-0.166344	0.0261	0.429
ENSG00000188706	ZDHHC9	0.357	2e-07	5.95e-06	0.136144	0.266	0.704
ENSG00000183741	CBX6	-0.653	2.01e-07	5.97e-06	0.0995753	0.994	0.999
ENSG00000273340	MICE	1.326	2.04e-07	6.04e-06	1.43566	0.00259	0.252
ENSG00000138964	PARVG	-1.009	2.05e-07	6.05e-06	-0.329308	0.124	0.606
ENSG00000143772	ITPKB	-0.618	2.05e-07	6.05e-06	0.0481643	0.786	0.95
ENSG00000258667	HIF1A-AS2	1.479	2.11e-07	6.22e-06	0.167373	0.21	0.695
ENSG00000100526	CDKN3	0.679	2.12e-07	6.24e-06	0.27824	0.14	0.631
ENSG00000087586	AURKA	0.685	2.14e-07	6.29e-06	0.678399	0.00893	0.329
ENSG00000105369	CD79A	-1.541	2.15e-07	6.31e-06	-0.815524	0.145	0.639
ENSG00000099866	MADCAM1	-1.455	2.17e-07	6.36e-06	-1.06984	0.055	0.506
ENSG00000135363	LMO2	-0.633	2.17e-07	6.36e-06	-0.306984	0.234	0.704
ENSG00000198848	CES1	-1.137	2.18e-07	6.36e-06	-2.18618	0.0284	0.439
ENSG00000080503	SMARCA2	-0.466	2.2e-07	6.42e-06	-0.233254	0.0683	0.532
ENSG00000071054	MAP4K4	0.371	2.2e-07	6.42e-06	-0.0266798	0.871	0.967
ENSG00000169413	RNASE6	-0.849	2.22e-07	6.44e-06	-0.493615	0.0423	0.482
ENSG00000267369	RP11-1094M14.8	-1.388	2.22e-07	6.44e-06	-0.488467	0.0683	0.532
ENSG00000164087	POC1A	0.654	2.23e-07	6.48e-06	0.245994	0.106	0.598
ENSG00000111339	ART4	-1.422	2.25e-07	6.52e-06	-0.694034	0.0423	0.482
ENSG00000136943	CTSV	1.124	2.27e-07	6.56e-06	0.554305	0.67	0.905
ENSG00000136830	FAM129B	0.455	2.28e-07	6.58e-06	0.141722	0.461	0.782
ENSG00000112972	HMGCS1	0.631	2.32e-07	6.68e-06	0.189296	0.67	0.905
ENSG00000147676	MAL2	0.703	2.32e-07	6.68e-06	-0.0158361	0.81	0.958
ENSG00000135046	ANXA1	0.776	2.35e-07	6.75e-06	0.465977	0.168	0.671
ENSG00000167553	TUBA1C	0.477	2.37e-07	6.81e-06	0.17307	0.259	0.704
ENSG00000144712	CAND2	-1.426	2.4e-07	6.89e-06	-0.286933	0.24	0.704
ENSG00000177432	NAP1L5	-1.024	2.4e-07	6.89e-06	-0.738117	0.00602	0.308
ENSG00000123560	PLP1	-1.643	2.43e-07	6.95e-06	0.088104	0.397	0.759
ENSG00000268027	AC006129.2	-1.65	2.45e-07	6.99e-06	-0.307822	0.21	0.695
ENSG00000115221	ITGB6	0.957	2.45e-07	6.99e-06	0.20197	0.614	0.877
ENSG00000125977	EIF2S2	0.291	2.47e-07	7.04e-06	0.137846	0.154	0.651
ENSG00000013725	CD6	-1.107	2.47e-07	7.04e-06	-0.579816	0.0136	0.363
ENSG00000158769	F11R	0.528	2.51e-07	7.14e-06	0.0438434	0.54	0.832
ENSG00000158373	HIST1H2BD	0.808	2.59e-07	7.35e-06	-0.020553	0.92	0.974
ENSG00000197766	CFD	-1.009	2.6e-07	7.38e-06	-0.0604873	0.163	0.664
ENSG00000108551	RASD1	-1.167	2.61e-07	7.38e-06	0.3918	0.363	0.752
ENSG00000138639	ARHGAP24	-0.809	2.63e-07	7.42e-06	-0.138066	0.47	0.787
ENSG00000025772	TOMM34	0.334	2.63e-07	7.43e-06	0.135736	0.363	0.752
ENSG00000100744	GSKIP	0.489	2.66e-07	7.49e-06	-0.309075	0.0636	0.53
ENSG00000187583	PLEKHN1	0.87	2.67e-07	7.52e-06	0.456422	0.323	0.745
ENSG00000141837	CACNA1A	-1.866	2.7e-07	7.59e-06	-1.57222	0.529	0.824
ENSG00000179761	PIPOX	-1.795	2.71e-07	7.59e-06	-2.11766	0.287	0.706
ENSG00000175857	GAPT	-1.459	2.72e-07	7.63e-06	-0.630614	0.0194	0.402
ENSG00000128266	GNAZ	-1.218	2.75e-07	7.68e-06	-0.512015	0.193	0.694
ENSG00000146409	SLC18B1	-0.448	2.74e-07	7.68e-06	0.0463003	0.67	0.905
ENSG00000177879	AP3S1	0.31	2.77e-07	7.73e-06	0.116023	0.204	0.694
ENSG00000162992	NEUROD1	-1.575	2.78e-07	7.74e-06	-0.239548	0.166	0.671
ENSG00000167105	TMEM92	0.733	2.88e-07	8.01e-06	-0.0727971	0.846	0.967
ENSG00000223350	IGLV9-49	-1.684	2.91e-07	8.1e-06	0.340526	0.116	0.598
ENSG00000138378	STAT4	-1.17	2.93e-07	8.14e-06	-0.221802	0.331	0.752
ENSG00000185291	IL3RA	-0.571	2.96e-07	8.18e-06	-0.0399076	0.347	0.752
ENSG00000139187	KLRG1	-1.439	2.96e-07	8.18e-06	-0.548678	0.00322	0.27
ENSG00000078589	P2RY10	-1.621	2.95e-07	8.18e-06	-0.959237	0.024	0.418
ENSG00000113594	LIFR	-1.028	2.98e-07	8.22e-06	-0.379886	0.00573	0.303
ENSG00000152558	TMEM123	0.424	2.99e-07	8.23e-06	-0.0477394	0.117	0.598
ENSG00000149218	ENDOD1	0.461	3.01e-07	8.29e-06	-0.0720771	0.301	0.721
ENSG00000164283	ESM1	0.909	3.03e-07	8.3e-06	-0.515236	0.969	0.991
ENSG00000134874	DZIP1	-0.826	3.02e-07	8.3e-06	-0.0693771	0.55	0.839
ENSG00000171385	KCND3	-1.092	3.03e-07	8.3e-06	-0.557869	0.168	0.671
ENSG00000178695	KCTD12	-0.682	3.09e-07	8.46e-06	-0.315351	0.168	0.671
ENSG00000271503	CCL5	-0.89	3.15e-07	8.61e-06	-0.617228	0.0439	0.488
ENSG00000136870	ZNF189	-0.484	3.17e-07	8.66e-06	-0.212012	0.145	0.639
ENSG00000141433	ADCYAP1	-1.407	3.21e-07	8.76e-06	-0.1682	0.136	0.625
ENSG00000166313	APBB1	-0.857	3.27e-07	8.89e-06	-0.230103	0.294	0.713
ENSG00000133878	DUSP26	-1.507	3.28e-07	8.92e-06	-0.652077	0.339	0.752
ENSG00000177098	SCN4B	-0.974	3.29e-07	8.94e-06	-0.500323	0.0308	0.449
ENSG00000189433	GJB4	0.958	3.33e-07	9.04e-06	-0.182399	0.822	0.96
ENSG00000137392	CLPS	-2.009	3.37e-07	9.13e-06	-2.43612	0.0321	0.455
ENSG00000172260	NEGR1	-1.209	3.39e-07	9.18e-06	-0.679031	0.0251	0.423
ENSG00000181126	HLA-V	1.083	3.42e-07	9.22e-06	0.795498	0.0376	0.474
ENSG00000170500	LONRF2	-1.257	3.44e-07	9.26e-06	-0.447292	0.055	0.506
ENSG00000169744	LDB2	-0.713	3.47e-07	9.33e-06	-0.149219	0.489	0.798
ENSG00000189143	CLDN4	0.805	3.47e-07	9.33e-06	-0.120586	0.75	0.934
ENSG00000154080	CHST9	-1.54	3.49e-07	9.37e-06	0.228028	0.833	0.966
ENSG00000104324	CPQ	-0.522	3.49e-07	9.37e-06	-0.413601	0.0178	0.393
ENSG00000268433	RP11-420K14.2	-1.72	3.5e-07	9.38e-06	0.140272	0.414	0.769
ENSG00000124374	PAIP2B	-1.426	3.51e-07	9.38e-06	-0.328246	0.168	0.671
ENSG00000178381	ZFAND2A	0.699	3.55e-07	9.46e-06	0.415878	0.895	0.971
ENSG00000124171	PARD6B	0.645	3.55e-07	9.46e-06	-0.206451	0.246	0.704
ENSG00000138119	MYOF	0.608	3.62e-07	9.63e-06	-0.0371147	0.81	0.958
ENSG00000211734	TRBV5-1	-1.657	3.63e-07	9.67e-06	-0.64006	0.0119	0.351
ENSG00000241294	IGKV2-24	-1.368	3.66e-07	9.73e-06	-0.0960966	0.415	0.769
ENSG00000247844	CCAT1	1.373	3.68e-07	9.77e-06	0.186085	0.317	0.738
ENSG00000103257	SLC7A5	0.836	3.71e-07	9.82e-06	1.5867	1.54e-05	0.0799
ENSG00000126882	FAM78A	-0.995	3.73e-07	9.88e-06	-0.244956	0.0321	0.455
ENSG00000164611	PTTG1	0.641	3.76e-07	9.93e-06	0.393421	0.0407	0.48
ENSG00000258810	RP11-219E7.1	-1.381	3.79e-07	1e-05	-0.616905	0.00985	0.334
ENSG00000166908	PIP4K2C	0.382	3.85e-07	1.02e-05	-0.00398635	0.499	0.804
ENSG00000117362	APH1A	0.298	3.88e-07	1.02e-05	-0.0950827	0.234	0.704
ENSG00000074370	ATP2A3	-0.926	3.9e-07	1.03e-05	-0.654098	0.0474	0.497
ENSG00000198417	MT1F	-0.803	3.91e-07	1.03e-05	0.139269	0.529	0.824
ENSG00000165637	VDAC2	0.35	3.95e-07	1.03e-05	-0.00700325	0.363	0.752
ENSG00000100462	PRMT5	0.335	3.97e-07	1.04e-05	-0.109521	0.259	0.704
ENSG00000183722	LHFP	-0.674	3.98e-07	1.04e-05	-0.440334	0.128	0.613
ENSG00000214578	HMGN2P15	-1.353	3.97e-07	1.04e-05	0.0346894	0.568	0.851
ENSG00000100628	ASB2	-1.605	3.97e-07	1.04e-05	-0.154328	0.331	0.752
ENSG00000149654	CDH22	-1.633	4.03e-07	1.05e-05	0.258509	0.839	0.967
ENSG00000211637	IGLV4-69	-1.346	4.09e-07	1.06e-05	-0.595861	0.0369	0.474
ENSG00000184489	PTP4A3	-0.646	4.11e-07	1.07e-05	-0.366643	0.168	0.671
ENSG00000129675	ARHGEF6	-0.792	4.15e-07	1.08e-05	-0.507453	0.0163	0.384
ENSG00000100422	CERK	-0.487	4.19e-07	1.09e-05	0.203882	0.228	0.704
ENSG00000184363	PKP3	0.734	4.25e-07	1.1e-05	0.105531	0.499	0.804
ENSG00000072682	P4HA2	0.5	4.23e-07	1.1e-05	0.174771	0.0203	0.407
ENSG00000128654	MTX2	0.296	4.25e-07	1.1e-05	0.0751088	0.451	0.779
ENSG00000237973	MTCO1P12	-0.848	4.34e-07	1.11e-05	-0.0161596	0.38	0.752
ENSG00000185924	RTN4RL1	-1.302	4.3e-07	1.11e-05	-0.472488	0.0785	0.562
ENSG00000128739	SNRPN	-0.669	4.33e-07	1.11e-05	-0.229542	0.234	0.704
ENSG00000225950	NTF4	1.568	4.29e-07	1.11e-05	0.626876	0.69	0.918
ENSG00000118507	AKAP7	-0.99	4.33e-07	1.11e-05	-0.0853994	0.294	0.713
ENSG00000181804	SLC9A9	-0.935	4.31e-07	1.11e-05	-0.177877	0.0456	0.492
ENSG00000280753	AC044907.1	-1.283	4.32e-07	1.11e-05	-0.171626	0.919	0.974
ENSG00000157554	ERG	-0.833	4.37e-07	1.12e-05	-0.115616	0.636	0.889
ENSG00000273108	RP11-416N2.4	-1.555	4.37e-07	1.12e-05	0.225252	0.883	0.967
ENSG00000099864	PALM	-0.739	4.42e-07	1.13e-05	-0.151847	0.658	0.901
ENSG00000139194	RBP5	-0.827	4.44e-07	1.13e-05	0.131092	0.647	0.896
ENSG00000111404	RERGL	-1.563	4.46e-07	1.13e-05	0.372554	0.222	0.704
ENSG00000211898	IGHD	-1.71	4.43e-07	1.13e-05	-1.45943	0.0812	0.569
ENSG00000047457	CP	1.221	4.47e-07	1.13e-05	0.563537	0.28	0.704
ENSG00000117595	IRF6	0.584	4.42e-07	1.13e-05	0.361264	0.228	0.704
ENSG00000173334	TRIB1	0.494	4.53e-07	1.14e-05	-0.0883201	0.981	0.996
ENSG00000162783	IER5	0.622	4.49e-07	1.14e-05	0.236017	0.582	0.858
ENSG00000142910	TINAGL1	0.692	4.58e-07	1.16e-05	0.611922	0.00983	0.334
ENSG00000102924	CBLN1	-1.809	4.63e-07	1.17e-05	0.293196	0.633	0.889
ENSG00000138180	CEP55	0.652	4.64e-07	1.17e-05	0.51463	0.000857	0.207
ENSG00000163812	ZDHHC3	0.419	4.74e-07	1.19e-05	-0.105292	0.442	0.777
ENSG00000280339	RP11-736K20.4	-1.392	4.75e-07	1.19e-05	-0.0644675	0.273	0.704
ENSG00000117650	NEK2	0.714	4.76e-07	1.19e-05	0.376169	0.0391	0.475
ENSG00000154734	ADAMTS1	-0.891	4.84e-07	1.21e-05	0.505335	0.48	0.791
ENSG00000081041	CXCL2	-1.131	4.81e-07	1.21e-05	0.0602989	0.592	0.865
ENSG00000174004	NRROS	-0.944	4.85e-07	1.21e-05	-0.229685	0.0391	0.475
ENSG00000173404	INSM1	-1.566	4.9e-07	1.22e-05	-0.710806	0.784	0.95
ENSG00000174080	CTSF	-0.574	4.87e-07	1.22e-05	-0.344292	0.0376	0.474
ENSG00000100767	PAPLN	-0.775	4.92e-07	1.22e-05	0.323087	0.48	0.791
ENSG00000148798	INA	-1.692	4.91e-07	1.22e-05	-0.585658	0.136	0.625
ENSG00000132824	SERINC3	0.257	4.98e-07	1.24e-05	-0.137673	0.246	0.704
ENSG00000244067	GSTA2	-1.741	5.03e-07	1.25e-05	-1.51165	0.0826	0.576
ENSG00000171848	RRM2	0.66	5.14e-07	1.27e-05	0.389221	0.103	0.598
ENSG00000122711	SPINK4	-1.868	5.17e-07	1.27e-05	7.38347	0.0138	0.366
ENSG00000174348	PODN	-0.747	5.13e-07	1.27e-05	-0.272812	0.246	0.704
ENSG00000183918	SH2D1A	-1.486	5.11e-07	1.27e-05	-1.00961	0.00772	0.318
ENSG00000158258	CLSTN2	-1.379	5.16e-07	1.27e-05	-0.599684	0.0376	0.474
ENSG00000143321	HDGF	0.385	5.13e-07	1.27e-05	0.0941026	0.636	0.889
ENSG00000237111	IGHJ3P	-1.46	5.21e-07	1.28e-05	-0.189156	0.1	0.598
ENSG00000272620	AFAP1-AS1	1.124	5.24e-07	1.29e-05	-0.557212	0.163	0.664
ENSG00000230795	HLA-K	0.865	5.26e-07	1.29e-05	0.623525	0.883	0.967
ENSG00000119147	C2orf40	-1.25	5.3e-07	1.3e-05	-0.477761	0.0492	0.5
ENSG00000272636	DOC2B	-0.828	5.4e-07	1.32e-05	0.350421	0.246	0.704
ENSG00000110934	BIN2	-0.896	5.39e-07	1.32e-05	-0.478555	0.00666	0.311
ENSG00000181617	FDCSP	-1.638	5.42e-07	1.32e-05	-0.944783	0.099	0.598
ENSG00000164344	KLKB1	-1.598	5.42e-07	1.32e-05	-0.030162	0.54	0.832
ENSG00000232679	RP11-400N13.3	1.093	5.39e-07	1.32e-05	0.29192	0.444	0.779
ENSG00000175262	C1orf127	-1.547	5.45e-07	1.33e-05	0.210711	0.355	0.752
ENSG00000112984	KIF20A	0.692	5.46e-07	1.33e-05	0.5966	0.00399	0.276
ENSG00000170027	YWHAG	0.292	5.51e-07	1.34e-05	0.0314125	0.969	0.991
ENSG00000114790	ARHGEF26	-1.139	5.51e-07	1.34e-05	-0.0751343	0.266	0.704
ENSG00000108370	RGS9	-1.398	5.57e-07	1.35e-05	0.206766	0.944	0.982
ENSG00000196154	S100A4	1.053	5.63e-07	1.36e-05	-0.134371	0.715	0.925
ENSG00000110958	PTGES3	0.29	5.66e-07	1.37e-05	0.181087	0.154	0.651
ENSG00000054803	CBLN4	-1.592	5.75e-07	1.38e-05	-0.011588	0.786	0.95
ENSG00000147689	FAM83A	1.413	5.7e-07	1.38e-05	0.712781	0.614	0.877
ENSG00000149451	ADAM33	-0.998	5.77e-07	1.39e-05	0.16781	0.822	0.96
ENSG00000103089	FA2H	0.84	5.77e-07	1.39e-05	0.0369304	0.727	0.925
ENSG00000170786	SDR16C5	0.953	5.85e-07	1.4e-05	0.210818	0.614	0.877
ENSG00000240521	RP11-680B3.2	-1.991	5.83e-07	1.4e-05	-1.13574	0.53	0.824
ENSG00000168280	KIF5C	-1.631	5.86e-07	1.4e-05	-0.179108	0.592	0.865
ENSG00000163154	TNFAIP8L2	-0.781	5.89e-07	1.41e-05	-0.436886	0.0163	0.384
ENSG00000103647	CORO2B	-1.06	5.94e-07	1.42e-05	0.0319429	0.994	0.999
ENSG00000139970	RTN1	-1.372	6.02e-07	1.44e-05	-1.05918	0.0636	0.53
ENSG00000143344	RGL1	-0.66	6.17e-07	1.47e-05	-0.369247	0.007	0.314
ENSG00000115738	ID2	-0.407	6.22e-07	1.48e-05	-0.302521	0.093	0.593
ENSG00000175899	A2M	-0.599	6.23e-07	1.48e-05	-0.367445	0.0636	0.53
ENSG00000127084	FGD3	-0.858	6.25e-07	1.48e-05	0.12304	0.786	0.95
ENSG00000071539	TRIP13	0.806	6.3e-07	1.49e-05	0.766664	0.000911	0.213
ENSG00000017797	RALBP1	0.345	6.3e-07	1.49e-05	-0.18827	0.0376	0.474
ENSG00000005238	FAM214B	0.621	6.3e-07	1.49e-05	-0.193061	0.603	0.872
ENSG00000183160	TMEM119	-0.814	6.31e-07	1.49e-05	-0.445253	0.0511	0.5
ENSG00000176928	GCNT4	-1.122	6.38e-07	1.51e-05	-0.695743	0.00602	0.308
ENSG00000166851	PLK1	0.619	6.46e-07	1.52e-05	0.454666	0.00735	0.316
ENSG00000236213	AC006369.2	-1.667	6.43e-07	1.52e-05	-1.9619	0.667	0.905
ENSG00000119508	NR4A3	-1.276	6.45e-07	1.52e-05	-0.532993	0.204	0.694
ENSG00000181652	ATG9B	1.198	6.46e-07	1.52e-05	0.811508	0.21	0.695
ENSG00000129562	DAD1	0.292	6.61e-07	1.55e-05	-0.172073	0.0362	0.472
ENSG00000153283	CD96	-1.255	6.62e-07	1.55e-05	-0.83908	0.00123	0.219
ENSG00000125354	SEPT6	-0.652	6.65e-07	1.56e-05	#DIV/0!
ENSG00000060140	STYK1	0.729	6.7e-07	1.57e-05	-0.0424437	0.55	0.839
ENSG00000080293	SCTR	-1.115	6.71e-07	1.57e-05	-0.251154	0.301	0.721
ENSG00000205129	C4orf47	1.361	6.76e-07	1.58e-05	-0.363033	0.000669	0.193
ENSG00000270460	RP11-796E10.1	1.06	6.82e-07	1.59e-05	-0.0367798	0.439	0.777
ENSG00000127533	F2RL3	-0.744	6.93e-07	1.61e-05	0.512276	0.287	0.706
ENSG00000254528	RP11-728F11.4	-1.474	6.95e-07	1.62e-05	-0.703668	0.592	0.865
ENSG00000111269	CREBL2	-0.424	7.08e-07	1.63e-05	-0.198631	0.0869	0.582
ENSG00000125740	FOSB	-1.242	7e-07	1.63e-05	-0.288187	0.48	0.791
ENSG00000152234	ATP5A1	-0.335	7.03e-07	1.63e-05	-0.0865587	0.38	0.752
ENSG00000154102	C16orf74	1.186	7.06e-07	1.63e-05	1.30981	0.0474	0.497
ENSG00000065613	SLK	0.438	7.03e-07	1.63e-05	-0.193048	0.149	0.644
ENSG00000085552	IGSF9	0.909	7.04e-07	1.63e-05	-0.399805	0.128	0.613
ENSG00000145113	MUC4	1.229	7.01e-07	1.63e-05	0.06728	0.415	0.769
ENSG00000125810	CD93	-0.646	7.14e-07	1.64e-05	-0.148878	0.38	0.752
ENSG00000134107	BHLHE40	0.652	7.18e-07	1.65e-05	0.0809768	0.55	0.839
ENSG00000082397	EPB41L3	-0.871	7.16e-07	1.65e-05	-0.27264	0.0376	0.474
ENSG00000146007	ZMAT2	0.203	7.26e-07	1.67e-05	-0.217766	0.000307	0.17
ENSG00000186994	KANK3	-0.983	7.31e-07	1.68e-05	0.427463	0.234	0.704
ENSG00000046604	DSG2	0.617	7.45e-07	1.71e-05	0.0543464	0.529	0.824
ENSG00000251169	AC005355.2	0.752	7.46e-07	1.71e-05	-0.260664	0.571	0.851
ENSG00000274976	RP11-8P13.5	1.358	7.51e-07	1.72e-05	0.807791	0.0439	0.488
ENSG00000083937	CHMP2B	0.343	7.54e-07	1.72e-05	-0.283195	0.0142	0.368
ENSG00000146648	EGFR	0.574	7.59e-07	1.73e-05	0.161819	0.907	0.974
ENSG00000142347	MYO1F	-0.731	7.64e-07	1.74e-05	-0.123923	0.234	0.704
ENSG00000134909	ARHGAP32	0.507	7.65e-07	1.74e-05	0.0261884	0.907	0.974
ENSG00000196557	CACNA1H	-0.844	7.77e-07	1.75e-05	-0.515152	0.603	0.872
ENSG00000072818	ACAP1	-1.071	7.73e-07	1.75e-05	-0.199127	0.499	0.804
ENSG00000128294	TPST2	-0.907	7.76e-07	1.75e-05	0.113283	0.92	0.974
ENSG00000100852	ARHGAP5	0.422	7.76e-07	1.75e-05	-0.234831	0.0785	0.562
ENSG00000138061	CYP1B1	-0.946	7.76e-07	1.75e-05	-0.264857	0.371	0.752
ENSG00000131747	TOP2A	0.636	7.76e-07	1.75e-05	0.213463	0.0362	0.472
ENSG00000103044	HAS3	1.126	7.71e-07	1.75e-05	-0.377309	0.132	0.619
ENSG00000010810	FYN	-0.535	7.69e-07	1.75e-05	-0.0622233	0.294	0.713
ENSG00000148773	MKI67	0.664	7.79e-07	1.76e-05	0.230529	0.0758	0.555
ENSG00000265517	AC246787.3	-1.731	7.83e-07	1.76e-05	0.17361	0.563	0.848
ENSG00000168267	PTF1A	-2.002	7.94e-07	1.78e-05	-1.59012	0.221	0.704
ENSG00000060762	MPC1	-0.332	7.95e-07	1.78e-05	-0.0121729	0.981	0.996
ENSG00000170312	CDK1	0.589	8.01e-07	1.8e-05	0.343465	0.0492	0.5
ENSG00000173039	RELA	0.274	8.04e-07	1.8e-05	0.101231	0.316	0.737
ENSG00000151702	FLI1	-0.855	8.04e-07	1.8e-05	-0.166111	0.204	0.694
ENSG00000211642	IGLV10-54	-1.513	8.25e-07	1.84e-05	-0.228758	0.43	0.771
ENSG00000122585	NPY	-1.565	8.25e-07	1.84e-05	0.552048	0.882	0.967
ENSG00000246228	CASC8	1.111	8.34e-07	1.86e-05	0.742865	0.0571	0.511
ENSG00000167895	TMC8	-0.977	8.41e-07	1.87e-05	-0.0965508	0.592	0.865
ENSG00000058063	ATP11B	0.406	8.41e-07	1.87e-05	-0.197095	0.0812	0.569
ENSG00000088926	F11	-1.461	8.4e-07	1.87e-05	0.13795	0.931	0.977
ENSG00000183691	NOG	1.075	8.46e-07	1.88e-05	0.510085	0.614	0.877
ENSG00000166546	BEAN1	1.023	8.47e-07	1.88e-05	0.646654	0.234	0.704
ENSG00000214548	MEG3	-0.919	8.49e-07	1.88e-05	-0.276941	0.216	0.699
ENSG00000077942	FBLN1	-0.852	8.53e-07	1.89e-05	-0.30225	0.316	0.737
ENSG00000101608	MYL12A	0.466	8.66e-07	1.91e-05	-0.100418	0.193	0.694
ENSG00000137509	PRCP	-0.479	8.63e-07	1.91e-05	-0.0744733	0.509	0.811
ENSG00000134690	CDCA8	0.673	8.71e-07	1.92e-05	0.739858	0.007	0.314
ENSG00000136231	IGF2BP3	1.171	8.8e-07	1.94e-05	0.0602509	0.739	0.929
ENSG00000198821	CD247	-1.115	8.87e-07	1.95e-05	-0.670072	0.00175	0.228
ENSG00000198792	TMEM184B	0.361	8.9e-07	1.96e-05	0.314643	0.0203	0.407
ENSG00000114346	ECT2	0.589	8.92e-07	1.96e-05	0.143046	0.216	0.699
ENSG00000117643	MAN1C1	-0.773	8.99e-07	1.97e-05	-0.388491	0.0124	0.352
ENSG00000132465	JCHAIN	-1.278	8.96e-07	1.97e-05	-1.14763	0.00633	0.308
ENSG00000173852	DPY19L1	0.432	9.03e-07	1.98e-05	-0.0421741	0.957	0.987
ENSG00000278978	RP11-164P12.5	0.692	9.05e-07	1.98e-05	0.931362	3.46e-05	0.15
ENSG00000099622	CIRBP	-0.555	9.16e-07	2e-05	-0.192246	0.681	0.912
ENSG00000141504	SAT2	-0.48	9.14e-07	2e-05	0.171764	0.234	0.704
ENSG00000198959	TGM2	0.78	9.18e-07	2e-05	0.529191	0.253	0.704
ENSG00000223764	RP11-54O7.3	-1.413	9.23e-07	2.01e-05	0.0829065	0.625	0.883
ENSG00000117472	TSPAN1	0.829	9.33e-07	2.03e-05	-0.162169	0.658	0.901
ENSG00000275302	CCL4	-0.899	9.5e-07	2.06e-05	-0.265726	0.163	0.664
ENSG00000115310	RTN4	0.28	9.46e-07	2.06e-05	-0.0887217	0.636	0.889
ENSG00000147804	SLC39A4	0.871	9.5e-07	2.06e-05	-0.349978	0.715	0.925
ENSG00000107758	PPP3CB	-0.392	9.55e-07	2.07e-05	-0.0748752	0.614	0.877
ENSG00000137936	BCAR3	0.587	9.72e-07	2.1e-05	0.426215	0.0296	0.443
ENSG00000201273	RNU6-776P	-1.969	9.81e-07	2.12e-05	-1.79212	0.354	0.752
ENSG00000112964	GHR	-1.41	9.8e-07	2.12e-05	-0.624491	0.0456	0.492
ENSG00000111452	ADGRD1	-1.308	9.82e-07	2.12e-05	-0.751839	0.0113	0.344
ENSG00000130176	CNN1	-1.005	1.01e-06	2.17e-05	-0.322733	0.38	0.752
ENSG00000204949	FAM83A-AS1	1.52	1.01e-06	2.17e-05	0.711344	0.28	0.704
ENSG00000123485	HJURP	0.691	1.01e-06	2.17e-05	0.625042	0.000125	0.161
ENSG00000090054	SPTLC1	0.355	1.02e-06	2.18e-05	-0.178514	0.128	0.613
ENSG00000164638	SLC29A4	-1.302	1.02e-06	2.19e-05	-0.0127111	0.128	0.613
ENSG00000101082	SLA2	-1.216	1.02e-06	2.19e-05	-0.57936	0.0113	0.344
ENSG00000124780	KCNK17	-1.36	1.03e-06	2.2e-05	0.0618945	0.822	0.96
ENSG00000136153	LMO7	0.594	1.03e-06	2.2e-05	-0.131727	0.222	0.704
ENSG00000145715	RASA1	0.497	1.03e-06	2.2e-05	0.149681	0.981	0.996
ENSG00000172005	MAL	-1.479	1.03e-06	2.2e-05	-0.0446998	0.571	0.851
ENSG00000177917	ARL6IP6	0.506	1.03e-06	2.2e-05	0.295516	0.582	0.858
ENSG00000072274	TFRC	0.486	1.04e-06	2.22e-05	0.209667	0.529	0.824
ENSG00000167984	NLRC3	-1.26	1.05e-06	2.24e-05	-0.33058	0.0636	0.53
ENSG00000057019	DCBLD2	0.882	1.06e-06	2.25e-05	0.584707	0.28	0.704
ENSG00000099260	PALMD	-0.927	1.06e-06	2.25e-05	0.0263513	0.895	0.971
ENSG00000010322	NISCH	-0.437	1.08e-06	2.28e-05	-0.0206083	0.798	0.952
ENSG00000143515	ATP8B2	-0.617	1.07e-06	2.28e-05	-0.227787	0.47	0.787
ENSG00000204950	LRRC10B	-1.522	1.09e-06	2.3e-05	-0.465831	0.013	0.357
ENSG00000107954	NEURL1	-1.322	1.09e-06	2.31e-05	0.718396	0.798	0.952
ENSG00000259834	RP11-284N8.3	-1.518	1.09e-06	2.31e-05	-0.661376	0.0149	0.372
ENSG00000087253	LPCAT2	0.627	1.1e-06	2.32e-05	0.124127	0.715	0.925
ENSG00000241839	PLEKHO2	-0.493	1.11e-06	2.33e-05	-0.235105	0.0423	0.482
ENSG00000196352	CD55	0.808	1.11e-06	2.33e-05	0.36438	0.433	0.771
ENSG00000105011	ASF1B	0.57	1.11e-06	2.34e-05	0.591303	0.00232	0.248
ENSG00000111266	DUSP16	-0.427	1.12e-06	2.35e-05	-0.184199	0.0456	0.492
ENSG00000149212	SESN3	-0.669	1.12e-06	2.35e-05	-0.420078	0.0511	0.5
ENSG00000149418	ST14	0.556	1.13e-06	2.36e-05	-0.0765381	0.727	0.925
ENSG00000172379	ARNT2	-0.931	1.13e-06	2.37e-05	0.151104	0.38	0.752
ENSG00000147697	GSDMC	1.603	1.14e-06	2.39e-05	1.49243	0.0993	0.598
ENSG00000162909	CAPN2	0.385	1.14e-06	2.39e-05	-0.070401	0.846	0.967
ENSG00000219607	PPP1R3G	1.21	1.15e-06	2.4e-05	0.740757	0.00573	0.303
ENSG00000105355	PLIN3	0.376	1.16e-06	2.41e-05	0.0934503	0.625	0.883
ENSG00000125733	TRIP10	0.544	1.16e-06	2.41e-05	0.103439	0.944	0.982
ENSG00000126266	FFAR1	-1.628	1.15e-06	2.41e-05	0.166992	0.656	0.901
ENSG00000143110	C1orf162	-0.734	1.16e-06	2.41e-05	-0.205875	0.253	0.704
ENSG00000169291	SHE	-1.269	1.16e-06	2.41e-05	-0.238645	0.132	0.619
ENSG00000181847	TIGIT	-1.446	1.17e-06	2.42e-05	-0.683863	0.0899	0.589
ENSG00000105696	TMEM59L	-1.309	1.17e-06	2.43e-05	0.246023	0.846	0.967
ENSG00000145287	PLAC8	0.94	1.17e-06	2.43e-05	-0.738563	0.0423	0.482
ENSG00000135750	KCNK1	0.663	1.18e-06	2.44e-05	-0.30028	0.103	0.598
ENSG00000145649	GZMA	-0.84	1.19e-06	2.45e-05	-0.511866	0.0186	0.397
ENSG00000137648	TMPRSS4	0.857	1.19e-06	2.45e-05	-0.168349	0.339	0.752
ENSG00000065427	KARS	0.246	1.19e-06	2.46e-05	0.114083	0.273	0.704
ENSG00000165443	PHYHIPL	-1.441	1.22e-06	2.5e-05	-0.793125	0.0203	0.407
ENSG00000198794	SCAMP5	-0.972	1.22e-06	2.51e-05	-0.400538	0.149	0.644
ENSG00000114268	PFKFB4	0.792	1.23e-06	2.53e-05	1.26029	7.33e-09	0.000382
ENSG00000106025	TSPAN12	-0.734	1.23e-06	2.53e-05	-0.319696	0.259	0.704
ENSG00000128052	KDR	-0.67	1.25e-06	2.55e-05	-0.419295	0.0636	0.53
ENSG00000175197	DDIT3	0.612	1.24e-06	2.55e-05	0.0471983	0.981	0.996
ENSG00000278195	SSTR3	-1.72	1.26e-06	2.57e-05	-0.105396	0.183	0.691
ENSG00000117525	F3	0.768	1.25e-06	2.57e-05	0.5198	0.582	0.858
ENSG00000184216	IRAK1	0.381	1.26e-06	2.57e-05	0.342538	0.0571	0.511
ENSG00000087074	PPP1R15A	0.578	1.27e-06	2.59e-05	0.0898029	0.883	0.967
ENSG00000126218	F10	-1.048	1.29e-06	2.64e-05	-0.0843202	0.136	0.625
ENSG00000162892	IL24	-1.489	1.31e-06	2.67e-05	0.241973	0.397	0.759
ENSG00000216921	AC131097.4	-1.954	1.31e-06	2.67e-05	-1.61086	0.259	0.704
ENSG00000050628	PTGER3	-1.302	1.33e-06	2.69e-05	-0.44859	0.246	0.704
ENSG00000158488	CD1E	-1.245	1.33e-06	2.69e-05	-1.29626	0.000204	0.161
ENSG00000224650	IGHV3-74	-1.244	1.33e-06	2.7e-05	-1.34411	0.0149	0.372
ENSG00000145642	FAM159B	-1.476	1.34e-06	2.72e-05	-0.100727	0.202	0.694
ENSG00000241566	IGKV2D-24	-1.696	1.34e-06	2.72e-05	-0.712267	0.0743	0.553
ENSG00000108523	RNF167	-0.314	1.35e-06	2.73e-05	-0.00533943	0.301	0.721
ENSG00000112799	LY86	-0.81	1.35e-06	2.73e-05	-0.603068	0.00983	0.334
ENSG00000104738	MCM4	0.528	1.36e-06	2.75e-05	0.369744	0.14	0.631
ENSG00000092820	EZR	0.548	1.36e-06	2.75e-05	0.0501662	0.658	0.901
ENSG00000163624	CDS1	0.503	1.38e-06	2.77e-05	-0.230464	0.273	0.704
ENSG00000211895	IGHA1	-1.181	1.38e-06	2.77e-05	-0.720997	0.00573	0.303
ENSG00000118518	RNF146	-0.387	1.38e-06	2.77e-05	-0.0275858	0.56	0.845
ENSG00000121210	KIAA0922	-0.777	1.37e-06	2.77e-05	0.00884883	0.363	0.752
ENSG00000207770	MIR568	-0.569	1.38e-06	2.77e-05	-0.310353	0.0993	0.598
ENSG00000251985	RNU6-1161P	1.131	1.4e-06	2.8e-05	0.0272729	0.679	0.912
ENSG00000186462	NAP1L2	-1.271	1.4e-06	2.8e-05	-0.720739	0.75	0.934
ENSG00000105426	PTPRS	-0.707	1.4e-06	2.81e-05	-0.0551367	0.895	0.971
ENSG00000121351	IAPP	-1.694	1.41e-06	2.82e-05	0.0624239	0.277	0.704
ENSG00000170145	SIK2	-0.494	1.42e-06	2.83e-05	-0.0783893	0.246	0.704
ENSG00000164736	SOX17	-1.002	1.43e-06	2.86e-05	0.309705	0.994	0.999
ENSG00000134352	IL6ST	-0.521	1.43e-06	2.86e-05	-0.197537	0.216	0.699
ENSG00000104765	BNIP3L	0.36	1.44e-06	2.87e-05	0.230712	0.113	0.598
ENSG00000137845	ADAM10	0.37	1.44e-06	2.87e-05	-0.272443	0.0376	0.474
ENSG00000155380	SLC16A1	0.587	1.45e-06	2.87e-05	-0.215294	0.163	0.664
ENSG00000181631	P2RY13	-1.111	1.44e-06	2.87e-05	-0.621604	0.00359	0.273
ENSG00000091972	CD200	-0.855	1.45e-06	2.88e-05	-0.498812	0.451	0.779
ENSG00000111674	ENO2	0.807	1.46e-06	2.89e-05	0.558386	0.000375	0.183
ENSG00000163687	DNASE1L3	-1.602	1.46e-06	2.89e-05	-0.280677	0.117	0.598
ENSG00000057149	SERPINB3	1.662	1.46e-06	2.89e-05	0.321083	0.506	0.811
ENSG00000100316	RPL3	-0.39	1.47e-06	2.9e-05	0.0282774	0.24	0.704
ENSG00000166145	SPINT1	0.528	1.47e-06	2.9e-05	-0.0299734	0.981	0.996
ENSG00000124635	HIST1H2BJ	0.979	1.48e-06	2.92e-05	0.0473963	0.681	0.912
ENSG00000159248	GJD2	-1.62	1.52e-06	2.98e-05	0.422786	0.263	0.704
ENSG00000136250	AOAH	-0.936	1.51e-06	2.98e-05	-0.422261	0.00305	0.265
ENSG00000186318	BACE1	-0.674	1.51e-06	2.98e-05	-0.166553	0.301	0.721
ENSG00000164023	SGMS2	0.609	1.53e-06	3.01e-05	-0.526502	0.21	0.695
ENSG00000130307	USHBP1	-1.317	1.55e-06	3.04e-05	0.263713	0.92	0.974
ENSG00000157456	CCNB2	0.655	1.57e-06	3.07e-05	0.590854	0.0231	0.418
ENSG00000185518	SV2B	-1.567	1.58e-06	3.1e-05	0.169925	0.529	0.824
ENSG00000065717	TLE2	-0.618	1.59e-06	3.11e-05	-0.040751	0.67	0.905
ENSG00000242732	RGAG4	-1.05	1.59e-06	3.12e-05	-0.696306	0.055	0.506
ENSG00000186174	BCL9L	0.486	1.61e-06	3.15e-05	0.101032	0.932	0.977
ENSG00000133195	SLC39A11	0.471	1.64e-06	3.2e-05	0.231078	0.308	0.728
ENSG00000146674	IGFBP3	0.742	1.65e-06	3.21e-05	-0.255642	0.259	0.704
ENSG00000087266	SH3BP2	0.477	1.7e-06	3.31e-05	0.695445	0.000154	0.161
ENSG00000168918	INPP5D	-0.776	1.73e-06	3.36e-05	-0.458551	0.0474	0.497
ENSG00000116574	RHOU	-0.511	1.74e-06	3.38e-05	-0.579618	0.000487	0.186
ENSG00000090889	KIF4A	0.694	1.75e-06	3.39e-05	0.62608	0.00544	0.298
ENSG00000181754	AMIGO1	-0.938	1.75e-06	3.39e-05	-0.753517	0.00185	0.234
ENSG00000143570	SLC39A1	0.315	1.74e-06	3.39e-05	-0.0960808	0.301	0.721
ENSG00000089012	SIRPG	-1.379	1.77e-06	3.42e-05	-0.436912	0.0149	0.372
ENSG00000223865	HLA-DPB1	-0.682	1.77e-06	3.42e-05	-0.532426	0.0178	0.393
ENSG00000014216	CAPN1	0.367	1.77e-06	3.42e-05	0.123543	0.316	0.737
ENSG00000106952	TNFSF8	-1.391	1.77e-06	3.42e-05	-0.710862	0.0296	0.443
ENSG00000059915	PSD	-0.991	1.8e-06	3.46e-05	-0.460629	0.093	0.593
ENSG00000269837	IPO5P1	-1.004	1.82e-06	3.5e-05	-0.0848057	0.957	0.987
ENSG00000000938	FGR	-0.734	1.82e-06	3.5e-05	-0.0670581	0.603	0.872
ENSG00000101457	DNTTIP1	0.473	1.82e-06	3.5e-05	-0.0658386	0.994	0.999
ENSG00000128815	WDFY4	-1.244	1.82e-06	3.5e-05	-0.608629	0.0308	0.449
ENSG00000100604	CHGA	-1.402	1.82e-06	3.5e-05	-0.0942344	0.168	0.671
ENSG00000238042	RP11-815M8.1	1.362	1.82e-06	3.5e-05	0.393417	0.462	0.785
ENSG00000155066	PROM2	0.895	1.85e-06	3.54e-05	0.101989	0.739	0.929
ENSG00000124615	MOCS1	-0.735	1.86e-06	3.56e-05	-0.0091697	0.957	0.987
ENSG00000228427	RP5-1091N2.9	-1.351	1.86e-06	3.56e-05	-0.623755	0.0488	0.5
ENSG00000182253	SYNM	-1.222	1.86e-06	3.56e-05	0.234522	0.24	0.704
ENSG00000166275	BORCS7	-0.487	1.87e-06	3.57e-05	-0.323605	0.00059	0.186
ENSG00000112182	BACH2	-1.33	1.88e-06	3.59e-05	0.0448542	0.834	0.966
ENSG00000167711	SERPINF2	-0.952	1.93e-06	3.67e-05	0.825189	0.109	0.598
ENSG00000179921	GPBAR1	-0.786	1.97e-06	3.74e-05	-0.441557	0.0273	0.434
ENSG00000262454	MIR193BHG	1.122	2.01e-06	3.82e-05	0.607108	0.406	0.765
ENSG00000156218	ADAMTSL3	-1.265	2.02e-06	3.83e-05	-0.950247	0.00359	0.273
ENSG00000055732	MCOLN3	-1.522	2.02e-06	3.83e-05	0.114796	0.798	0.952
ENSG00000185070	FLRT2	-1.145	2.03e-06	3.84e-05	-0.0018045	0.603	0.872
ENSG00000075420	FNDC3B	0.466	2.02e-06	3.84e-05	0.0336445	0.822	0.96
ENSG00000146122	DAAM2	-0.958	2.04e-06	3.86e-05	-0.206831	0.246	0.704
ENSG00000083857	FAT1	0.559	2.04e-06	3.86e-05	-0.132992	0.529	0.824
ENSG00000141580	WDR45B	0.379	2.06e-06	3.89e-05	0.342321	0.0308	0.449
ENSG00000115956	PLEK	-0.871	2.1e-06	3.97e-05	-0.368592	0.0142	0.368
ENSG00000186767	SPIN4	0.675	2.11e-06	3.98e-05	0.229004	0.92	0.974
ENSG00000140749	IGSF6	-0.777	2.12e-06	3.99e-05	-0.623031	0.0142	0.368
ENSG00000180616	SSTR2	-1.732	2.12e-06	4e-05	-0.628464	0.571	0.851
ENSG00000090776	EFNB1	0.626	2.13e-06	4.01e-05	-0.236974	0.199	0.694
ENSG00000125827	TMX4	-0.607	2.14e-06	4.03e-05	-0.478917	0.0108	0.339
ENSG00000077157	PPP1R12B	-0.932	2.15e-06	4.03e-05	-0.577961	0.000519	0.186
ENSG00000134684	YARS	0.353	2.16e-06	4.04e-05	0.397137	0.00517	0.296
ENSG00000185002	RFX6	-1.716	2.16e-06	4.05e-05	-0.534026	0.344	0.752
ENSG00000221926	TRIM16	0.547	2.17e-06	4.06e-05	-0.109587	0.47	0.787
ENSG00000123338	NCKAP1L	-0.856	2.17e-06	4.06e-05	-0.46915	0.0136	0.363
ENSG00000278030	TRBV7-9	-1.319	2.17e-06	4.06e-05	-0.965648	0.0264	0.431
ENSG00000186007	LEMD1	0.995	2.18e-06	4.08e-05	0.0591656	0.944	0.982
ENSG00000108509	CAMTA2	-0.393	2.23e-06	4.16e-05	0.0340013	0.28	0.704
ENSG00000137804	NUSAP1	0.527	2.24e-06	4.16e-05	0.16638	0.571	0.851
ENSG00000105281	SLC1A5	0.567	2.23e-06	4.16e-05	0.321305	0.944	0.982
ENSG00000049540	ELN	-0.757	2.24e-06	4.16e-05	-0.256583	0.106	0.598
ENSG00000177303	CASKIN2	-0.473	2.27e-06	4.21e-05	0.0922901	0.433	0.771
ENSG00000119138	KLF9	-0.529	2.28e-06	4.22e-05	-0.166922	0.339	0.752
ENSG00000139540	SLC39A5	-1.342	2.29e-06	4.25e-05	-0.25481	0.168	0.671
ENSG00000122565	CBX3	0.255	2.3e-06	4.26e-05	0.00454776	0.846	0.967
ENSG00000235142	RP1-60O19.1	-1.169	2.32e-06	4.3e-05	-0.331551	0.54	0.832
ENSG00000268555	RP11-678G14.3	-1.506	2.34e-06	4.32e-05	-0.141853	0.857	0.967
ENSG00000213760	ATP6V1G2	-1.362	2.36e-06	4.36e-05	-0.213956	0.188	0.694
ENSG00000138735	PDE5A	-0.666	2.36e-06	4.36e-05	-0.107743	0.739	0.929
ENSG00000136573	BLK	-1.85	2.39e-06	4.4e-05	-0.123609	0.145	0.639
ENSG00000105971	CAV2	0.558	2.39e-06	4.41e-05	0.280347	0.331	0.752
ENSG00000143217	PVRL4	0.815	2.4e-06	4.42e-05	-0.067325	0.81	0.958
ENSG00000205363	C15orf59	-1.443	2.44e-06	4.48e-05	-0.267247	0.0899	0.589
ENSG00000130402	ACTN4	0.452	2.45e-06	4.49e-05	0.202264	0.56	0.845
ENSG00000089009	RPL6	-0.36	2.44e-06	4.49e-05	0.102889	0.12	0.598
ENSG00000185043	CIB1	0.483	2.45e-06	4.5e-05	0.0915836	0.323	0.745
ENSG00000188452	CERKL	-0.849	2.49e-06	4.55e-05	-0.269822	0.128	0.613
ENSG00000010671	BTK	-0.971	2.52e-06	4.61e-05	-0.478724	0.0474	0.497
ENSG00000130558	OLFM1	-1.004	2.52e-06	4.61e-05	-0.746688	0.193	0.694
ENSG00000134917	ADAMTS8	-1.346	2.55e-06	4.67e-05	0.613068	0.957	0.987
ENSG00000189060	H1F0	0.482	2.57e-06	4.69e-05	-0.0715038	0.692	0.918
ENSG00000147113	CXorf36	-0.718	2.58e-06	4.7e-05	0.0619658	0.704	0.92
ENSG00000270412	RP11-92C4.6	-1.09	2.58e-06	4.7e-05	-0.122656	0.519	0.817
ENSG00000225938	RP4-575N6.4	-1.292	2.6e-06	4.73e-05	-0.167863	0.253	0.704
ENSG00000134910	STT3A	0.257	2.6e-06	4.73e-05	-0.00414076	0.895	0.971
ENSG00000117724	CENPF	0.639	2.6e-06	4.73e-05	0.505748	0.0136	0.363
ENSG00000166889	PATL1	0.324	2.62e-06	4.76e-05	0.0642307	0.67	0.905
ENSG00000177669	MBOAT4	-1.278	2.64e-06	4.78e-05	-0.0643757	0.371	0.752
ENSG00000100504	PYGL	0.621	2.64e-06	4.78e-05	0.473849	0.0376	0.474
ENSG00000185477	GPRIN3	-0.893	2.64e-06	4.79e-05	-0.275694	0.163	0.664
ENSG00000164326	CARTPT	-1.739	2.68e-06	4.85e-05	-3.18458	0.067	0.531
ENSG00000173826	KCNH6	-1.815	2.73e-06	4.93e-05	-1.52022	0.75	0.934
ENSG00000115520	COQ10B	0.307	2.73e-06	4.93e-05	-0.158094	0.0334	0.459
ENSG00000197471	SPN	-0.886	2.75e-06	4.97e-05	-0.792237	0.00491	0.29
ENSG00000072571	HMMR	0.716	2.76e-06	4.97e-05	0.605651	0.00399	0.276
ENSG00000120889	TNFRSF10B	0.526	2.79e-06	5.01e-05	0.266529	0.48	0.791
ENSG00000174684	B4GAT1	-0.594	2.79e-06	5.01e-05	-0.203563	0.234	0.704
ENSG00000130226	DPP6	-1.728	2.79e-06	5.01e-05	-1.73241	0.28	0.704
ENSG00000198087	CD2AP	0.433	2.8e-06	5.02e-05	-0.0686767	0.614	0.877
ENSG00000100365	NCF4	-0.687	2.81e-06	5.04e-05	-0.160741	0.339	0.752
ENSG00000058404	CAMK2B	-1.744	2.81e-06	5.05e-05	-0.748246	0.969	0.991
ENSG00000167614	TTYH1	-1.574	2.83e-06	5.08e-05	0.252498	0.786	0.95
ENSG00000131409	LRRC4B	-1.668	2.85e-06	5.09e-05	-0.63428	1	1
ENSG00000237330	RNF223	0.923	2.87e-06	5.12e-05	0.0578689	0.969	0.991
ENSG00000217555	CKLF	0.496	2.87e-06	5.14e-05	0.104337	0.786	0.95
ENSG00000159618	ADGRG5	-1.261	2.93e-06	5.22e-05	-1.05869	0.222	0.704
ENSG00000156535	CD109	0.771	2.93e-06	5.22e-05	0.635487	0.158	0.658
ENSG00000155926	SLA	-0.832	2.93e-06	5.22e-05	-0.163343	0.24	0.704
ENSG00000174564	IL20RB	1.347	2.93e-06	5.22e-05	0.716088	0.67	0.905
ENSG00000188257	PLA2G2A	-1.547	2.96e-06	5.27e-05	-1.63528	0.81	0.958
ENSG00000154447	SH3RF1	0.473	2.96e-06	5.27e-05	-0.348384	0.0296	0.443
ENSG00000135097	MSI1	-1.319	2.98e-06	5.3e-05	-0.681546	0.895	0.971
ENSG00000169862	CTNND2	-1.309	3e-06	5.32e-05	-0.65361	0.145	0.639
ENSG00000175785	PRIMA1	-1.641	3e-06	5.32e-05	-0.203414	0.981	0.996
ENSG00000176490	DIRAS1	-1.35	3.03e-06	5.37e-05	-1.07706	0.168	0.671
ENSG00000170296	GABARAP	-0.309	3.06e-06	5.41e-05	-0.0393604	0.253	0.704
ENSG00000102886	GDPD3	0.731	3.07e-06	5.41e-05	0.0145581	0.895	0.971
ENSG00000101955	SRPX	-0.833	3.07e-06	5.41e-05	0.58464	0.692	0.918
ENSG00000096088	PGC	-1.76	3.07e-06	5.41e-05	-0.571113	0.244	0.704
ENSG00000169242	EFNA1	0.7	3.07e-06	5.42e-05	0.349779	0.415	0.769
ENSG00000169282	KCNAB1	-1.278	3.11e-06	5.47e-05	-0.141176	0.614	0.877
ENSG00000187017	ESPN	1.062	3.12e-06	5.48e-05	0.827126	0.0511	0.5
ENSG00000128849	CGNL1	-0.699	3.11e-06	5.48e-05	-0.393442	0.113	0.598
ENSG00000278124	RN7SL186P	-1.834	3.14e-06	5.52e-05	-0.929922	0.558	0.845
ENSG00000110195	FOLR1	-1.109	3.15e-06	5.54e-05	0.0501985	0.704	0.92
ENSG00000169851	PCDH7	0.739	3.16e-06	5.55e-05	-0.36544	0.592	0.865
ENSG00000134516	DOCK2	-0.938	3.17e-06	5.56e-05	-0.606311	0.00735	0.316
ENSG00000116833	NR5A2	-1.013	3.18e-06	5.57e-05	-0.491524	0.0511	0.5
ENSG00000180776	ZDHHC20	0.372	3.19e-06	5.58e-05	-0.328077	0.0251	0.423
ENSG00000148344	PTGES	0.968	3.19e-06	5.58e-05	0.453186	0.124	0.606
ENSG00000255302	EID1	-0.328	3.21e-06	5.6e-05	-0.253228	0.0284	0.439
ENSG00000152932	RAB3C	-1.47	3.22e-06	5.61e-05	-0.446953	0.222	0.704
ENSG00000211974	IGHV2-70	-1.527	3.22e-06	5.61e-05	-0.195864	0.262	0.704
ENSG00000125730	C3	-0.837	3.24e-06	5.65e-05	0.400831	0.347	0.752
ENSG00000100314	CABP7	-1.455	3.26e-06	5.67e-05	-3.38224	0.92	0.974
ENSG00000149948	HMGA2	1.555	3.26e-06	5.67e-05	0.99286	0.12	0.598
ENSG00000057252	SOAT1	-0.47	3.28e-06	5.7e-05	-0.0656999	0.603	0.872
ENSG00000004487	KDM1A	0.331	3.29e-06	5.71e-05	0.241078	0.178	0.684
ENSG00000172346	CSDC2	-0.989	3.3e-06	5.72e-05	-0.234836	0.347	0.752
ENSG00000039068	CDH1	0.477	3.31e-06	5.73e-05	-0.0811038	0.944	0.982
ENSG00000095981	KCNK16	-1.542	3.31e-06	5.74e-05	0.0395777	0.171	0.677
ENSG00000196526	AFAP1	0.418	3.33e-06	5.76e-05	0.280807	0.128	0.613
ENSG00000165406	MARCH8	-0.517	3.35e-06	5.78e-05	-0.186369	0.124	0.606
ENSG00000167261	DPEP2	-0.952	3.34e-06	5.78e-05	-0.369234	0.173	0.677
ENSG00000172935	MRGPRF	-0.862	3.35e-06	5.78e-05	-0.0474905	0.529	0.824
ENSG00000134215	VAV3	-1.03	3.35e-06	5.78e-05	0.310586	0.798	0.952
ENSG00000164691	TAGAP	-0.961	3.37e-06	5.81e-05	-0.660592	0.0178	0.393
ENSG00000227262	HCG4B	0.97	3.43e-06	5.9e-05	0.96581	0.28	0.704
ENSG00000102225	CDK16	0.292	3.44e-06	5.92e-05	0.280775	0.00207	0.239
ENSG00000211650	IGLV5-45	-1.405	3.46e-06	5.95e-05	0.56298	0.125	0.61
ENSG00000263325	LA16c-325D7.1	0.901	3.48e-06	5.96e-05	0.0292034	0.798	0.952
ENSG00000263751	AC246787.1	-1.703	3.48e-06	5.96e-05	0.506556	0.746	0.934
ENSG00000168734	PKIG	-0.489	3.49e-06	5.98e-05	-0.048496	0.397	0.759
ENSG00000204136	GGTA1P	-0.949	3.5e-06	5.99e-05	-0.206145	0.0119	0.351
ENSG00000118407	FILIP1	-1.298	3.51e-06	6.01e-05	-0.22604	0.24	0.704
ENSG00000169313	P2RY12	-1.314	3.54e-06	6.05e-05	-1.07516	0.0194	0.402
ENSG00000159346	ADIPOR1	0.263	3.56e-06	6.07e-05	-0.0910324	0.519	0.817
ENSG00000197852	FAM212B	-1.286	3.6e-06	6.14e-05	0.221865	0.47	0.787
ENSG00000176619	LMNB2	0.37	3.63e-06	6.19e-05	0.41519	0.00602	0.308
ENSG00000172215	CXCR6	-1.134	3.63e-06	6.19e-05	-0.645717	0.0186	0.397
ENSG00000244242	IFITM10	0.925	3.65e-06	6.22e-05	0.886758	0.0785	0.562
ENSG00000173641	HSPB7	-1.023	3.71e-06	6.31e-05	-0.190943	0.509	0.811
ENSG00000120509	PDZD11	0.255	3.72e-06	6.32e-05	-0.0403108	0.75	0.934
ENSG00000181649	PHLDA2	0.864	3.77e-06	6.39e-05	-0.238102	0.871	0.967
ENSG00000165821	SALL2	-0.979	3.79e-06	6.42e-05	-0.17221	0.798	0.952
ENSG00000136518	ACTL6A	0.315	3.79e-06	6.42e-05	0.090208	0.499	0.804
ENSG00000146038	DCDC2	-0.974	3.8e-06	6.43e-05	-0.00635705	0.331	0.752
ENSG00000251022	THAP9-AS1	0.446	3.8e-06	6.43e-05	0.330667	0.0571	0.511
ENSG00000270550	IGHV3-30	-1.267	3.82e-06	6.45e-05	-1.69177	0.0334	0.459
ENSG00000178562	CD28	-1.379	3.82e-06	6.45e-05	-0.871734	0.00937	0.332
ENSG00000166927	MS4A7	-0.801	3.87e-06	6.53e-05	-0.593204	0.00893	0.329
ENSG00000001626	CFTR	-1.116	3.9e-06	6.58e-05	-0.29167	0.154	0.651
ENSG00000105270	CLIP3	-0.726	3.92e-06	6.61e-05	-0.20314	0.48	0.791
ENSG00000198909	MAP3K3	-0.458	3.96e-06	6.67e-05	-0.0860642	0.489	0.798
ENSG00000118004	COLEC11	-0.804	3.97e-06	6.69e-05	-0.273003	0.246	0.704
ENSG00000170525	PFKFB3	0.626	4.01e-06	6.74e-05	-0.0539799	0.834	0.966
ENSG00000018625	ATP1A2	-1.757	4.02e-06	6.75e-05	0.378512	0.846	0.967
ENSG00000130201	EXOC3L2	-0.628	4.03e-06	6.77e-05	-0.211759	0.246	0.704
ENSG00000274536	RP6-159A1.4	-1.276	4.09e-06	6.85e-05	-0.018526	0.774	0.945
ENSG00000131165	CHMP1A	0.277	4.12e-06	6.9e-05	0.00566226	0.715	0.925
ENSG00000189058	APOD	-0.873	4.12e-06	6.9e-05	-0.381258	0.0592	0.519
ENSG00000160932	LY6E	0.751	4.13e-06	6.91e-05	-0.303757	0.47	0.787
ENSG00000220205	VAMP2	-0.574	4.16e-06	6.95e-05	0.000660021	0.67	0.905
ENSG00000276170	AC124789.1	1.276	4.19e-06	7e-05	0.870501	0.461	0.782
ENSG00000071246	VASH1	-0.553	4.22e-06	7.04e-05	-0.145325	0.24	0.704
ENSG00000088826	SMOX	0.538	4.23e-06	7.05e-05	-0.197736	0.994	0.999
ENSG00000206053	HN1L	0.371	4.24e-06	7.07e-05	0.18283	0.461	0.782
ENSG00000180354	MTURN	-0.672	4.27e-06	7.11e-05	-0.0082272	0.969	0.991
ENSG00000068724	TTC7A	0.386	4.31e-06	7.16e-05	0.0503075	0.883	0.967
ENSG00000166949	SMAD3	0.509	4.36e-06	7.25e-05	-0.192994	0.715	0.925
ENSG00000247774	PCED1B-AS1	-0.956	4.39e-06	7.28e-05	-0.38476	0.0683	0.532
ENSG00000204569	PPP1R10	-0.311	4.4e-06	7.29e-05	0.00550232	0.957	0.987
ENSG00000265714	AC246787.4	-1.531	4.41e-06	7.31e-05	0.147235	0.428	0.771
ENSG00000163219	ARHGAP25	-0.842	4.44e-06	7.35e-05	-0.442618	0.0178	0.393
ENSG00000153233	PTPRR	1.002	4.45e-06	7.36e-05	0.484269	0.75	0.934
ENSG00000122986	HVCN1	-0.865	4.48e-06	7.39e-05	-0.282026	0.113	0.598
ENSG00000163191	S100A11	0.623	4.47e-06	7.39e-05	-0.0521938	0.451	0.779
ENSG00000136542	GALNT5	0.815	4.51e-06	7.44e-05	-0.435455	0.0993	0.598
ENSG00000005102	MEOX1	-0.892	4.53e-06	7.46e-05	-0.747439	0.113	0.598
ENSG00000008513	ST3GAL1	0.491	4.55e-06	7.49e-05	-0.237004	0.183	0.691
ENSG00000174944	P2RY14	-1.383	4.55e-06	7.49e-05	-0.755289	0.0391	0.475
ENSG00000084733	RAB10	0.244	4.61e-06	7.59e-05	-0.269904	0.00359	0.273
ENSG00000010438	PRSS3	-1.217	4.62e-06	7.59e-05	-0.774424	0.0186	0.397
ENSG00000157388	CACNA1D	-0.929	4.62e-06	7.59e-05	-0.298208	0.0511	0.5
ENSG00000125378	BMP4	0.749	4.63e-06	7.6e-05	-0.44474	0.0812	0.569
ENSG00000118017	A4GNT	-1.417	4.63e-06	7.6e-05	-0.147638	0.0942	0.598
ENSG00000068438	FTSJ1	0.31	4.69e-06	7.69e-05	0.18408	0.204	0.694
ENSG00000158887	MPZ	-1.192	4.72e-06	7.72e-05	0.319068	0.0474	0.497
ENSG00000187634	SAMD11	-0.845	4.73e-06	7.73e-05	0.168715	0.981	0.996
ENSG00000122952	ZWINT	0.469	4.73e-06	7.73e-05	0.325981	0.0511	0.5
ENSG00000135269	TES	0.385	4.74e-06	7.73e-05	0.140086	0.339	0.752
ENSG00000211721	TRBV6-5	-1.342	4.74e-06	7.73e-05	-0.896907	0.0156	0.376
ENSG00000125505	MBOAT7	0.407	4.74e-06	7.74e-05	0.228409	0.287	0.706
ENSG00000237248	LINC00987	-1.106	4.76e-06	7.76e-05	0.0216625	0.571	0.851
ENSG00000182718	ANXA2	0.544	4.77e-06	7.76e-05	0.0303334	0.846	0.967
ENSG00000183172	SMDT1	-0.434	4.79e-06	7.8e-05	0.0241803	0.451	0.779
ENSG00000173762	CD7	-0.94	4.83e-06	7.86e-05	-0.30829	0.117	0.598
ENSG00000072832	CRMP1	-0.848	4.85e-06	7.88e-05	-0.198654	0.582	0.858
ENSG00000265452	MIR3682	-0.823	4.9e-06	7.95e-05	0.313891	0.28	0.704
ENSG00000135617	PRADC1	-0.459	4.91e-06	7.97e-05	-0.271484	0.145	0.639
ENSG00000198833	UBE2J1	-0.32	4.95e-06	8.02e-05	0.0120657	0.846	0.967
ENSG00000186310	NAP1L3	-0.877	4.99e-06	8.07e-05	-0.821678	0.0296	0.443
ENSG00000131981	LGALS3	0.611	4.99e-06	8.08e-05	-0.135646	0.294	0.713
ENSG00000115339	GALNT3	0.604	5.03e-06	8.13e-05	0.300264	0.692	0.918
ENSG00000133639	BTG1	-0.431	5.15e-06	8.32e-05	0.065663	0.81	0.958
ENSG00000124702	KLHDC3	-0.287	5.21e-06	8.41e-05	0.182644	0.0511	0.5
ENSG00000099308	MAST3	-0.615	5.24e-06	8.43e-05	-0.180912	0.308	0.728
ENSG00000142669	SH3BGRL3	0.506	5.23e-06	8.43e-05	0.307081	0.145	0.639
ENSG00000166770	ZNF667-AS1	-0.834	5.24e-06	8.43e-05	-0.577007	0.0308	0.449
ENSG00000091317	CMTM6	0.379	5.25e-06	8.44e-05	0.0461714	0.932	0.977
ENSG00000106633	GCK	-1.673	5.26e-06	8.46e-05	0.0107798	0.519	0.817
ENSG00000078596	ITM2A	-0.85	5.3e-06	8.51e-05	0.354767	0.253	0.704
ENSG00000122756	CNTFR	-1.607	5.34e-06	8.58e-05	0.915002	0.519	0.817
ENSG00000188157	AGRN	0.609	5.39e-06	8.64e-05	0.69134	0.00109	0.216
ENSG00000138079	SLC3A1	-1.219	5.4e-06	8.65e-05	-0.321717	0.168	0.671
ENSG00000211955	IGHV3-33	-1.208	5.4e-06	8.65e-05	0.9252	0.0733	0.547
ENSG00000172020	GAP43	-1.064	5.41e-06	8.65e-05	-0.3511	0.12	0.598
ENSG00000162614	NEXN	-0.81	5.42e-06	8.66e-05	-0.590248	0.163	0.664
ENSG00000131196	NFATC1	-0.825	5.42e-06	8.66e-05	0.0697883	0.529	0.824
ENSG00000115252	PDE1A	-0.772	5.44e-06	8.68e-05	-0.444943	0.0492	0.5
ENSG00000178038	ALS2CL	0.752	5.53e-06	8.81e-05	0.634189	0.173	0.677
ENSG00000188906	LRRK2	-1.174	5.56e-06	8.85e-05	-0.749279	0.0108	0.339
ENSG00000185862	EVI2B	-0.797	5.58e-06	8.87e-05	-0.750468	0.0103	0.337
ENSG00000094963	FMO2	-1.007	5.57e-06	8.87e-05	-0.776427	0.132	0.619
ENSG00000106105	GARS	0.327	5.61e-06	8.92e-05	0.297807	0.117	0.598
ENSG00000139515	PDX1	-0.741	5.62e-06	8.93e-05	-0.27232	0.193	0.694
ENSG00000007516	BAIAP3	-1.138	5.68e-06	9e-05	0.21028	0.442	0.777
ENSG00000162073	PAQR4	0.459	5.68e-06	9e-05	0.0587141	0.762	0.94
ENSG00000178974	FBXO34	0.345	5.68e-06	9e-05	-0.299476	0.0203	0.407
ENSG00000069011	PITX1	0.908	5.69e-06	9.01e-05	-0.527201	0.154	0.651
ENSG00000080493	SLC4A4	-1.128	5.8e-06	9.17e-05	-0.474616	0.124	0.606
ENSG00000211957	IGHV3-35	-1.506	5.83e-06	9.21e-05	-0.456306	0.143	0.639
ENSG00000126903	SLC10A3	0.278	5.83e-06	9.21e-05	-0.112589	0.0733	0.547
ENSG00000135905	DOCK10	-0.872	5.83e-06	9.21e-05	-0.464949	0.0707	0.54
ENSG00000123342	MMP19	-0.788	5.89e-06	9.28e-05	0.115607	0.774	0.945
ENSG00000164741	DLC1	-0.652	5.98e-06	9.43e-05	-0.335686	0.24	0.704
ENSG00000211593	IGKJ5	-1.296	6.01e-06	9.47e-05	-0.550974	0.128	0.613
ENSG00000036672	USP2	-1.138	6.02e-06	9.48e-05	0.281506	0.603	0.872
ENSG00000103154	NECAB2	-1.481	6.07e-06	9.55e-05	0.213125	0.957	0.987
ENSG00000152254	G6PC2	-1.523	6.09e-06	9.56e-05	0.263523	0.291	0.713
ENSG00000134013	LOXL2	0.787	6.13e-06	9.61e-05	0.125145	0.529	0.824
ENSG00000240382	IGKV1-17	-1.226	6.12e-06	9.61e-05	-1.09382	0.0391	0.475
ENSG00000137731	FXYD2	-1.15	6.15e-06	9.64e-05	-0.591393	0.163	0.664
ENSG00000153822	KCNJ16	-1.225	6.19e-06	9.69e-05	0.194152	0.451	0.779
ENSG00000111961	SASH1	-0.647	6.2e-06	9.69e-05	-0.153425	0.54	0.832
ENSG00000164647	STEAP1	0.549	6.2e-06	9.7e-05	0.27673	0.158	0.658
ENSG00000271447	MMP28	0.792	6.26e-06	9.77e-05	-0.0719826	0.592	0.865
ENSG00000197859	ADAMTSL2	-0.718	6.26e-06	9.77e-05	-0.427288	0.0142	0.368
ENSG00000182931	WFDC10B	1.365	6.3e-06	9.81e-05	0.499316	0.798	0.952
ENSG00000203497	PDCD4-AS1	-0.779	6.29e-06	9.81e-05	0.0427785	0.798	0.952
ENSG00000277054	AL122127.2	-1.726	6.29e-06	9.81e-05	-1.5246	0.489	0.798
ENSG00000171659	GPR34	-0.849	6.33e-06	9.85e-05	-0.677685	0.0456	0.492
ENSG00000161929	SCIMP	-1.053	6.35e-06	9.87e-05	-0.59579	0.053	0.5
ENSG00000161835	GRASP	-0.657	6.35e-06	9.87e-05	-0.454187	0.183	0.691
ENSG00000157483	MYO1E	0.409	6.37e-06	9.88e-05	-0.250931	0.0592	0.519
ENSG00000204787	REG1CP	-1.756	6.36e-06	9.88e-05	-1.26775	0.3	0.721
ENSG00000269404	SPIB	-1.236	6.38e-06	9.89e-05	-0.75387	0.106	0.598
ENSG00000200033	RNU6-403P	1.029	6.39e-06	9.89e-05	0.0685113	0.894	0.971
ENSG00000254838	GVINP1	-1.383	6.41e-06	9.91e-05	-0.734736	0.0156	0.376
ENSG00000139209	SLC38A4	-1.484	6.4e-06	9.91e-05	-0.939337	0.529	0.824
ENSG00000147003	TMEM27	-1.056	6.42e-06	9.93e-05	0.419213	0.509	0.811
ENSG00000089356	FXYD3	0.786	6.51e-06	0.000101	-0.0707592	0.67	0.905
ENSG00000138944	KIAA1644	-1.255	6.52e-06	0.000101	-0.130787	0.739	0.929
ENSG00000064601	CTSA	0.292	6.52e-06	0.000101	0.131567	0.259	0.704
ENSG00000022567	SLC45A4	0.568	6.53e-06	0.000101	-0.115036	0.647	0.896
ENSG00000105409	ATP1A3	-1.583	6.55e-06	0.000101	-3.38711	0.0869	0.582
ENSG00000110218	PANX1	0.371	6.7e-06	0.000103	0.021719	0.774	0.945
ENSG00000116212	LRRC42	0.311	6.72e-06	0.000103	0.0719135	0.67	0.905
ENSG00000264629	AC244250.4	-1.644	6.76e-06	0.000104	-1.13856	0.292	0.713
ENSG00000187239	FNBP1	-0.583	6.78e-06	0.000104	-0.0885939	0.294	0.713
ENSG00000266200	PNLIPRP2	-1.796	6.8e-06	0.000104	-2.59788	0.0718	0.546
ENSG00000109519	GRPEL1	0.354	6.82e-06	0.000104	-0.0148898	0.895	0.971
ENSG00000159208	CIART	0.727	6.9e-06	0.000106	-0.507977	0.168	0.671
ENSG00000107295	SH3GL2	-1.513	6.92e-06	0.000106	-0.218564	0.273	0.704
ENSG00000269293	ZSCAN16-AS1	-0.732	6.96e-06	0.000106	-0.112124	0.895	0.971
ENSG00000197712	FAM114A1	0.337	7.04e-06	0.000108	0.0866777	0.415	0.769
ENSG00000134121	CHL1	-1.363	7.07e-06	0.000108	0.309635	0.647	0.896
ENSG00000198932	GPRASP1	-0.965	7.08e-06	0.000108	-0.983557	0.0636	0.53
ENSG00000172578	KLHL6	-1.069	7.1e-06	0.000108	-0.457593	0.0993	0.598
ENSG00000168374	ARF4	0.335	7.19e-06	0.00011	0.0176856	0.907	0.974
ENSG00000179913	B3GNT3	0.653	7.2e-06	0.00011	-0.111405	0.571	0.851
ENSG00000186193	SAPCD2	0.712	7.2e-06	0.00011	0.00395169	0.658	0.901
ENSG00000164764	SBSPON	-1.005	7.23e-06	0.00011	0.259292	0.21	0.695
ENSG00000139438	FAM222A	-1.214	7.25e-06	0.00011	0.778254	0.301	0.721
ENSG00000260807	RP11-161M6.2	-0.955	7.33e-06	0.000111	-0.0232323	1	1
ENSG00000198223	CSF2RA	-0.712	7.33e-06	0.000111	-0.27076	0.113	0.598
ENSG00000250366	TUNAR	-1.544	7.41e-06	0.000112	-0.509422	0.0734	0.548
ENSG00000104812	GYS1	0.312	7.47e-06	0.000113	0.213046	0.128	0.613
ENSG00000165169	DYNLT3	0.352	7.48e-06	0.000113	-0.492667	0.00274	0.258
ENSG00000145050	MANF	0.383	7.49e-06	0.000113	0.34886	0.113	0.598
ENSG00000272789	RP11-286H15.1	-1.273	7.56e-06	0.000114	-0.0304653	0.509	0.811
ENSG00000007402	CACNA2D2	-1.233	7.58e-06	0.000114	-0.12631	0.592	0.865
ENSG00000155366	RHOC	0.41	7.65e-06	0.000115	0.0157033	0.969	0.991
ENSG00000265415	CTD-2510F5.4	0.666	7.73e-06	0.000117	0.517855	0.00602	0.308
ENSG00000152270	PDE3B	-1.099	7.79e-06	0.000117	-0.242134	0.12	0.598
ENSG00000255198	SNHG9	-0.752	7.89e-06	0.000119	0.0933347	0.582	0.858
ENSG00000276180	HIST1H4I	0.63	7.89e-06	0.000119	-0.150123	0.647	0.896
ENSG00000100983	GSS	0.27	7.95e-06	0.000119	0.241957	0.00633	0.308
ENSG00000181467	RAP2B	0.336	7.94e-06	0.000119	0.201302	0.0785	0.562
ENSG00000182287	AP1S2	-0.577	7.98e-06	0.00012	0.109726	0.994	0.999
ENSG00000103710	RASL12	-0.586	8.07e-06	0.000121	0.304728	0.774	0.945
ENSG00000020181	ADGRA2	-0.559	8.08e-06	0.000121	-0.245094	0.451	0.779
ENSG00000170190	SLC16A5	0.726	8.1e-06	0.000121	0.25003	0.47	0.787
ENSG00000168421	RHOH	-1.184	8.12e-06	0.000121	0.0508812	0.388	0.752
ENSG00000148925	BTBD10	0.323	8.13e-06	0.000122	-0.207732	0.0296	0.443
ENSG00000241935	HOGA1	-1.297	8.15e-06	0.000122	-0.149665	0.168	0.671
ENSG00000169583	CLIC3	1.028	8.22e-06	0.000123	0.16712	0.614	0.877
ENSG00000204140	CLPSL1	-1.764	8.31e-06	0.000124	-1.53076	0.0318	0.455
ENSG00000141506	PIK3R5	-0.873	8.33e-06	0.000124	-0.234846	0.0993	0.598
ENSG00000130881	LRP3	-0.655	8.33e-06	0.000124	-0.0931094	0.582	0.858
ENSG00000142634	EFHD2	0.502	8.35e-06	0.000124	-0.15953	0.582	0.858
ENSG00000101421	CHMP4B	0.27	8.35e-06	0.000124	0.0881598	0.323	0.745
ENSG00000164116	GUCY1A3	-0.684	8.39e-06	0.000125	-0.22257	0.168	0.671
ENSG00000102572	STK24	0.365	8.41e-06	0.000125	-0.0315863	0.625	0.883
ENSG00000138623	SEMA7A	0.798	8.45e-06	0.000125	-0.161616	0.529	0.824
ENSG00000159164	SV2A	-0.963	8.47e-06	0.000126	-0.591227	0.0391	0.475
ENSG00000123243	ITIH5	-0.781	8.48e-06	0.000126	0.0941977	0.24	0.704
ENSG00000160678	S100A1	-1.178	8.53e-06	0.000126	0.0286828	0.67	0.905
ENSG00000105707	HPN	-1.099	8.54e-06	0.000126	2.0989	0.397	0.759
ENSG00000171345	KRT19	0.777	8.55e-06	0.000126	0.117023	0.636	0.889
ENSG00000116161	CACYBP	0.408	8.55e-06	0.000126	0.129116	0.846	0.967
ENSG00000005001	PRSS22	0.698	8.63e-06	0.000127	-0.002634	0.907	0.974
ENSG00000050767	COL23A1	-1.228	8.62e-06	0.000127	0.342392	0.451	0.779
ENSG00000099219	ERMP1	0.474	8.64e-06	0.000127	-0.267442	0.0758	0.555
ENSG00000095637	SORBS1	-0.805	8.71e-06	0.000128	-0.323076	0.308	0.728
ENSG00000168078	PBK	0.693	8.74e-06	0.000129	0.233185	0.216	0.699
ENSG00000198523	PLN	-1.087	8.76e-06	0.000129	-0.584155	0.347	0.752
ENSG00000196843	ARID5A	-0.528	8.78e-06	0.000129	-0.0187738	0.92	0.974
ENSG00000119314	PTBP3	0.298	8.79e-06	0.000129	-0.0930968	0.331	0.752
ENSG00000164756	SLC30A8	-1.436	8.79e-06	0.000129	0.0620865	0.36	0.752
ENSG00000165424	ZCCHC24	-0.586	8.83e-06	0.000129	-0.346767	0.308	0.728
ENSG00000235984	GPC5-AS1	-1.789	8.86e-06	0.00013	-6.83269	0.141	0.633
ENSG00000198300	PEG3	-1.268	8.94e-06	0.000131	-0.910469	0.0251	0.423
ENSG00000157734	SNX22	-1.285	8.94e-06	0.000131	-0.0723005	0.331	0.752
ENSG00000183615	FAM167B	-0.503	8.96e-06	0.000131	0.12407	0.834	0.966
ENSG00000106682	EIF4H	0.188	9.01e-06	0.000132	0.190179	0.103	0.598
ENSG00000189319	FAM53B	-0.561	9.05e-06	0.000132	0.268942	0.424	0.771
ENSG00000078018	MAP2	-0.989	9.05e-06	0.000132	-0.211763	0.371	0.752
ENSG00000143119	CD53	-0.775	9.12e-06	0.000133	-0.395812	0.0636	0.53
ENSG00000276557	TRBV18	-1.41	9.12e-06	0.000133	-1.06993	0.0133	0.361
ENSG00000174672	BRSK2	-1.632	9.16e-06	0.000133	-0.571023	0.681	0.912
ENSG00000169251	NMD3	0.31	9.19e-06	0.000134	-0.00751496	0.957	0.987
ENSG00000251994	RNU2-27P	0.762	9.27e-06	0.000135	0.0439628	0.895	0.971
ENSG00000162407	PLPP3	-0.528	9.28e-06	0.000135	-0.106678	0.519	0.817
ENSG00000187514	PTMA	0.296	9.38e-06	0.000136	0.0549855	0.994	0.999
ENSG00000273669	RP11-405M12.4	-1.394	9.4e-06	0.000136	-1.83084	0.0462	0.496
ENSG00000132470	ITGB4	0.729	9.39e-06	0.000136	0.613888	0.00633	0.308
ENSG00000117834	SLC5A9	-1.232	9.49e-06	0.000138	-0.229926	0.47	0.787
ENSG00000183255	PTTG1IP	0.323	9.53e-06	0.000138	0.0367721	0.363	0.752
ENSG00000118705	RPN2	0.291	9.6e-06	0.000139	0.322492	0.0812	0.569
ENSG00000184840	TMED9	0.278	9.64e-06	0.000139	0.134263	0.273	0.704
ENSG00000170011	MYRIP	-1.269	9.73e-06	0.000141	0.499155	0.266	0.704
ENSG00000112378	PERP	0.511	9.79e-06	0.000141	0.302624	0.0993	0.598
ENSG00000136167	LCP1	-0.749	9.8e-06	0.000141	-0.359622	0.0034	0.273
ENSG00000135596	MICAL1	-0.454	9.85e-06	0.000142	0.22341	0.48	0.791
ENSG00000163472	TMEM79	0.565	9.86e-06	0.000142	0.087525	0.388	0.752
ENSG00000109339	MAPK10	-1.154	9.88e-06	0.000142	-0.155141	0.81	0.958
ENSG00000185803	SLC52A2	0.461	9.88e-06	0.000142	0.203159	0.0869	0.582
ENSG00000067182	TNFRSF1A	0.321	9.91e-06	0.000142	0.336261	0.222	0.704
ENSG00000140939	NOL3	0.47	9.98e-06	0.000143	0.378735	0.0203	0.407
ENSG00000205502	C2CD4B	-0.97	1e-05	0.000144	0.646363	0.519	0.817
ENSG00000102882	MAPK3	0.352	1e-05	0.000144	-0.0764546	0.424	0.771
ENSG00000177426	TGIF1	0.418	1.01e-05	0.000144	0.372744	0.093	0.593
ENSG00000204482	LST1	-0.666	1.01e-05	0.000144	-0.478636	0.0308	0.449
ENSG00000077080	ACTL6B	-1.793	1.01e-05	0.000144	-2.18057	0.277	0.704
ENSG00000043462	LCP2	-0.685	1.01e-05	0.000144	-0.431757	0.0348	0.466
ENSG00000128578	STRIP2	0.871	1.01e-05	0.000144	0.701316	0.103	0.598
ENSG00000167740	CYB5D2	-0.551	1.01e-05	0.000144	0.0222843	0.273	0.704
ENSG00000072163	LIMS2	-0.703	1.01e-05	0.000145	-0.0414393	0.846	0.967
ENSG00000103978	TMEM87A	0.286	1.02e-05	0.000145	-0.151407	0.0961	0.598
ENSG00000168386	FILIP1L	-0.615	1.02e-05	0.000145	-0.450835	0.0961	0.598
ENSG00000135108	FBXO21	-0.408	1.02e-05	0.000145	-0.321176	0.00937	0.332
ENSG00000146054	TRIM7	0.938	1.02e-05	0.000145	-0.405966	0.67	0.905
ENSG00000115165	CYTIP	-0.818	1.03e-05	0.000147	-0.3941	0.12	0.598
ENSG00000085563	ABCB1	-0.972	1.05e-05	0.000149	-0.865753	0.0614	0.525
ENSG00000085063	CD59	0.361	1.05e-05	0.000149	0.0551624	0.957	0.987
ENSG00000165495	PKNOX2	-1.217	1.05e-05	0.000149	0.166323	0.883	0.967
ENSG00000169908	TM4SF1	0.664	1.06e-05	0.00015	0.197814	0.625	0.883
ENSG00000114200	BCHE	-1.197	1.06e-05	0.00015	-0.670152	0.0614	0.525
ENSG00000179583	CIITA	-0.747	1.06e-05	0.000151	-0.318353	0.0961	0.598
ENSG00000166428	PLD4	-1.164	1.06e-05	0.000151	-0.810895	0.00259	0.252
ENSG00000118946	PCDH17	-0.767	1.07e-05	0.000151	-0.387984	0.188	0.694
ENSG00000253520	RP11-798K23.5	-0.732	1.07e-05	0.000152	-0.0495179	0.994	0.999
ENSG00000177410	ZFAS1	0.429	1.07e-05	0.000152	0.22725	0.0758	0.555
ENSG00000144649	FAM198A	-0.858	1.08e-05	0.000152	-0.296211	0.21	0.695
ENSG00000277030	MIR8071-2	-1.495	1.08e-05	0.000153	-0.0104987	0.806	0.958
ENSG00000185818	NAT8L	-1.402	1.09e-05	0.000153	0.133099	0.798	0.952
ENSG00000165891	E2F7	1.202	1.09e-05	0.000154	0.70727	0.0474	0.497
ENSG00000007168	PAFAH1B1	-0.294	1.09e-05	0.000154	-0.0738171	0.406	0.765
ENSG00000092199	HNRNPC	0.168	1.1e-05	0.000155	-0.0918549	0.253	0.704
ENSG00000007372	PAX6	-1.442	1.1e-05	0.000155	-0.24428	0.92	0.974
ENSG00000135480	KRT7	0.864	1.1e-05	0.000155	0.427459	0.168	0.671
ENSG00000104783	KCNN4	0.785	1.1e-05	0.000155	-0.18668	0.55	0.839
ENSG00000124831	LRRFIP1	0.362	1.1e-05	0.000155	-0.0264861	0.883	0.967
ENSG00000119866	BCL11A	-1.237	1.11e-05	0.000156	0.15338	0.692	0.918
ENSG00000147443	DOK2	-0.68	1.13e-05	0.000158	-0.2681	0.0812	0.569
ENSG00000006125	AP2B1	0.249	1.13e-05	0.000158	0.0942232	0.798	0.952
ENSG00000164106	SCRG1	-1.54	1.13e-05	0.000158	-0.0371986	0.647	0.896
ENSG00000035687	ADSS	0.284	1.13e-05	0.000158	-0.0823783	0.253	0.704
ENSG00000132846	ZBED3	-0.732	1.13e-05	0.000158	-0.248937	0.0812	0.569
ENSG00000136261	BZW2	0.339	1.14e-05	0.000159	0.16912	0.132	0.619
ENSG00000197584	KCNMB2	-1.593	1.14e-05	0.00016	-0.174957	0.266	0.704
ENSG00000163644	PPM1K	-0.81	1.15e-05	0.00016	-0.328529	0.0707	0.54
ENSG00000168913	ENHO	-1.292	1.16e-05	0.000162	-0.324869	0.154	0.651
ENSG00000132840	BHMT2	-0.925	1.16e-05	0.000162	-0.392739	0.168	0.671
ENSG00000126561	STAT5A	-0.368	1.17e-05	0.000163	-0.33162	0.0108	0.339
ENSG00000185499	MUC1	0.829	1.18e-05	0.000164	-0.14109	0.67	0.905
ENSG00000103196	CRISPLD2	-0.7	1.18e-05	0.000164	-0.0284366	0.957	0.987
ENSG00000143933	CALM2	0.23	1.19e-05	0.000165	-0.263133	0.000758	0.201
ENSG00000170091	HMP19	-1.613	1.19e-05	0.000165	-0.169925	0.0596	0.521
ENSG00000122694	GLIPR2	-0.572	1.19e-05	0.000165	-0.0916479	0.287	0.706
ENSG00000258919	RP11-1029J19.4	1.099	1.19e-05	0.000165	0.883165	0.24	0.704
ENSG00000171603	CLSTN1	0.314	1.2e-05	0.000165	0.230936	0.149	0.644
ENSG00000280153	RP11-876N24.3	-0.812	1.2e-05	0.000166	0.0348063	0.571	0.851
ENSG00000240849	TMEM189	0.403	1.2e-05	0.000166	0.333443	0.00103	0.214
ENSG00000106991	ENG	-0.411	1.21e-05	0.000167	-0.177899	0.109	0.598
ENSG00000198743	SLC5A3	0.636	1.22e-05	0.000168	0.235614	0.38	0.752
ENSG00000030110	BAK1	0.372	1.23e-05	0.000169	-0.0846265	0.92	0.974
ENSG00000241106	HLA-DOB	-1.055	1.24e-05	0.000171	-0.175318	0.774	0.945
ENSG00000261269	RP11-389C8.2	-0.889	1.24e-05	0.000171	-0.110916	0.253	0.704
ENSG00000265190	ANXA8	1.147	1.24e-05	0.000171	0.755571	0.331	0.752
ENSG00000069956	MAPK6	0.374	1.26e-05	0.000173	-0.0681393	0.415	0.769
ENSG00000072954	TMEM38A	0.653	1.26e-05	0.000173	-0.327009	0.0423	0.482
ENSG00000099889	ARVCF	-0.756	1.26e-05	0.000173	0.365649	0.0812	0.569
ENSG00000196917	HCAR1	1.184	1.27e-05	0.000174	0.00163201	0.253	0.704
ENSG00000273837	LLNLR-470E3.1	-1.196	1.27e-05	0.000174	-0.573894	0.197	0.694
ENSG00000114529	C3orf52	0.583	1.27e-05	0.000174	0.0695409	0.907	0.974
ENSG00000115128	SF3B6	0.257	1.28e-05	0.000175	-0.0632736	0.355	0.752
ENSG00000204610	TRIM15	0.868	1.28e-05	0.000175	0.104881	0.433	0.771
ENSG00000120280	CXorf21	-0.93	1.29e-05	0.000176	-0.57571	0.0592	0.519
ENSG00000112308	C6orf62	-0.252	1.29e-05	0.000177	0.156346	0.246	0.704
ENSG00000071991	CDH19	-1.421	1.29e-05	0.000177	-0.114123	0.301	0.721
ENSG00000211978	IGHV5-78	-1.271	1.29e-05	0.000177	-0.184357	0.15	0.648
ENSG00000228639	AC005152.3	-1.533	1.3e-05	0.000177	0.0335526	0.772	0.945
ENSG00000254615	RP11-395G23.3	0.659	1.3e-05	0.000177	0.392388	0.355	0.752
ENSG00000186642	PDE2A	-0.876	1.31e-05	0.000178	0.652244	0.0439	0.488
ENSG00000004848	ARX	-1.451	1.31e-05	0.000179	-1.65961	0.662	0.904
ENSG00000231483	RP11-336A10.5	1.092	1.32e-05	0.000179	0.564527	0.132	0.619
ENSG00000073111	MCM2	0.53	1.32e-05	0.00018	0.498656	0.0812	0.569
ENSG00000106483	SFRP4	-0.874	1.33e-05	0.00018	-0.529235	0.0348	0.466
ENSG00000173269	MMRN2	-0.499	1.33e-05	0.000181	0.177192	0.944	0.982
ENSG00000116285	ERRFI1	0.615	1.34e-05	0.000181	0.408372	0.154	0.651
ENSG00000172819	RARG	0.454	1.34e-05	0.000181	-0.160229	0.739	0.929
ENSG00000142875	PRKACB	-0.57	1.34e-05	0.000181	-0.588085	0.0439	0.488
ENSG00000115548	KDM3A	0.443	1.34e-05	0.000181	0.184661	0.109	0.598
ENSG00000169679	BUB1	0.667	1.34e-05	0.000181	0.399131	0.0348	0.466
ENSG00000237702	TRBV3-1	-1.419	1.34e-05	0.000181	-0.994875	0.01	0.337
ENSG00000174827	PDZK1	-1.004	1.34e-05	0.000182	-0.65824	0.113	0.598
ENSG00000156113	KCNMA1	-1.117	1.36e-05	0.000184	-0.417557	0.294	0.713
ENSG00000172023	REG1B	-1.698	1.36e-05	0.000184	-1.98657	0.25	0.704
ENSG00000154133	ROBO4	-0.659	1.37e-05	0.000185	0.199091	0.571	0.851
ENSG00000140525	FANCI	0.592	1.38e-05	0.000185	0.491906	0.053	0.5
ENSG00000157224	CLDN12	0.464	1.39e-05	0.000187	0.24628	0.592	0.865
ENSG00000272529	RP11-415F23.4	-1.231	1.39e-05	0.000187	0.0219148	0.846	0.967
ENSG00000186222	BLOC1S4	0.324	1.4e-05	0.000188	-0.0247062	0.994	0.999
ENSG00000121579	NAA50	0.266	1.4e-05	0.000189	-0.0221471	0.67	0.905
ENSG00000183734	ASCL2	-1.387	1.41e-05	0.000189	0.0891622	0.339	0.752
ENSG00000142748	FCN3	-1.038	1.41e-05	0.00019	0.440231	0.681	0.912
ENSG00000115526	CHST10	-0.722	1.41e-05	0.00019	-0.212356	0.0707	0.54
ENSG00000167434	CA4	-1.416	1.42e-05	0.00019	0.0866631	0.163	0.664
ENSG00000133874	RNF122	-0.529	1.43e-05	0.000192	0.270394	0.154	0.651
ENSG00000126458	RRAS	0.481	1.43e-05	0.000192	0.0271675	0.762	0.94
ENSG00000147231	CXorf57	-1.349	1.44e-05	0.000192	-0.691028	0.0407	0.48
ENSG00000104472	CHRAC1	0.329	1.44e-05	0.000192	-0.14095	0.38	0.752
ENSG00000110777	POU2AF1	-1.241	1.45e-05	0.000193	0.113237	0.331	0.752
ENSG00000115290	GRB14	-0.907	1.45e-05	0.000193	0.39109	0.614	0.877
ENSG00000130294	KIF1A	-1.252	1.46e-05	0.000194	-0.447603	0.124	0.606
ENSG00000163938	GNL3	0.248	1.46e-05	0.000194	0.123719	0.388	0.752
ENSG00000170099	SERPINA6	-1.237	1.48e-05	0.000197	-0.737974	0.149	0.644
ENSG00000260284	TPSP2	1.404	1.48e-05	0.000197	0.931331	0.246	0.704
ENSG00000081189	MEF2C	-0.686	1.48e-05	0.000197	-0.385222	0.0812	0.569
ENSG00000155093	PTPRN2	-0.924	1.48e-05	0.000197	-0.684969	0.0812	0.569
ENSG00000104881	PPP1R13L	0.619	1.49e-05	0.000198	0.322687	0.158	0.658
ENSG00000236780	AC078941.1	-1.568	1.49e-05	0.000198	-0.194757	0.957	0.987
ENSG00000118418	HMGN3	-0.384	1.49e-05	0.000198	0.373397	0.00811	0.32
ENSG00000179639	FCER1A	-0.957	1.5e-05	0.000199	-1.47297	0.000307	0.17
ENSG00000271824	AC009014.3	-1.349	1.53e-05	0.000202	-2.35981	0.0961	0.598
ENSG00000281855	AC105009.1	1.05	1.54e-05	0.000203	0.824712	0.0759	0.555
ENSG00000106404	CLDN15	-0.746	1.54e-05	0.000204	0.0832282	0.489	0.798
ENSG00000211746	TRBV19	-1.39	1.54e-05	0.000204	-1.10142	0.0354	0.472
ENSG00000133134	BEX2	-0.959	1.54e-05	0.000204	-0.624756	0.625	0.883
ENSG00000133818	RRAS2	0.465	1.54e-05	0.000204	0.396797	0.124	0.606
ENSG00000205336	ADGRG1	0.409	1.55e-05	0.000205	0.104659	0.451	0.779
ENSG00000245694	CRNDE	0.674	1.56e-05	0.000206	0.0387803	0.834	0.966
ENSG00000129355	CDKN2D	0.439	1.58e-05	0.000208	0.152307	0.259	0.704
ENSG00000124939	SCGB2A1	-1.065	1.58e-05	0.000208	-1.22054	0.0659	0.53
ENSG00000175482	POLD4	0.424	1.58e-05	0.000208	-0.0414778	0.786	0.95
ENSG00000257671	RP3-416H24.1	0.852	1.59e-05	0.00021	0.65057	0.14	0.631
ENSG00000218510	LINC00339	-0.523	1.61e-05	0.000212	0.159448	0.509	0.811
ENSG00000211659	IGLV3-25	-1.179	1.61e-05	0.000212	-1.15753	0.188	0.694
ENSG00000229512	AC068580.5	0.824	1.62e-05	0.000212	0.966522	0.0334	0.459
ENSG00000107404	DVL1	0.463	1.62e-05	0.000213	0.48244	0.00811	0.32
ENSG00000153294	ADGRF4	0.721	1.63e-05	0.000214	-0.0297373	0.846	0.967
ENSG00000264230	ANXA8L1	1.151	1.64e-05	0.000215	0.738712	0.216	0.699
ENSG00000176692	FOXC2	1.042	1.64e-05	0.000215	0.32768	0.692	0.918
ENSG00000173198	CYSLTR1	-1.372	1.64e-05	0.000215	-0.750324	0.0042	0.278
ENSG00000008735	MAPK8IP2	-1.207	1.65e-05	0.000216	-0.284031	0.47	0.787
ENSG00000244187	TMEM141	0.47	1.65e-05	0.000216	-0.204202	0.647	0.896
ENSG00000074706	IPCEF1	-1.202	1.66e-05	0.000217	-0.384945	0.0308	0.449
ENSG00000211788	TRAV13-1	-1.276	1.66e-05	0.000217	-1.1232	0.0229	0.418
ENSG00000146039	SLC17A4	-1.146	1.66e-05	0.000217	0.0251786	0.589	0.865
ENSG00000131094	C1QL1	-1.199	1.66e-05	0.000217	-0.381997	0.798	0.952
ENSG00000225096	XXbac-BPG55C20.7	-1.264	1.67e-05	0.000218	-0.319372	0.0445	0.491
ENSG00000160712	IL6R	-0.691	1.68e-05	0.000219	-0.219797	0.363	0.752
ENSG00000171130	ATP6V0E2	-0.735	1.68e-05	0.000219	-0.446783	0.323	0.745
ENSG00000146013	GFRA3	-1.177	1.68e-05	0.000219	0.0554556	0.106	0.598
ENSG00000120832	MTERF2	-0.643	1.69e-05	0.000219	-0.0783312	0.774	0.945
ENSG00000158042	MRPL17	0.297	1.69e-05	0.00022	0.20578	0.0636	0.53
ENSG00000141682	PMAIP1	0.591	1.71e-05	0.000222	0.250016	0.0592	0.519
ENSG00000185115	NSMCE3	-0.33	1.72e-05	0.000223	-0.340702	0.00359	0.273
ENSG00000183696	UPP1	0.504	1.72e-05	0.000223	0.592632	0.0284	0.439
ENSG00000188677	PARVB	-0.714	1.74e-05	0.000226	0.410051	0.24	0.704
ENSG00000250722	SEPP1	-0.666	1.76e-05	0.000228	-0.18983	0.0194	0.402
ENSG00000137700	SLC37A4	-0.493	1.76e-05	0.000228	0.0511434	0.636	0.889
ENSG00000165304	MELK	0.645	1.78e-05	0.000231	0.646721	0.00139	0.224
ENSG00000162522	KIAA1522	0.468	1.79e-05	0.000231	0.249444	0.103	0.598
ENSG00000089685	BIRC5	0.674	1.8e-05	0.000232	0.901867	0.000456	0.186
ENSG00000205269	TMEM170B	-1.159	1.8e-05	0.000232	-0.465664	0.0683	0.532
ENSG00000183856	IQGAP3	0.663	1.8e-05	0.000232	0.402831	0.00322	0.27
ENSG00000118729	CASQ2	-1.608	1.8e-05	0.000233	0.517956	0.81	0.958
ENSG00000236609	ZNF853	-0.634	1.81e-05	0.000233	-0.199738	0.234	0.704
ENSG00000120057	SFRP5	-1.179	1.81e-05	0.000234	0.334939	0.347	0.752
ENSG00000134138	MEIS2	-0.652	1.82e-05	0.000234	-0.478867	0.00937	0.332
ENSG00000182985	CADM1	-0.703	1.82e-05	0.000234	-0.36249	0.24	0.704
ENSG00000172893	DHCR7	0.489	1.83e-05	0.000235	0.345221	0.308	0.728
ENSG00000116016	EPAS1	-0.385	1.83e-05	0.000235	-0.0281979	0.228	0.704
ENSG00000175318	GRAMD2	1.036	1.84e-05	0.000236	0.558336	0.571	0.851
ENSG00000105479	CCDC114	1.399	1.85e-05	0.000237	-0.0496779	0.0614	0.525
ENSG00000155980	KIF5A	-1.38	1.85e-05	0.000237	-0.708111	0.0683	0.532
ENSG00000127418	FGFRL1	0.571	1.88e-05	0.00024	0.693714	0.00735	0.316
ENSG00000168772	CXXC4	-1.28	1.89e-05	0.000242	-0.580113	0.571	0.851
ENSG00000179833	SERTAD2	0.404	1.9e-05	0.000243	-0.355955	0.00735	0.316
ENSG00000106077	ABHD11	0.485	1.9e-05	0.000243	0.146189	0.603	0.872
ENSG00000153956	CACNA2D1	-0.818	1.9e-05	0.000243	-0.271269	0.56	0.845
ENSG00000199488	RNU1-70P	-1.216	1.91e-05	0.000244	-0.0466932	0.906	0.974
ENSG00000162618	ADGRL4	-0.545	1.92e-05	0.000245	-0.144349	0.433	0.771
ENSG00000131055	COX4I2	-0.626	1.94e-05	0.000247	0.230909	0.266	0.704
ENSG00000150712	MTMR12	-0.411	1.94e-05	0.000247	0.0874309	0.55	0.839
ENSG00000160180	TFF3	1.265	1.94e-05	0.000247	0.625868	0.355	0.752
ENSG00000207340	RNVU1-1	0.962	1.94e-05	0.000248	-0.075362	0.957	0.987
ENSG00000166016	ABTB2	0.566	1.96e-05	0.000249	-0.139031	0.509	0.811
ENSG00000166111	SVOP	-1.636	1.96e-05	0.00025	-0.513218	0.0928	0.593
ENSG00000148468	FAM171A1	-0.453	1.98e-05	0.000251	-0.0965023	0.55	0.839
ENSG00000145936	KCNMB1	-1.196	1.99e-05	0.000253	-0.123044	0.715	0.925
ENSG00000135334	AKIRIN2	-0.274	1.99e-05	0.000253	0.194781	0.0391	0.475
ENSG00000024862	CCDC28A	-0.288	2e-05	0.000253	-0.153813	0.173	0.677
ENSG00000011009	LYPLA2	0.306	2e-05	0.000254	0.0938017	0.21	0.695
ENSG00000164104	HMGB2	0.37	2e-05	0.000254	0.297385	0.0321	0.455
ENSG00000134285	FKBP11	-0.703	2.01e-05	0.000254	0.38696	0.625	0.883
ENSG00000277494	GPIHBP1	-1.057	2.03e-05	0.000257	0.302184	0.969	0.991
ENSG00000152953	STK32B	-1.12	2.03e-05	0.000257	0.0925121	0.727	0.925
ENSG00000106683	LIMK1	0.331	2.04e-05	0.000258	0.215882	0.183	0.691
ENSG00000007944	MYLIP	-0.402	2.06e-05	0.00026	0.0330273	0.858	0.967
ENSG00000152818	UTRN	-0.488	2.06e-05	0.000261	-0.434361	0.12	0.598
ENSG00000120708	TGFBI	0.759	2.07e-05	0.000261	0.888916	0.024	0.418
ENSG00000261572	RP11-384L8.1	-0.961	2.11e-05	0.000266	0.100164	0.704	0.92
ENSG00000258655	ARHGAP5-AS1	0.562	2.12e-05	0.000267	-0.236301	0.294	0.713
ENSG00000107551	RASSF4	-0.559	2.12e-05	0.000267	0.302913	0.846	0.967
ENSG00000135407	AVIL	-0.82	2.12e-05	0.000267	0.121991	0.774	0.945
ENSG00000258793	RP11-404P21.3	-1.278	2.13e-05	0.000267	-0.090455	0.355	0.752
ENSG00000197903	HIST1H2BK	0.604	2.13e-05	0.000268	-0.047203	0.451	0.779
ENSG00000104967	NOVA2	-1.267	2.14e-05	0.000269	-0.282123	0.786	0.95
ENSG00000145247	OCIAD2	0.505	2.15e-05	0.00027	-0.210031	0.24	0.704
ENSG00000244459	RP11-1398P2.1	0.618	2.16e-05	0.000271	-0.207357	0.355	0.752
ENSG00000157005	SST	-1.203	2.16e-05	0.000271	0.237615	0.253	0.704
ENSG00000269936	RP11-394O4.5	-0.789	2.16e-05	0.000271	0.147471	0.907	0.974
ENSG00000211648	IGLV1-47	-1.103	2.17e-05	0.000271	-0.460471	0.053	0.5
ENSG00000162882	HAAO	-0.621	2.18e-05	0.000273	0.138276	0.692	0.918
ENSG00000143867	OSR1	-1.306	2.19e-05	0.000274	0.311862	0.944	0.982
ENSG00000127903	ZNF835	-1.234	2.19e-05	0.000274	-0.519778	0.234	0.704
ENSG00000156599	ZDHHC5	0.208	2.2e-05	0.000274	-0.163773	0.0231	0.418
ENSG00000115107	STEAP3	0.583	2.2e-05	0.000275	-0.0354692	0.739	0.929
ENSG00000135426	TESPA1	-1.267	2.21e-05	0.000275	-0.655196	0.0108	0.339
ENSG00000130643	CALY	-1.515	2.22e-05	0.000277	-1.33799	0.136	0.625
ENSG00000146233	CYP39A1	-1.079	2.23e-05	0.000278	-0.250651	0.234	0.704
ENSG00000231475	IGHV4-31	-1.198	2.23e-05	0.000278	-0.386979	0.168	0.671
ENSG00000103365	GGA2	-0.383	2.24e-05	0.000279	-0.0696917	0.0785	0.562
ENSG00000151012	SLC7A11	0.785	2.25e-05	0.00028	0.151285	0.323	0.745
ENSG00000181045	SLC26A11	-0.757	2.26e-05	0.00028	-0.261835	0.883	0.967
ENSG00000280816	Metazoa_SRP	0.754	2.27e-05	0.000282	0.997748	0.000204	0.161
ENSG00000187479	C11orf96	-0.711	2.27e-05	0.000282	0.128636	0.981	0.996
ENSG00000127585	FBXL16	-1.191	2.28e-05	0.000282	-0.552745	0.294	0.713
ENSG00000198053	SIRPA	-0.463	2.29e-05	0.000284	0.0829712	0.92	0.974
ENSG00000188643	S100A16	0.589	2.3e-05	0.000285	0.336717	0.106	0.598
ENSG00000177697	CD151	0.393	2.31e-05	0.000286	0.198116	0.103	0.598
ENSG00000052344	PRSS8	0.661	2.31e-05	0.000286	0.160826	0.308	0.728
ENSG00000094804	CDC6	0.652	2.32e-05	0.000287	0.272557	0.0961	0.598
ENSG00000136444	RSAD1	-0.37	2.32e-05	0.000287	-0.125097	0.895	0.971
ENSG00000144843	ADPRH	-0.605	2.33e-05	0.000288	-0.144294	0.331	0.752
ENSG00000101197	BIRC7	1.034	2.36e-05	0.000291	0.994083	0.461	0.782
ENSG00000125520	SLC2A4RG	0.391	2.37e-05	0.000292	0.417747	0.0178	0.393
ENSG00000160185	UBASH3A	-1.2	2.38e-05	0.000293	-0.311087	0.163	0.664
ENSG00000274172	MIR8071-1	-1.571	2.38e-05	0.000293	0.716891	0.206	0.694
ENSG00000076662	ICAM3	-1.259	2.38e-05	0.000293	-0.362186	0.0439	0.488
ENSG00000114166	KAT2B	-0.516	2.38e-05	0.000293	-0.320329	0.0108	0.339
ENSG00000134061	CD180	-1.011	2.39e-05	0.000295	-0.448819	0.0636	0.53
ENSG00000146555	SDK1	-0.914	2.41e-05	0.000296	0.507652	0.56	0.845
ENSG00000131941	RHPN2	0.58	2.42e-05	0.000297	-0.201063	0.228	0.704
ENSG00000125910	S1PR4	-0.842	2.42e-05	0.000297	0.123185	0.715	0.925
ENSG00000166619	BLCAP	0.345	2.45e-05	0.0003	0.00428849	0.647	0.896
ENSG00000136240	KDELR2	0.313	2.45e-05	0.0003	0.147836	0.636	0.889
ENSG00000130309	COLGALT1	0.359	2.46e-05	0.000301	0.285914	0.128	0.613
ENSG00000143537	ADAM15	0.395	2.47e-05	0.000302	0.0170173	0.871	0.967
ENSG00000140950	TLDC1	0.526	2.47e-05	0.000302	0.176161	0.54	0.832
ENSG00000168243	GNG4	-1.168	2.47e-05	0.000302	0.526986	0.834	0.966
ENSG00000161405	IKZF3	-1.087	2.48e-05	0.000303	-0.131426	0.093	0.593
ENSG00000150991	UBC	0.291	2.48e-05	0.000303	0.135323	0.216	0.699
ENSG00000279766	RP11-642A1.2	1.305	2.48e-05	0.000303	0.453385	0.519	0.817
ENSG00000102048	ASB9	-0.993	2.48e-05	0.000303	0.237312	0.647	0.896
ENSG00000141753	IGFBP4	-0.517	2.49e-05	0.000303	-0.0207432	0.461	0.782
ENSG00000168405	CMAHP	-0.678	2.49e-05	0.000304	-0.15485	0.415	0.769
ENSG00000126947	ARMCX1	-0.464	2.49e-05	0.000304	-0.267261	0.158	0.658
ENSG00000164024	METAP1	0.294	2.51e-05	0.000305	0.0275809	0.932	0.977
ENSG00000110697	PITPNM1	0.339	2.52e-05	0.000306	-0.109932	0.592	0.865
ENSG00000131018	SYNE1	-0.867	2.52e-05	0.000306	#DIV/0!
ENSG00000186591	UBE2H	0.243	2.53e-05	0.000308	0.134808	0.339	0.752
ENSG00000222032	AC112721.2	1.303	2.54e-05	0.000309	0.472696	0.486	0.798
ENSG00000083307	GRHL2	0.513	2.55e-05	0.00031	0.0729361	0.871	0.967
ENSG00000173200	PARP15	-1.215	2.56e-05	0.00031	-0.580793	0.0251	0.423
ENSG00000148541	FAM13C	-1.208	2.57e-05	0.000312	-0.307025	0.168	0.671
ENSG00000189280	GJB5	1.051	2.58e-05	0.000312	0.33719	0.163	0.664
ENSG00000117707	PROX1	-0.915	2.58e-05	0.000312	0.522452	0.647	0.896
ENSG00000137070	IL11RA	-0.669	2.59e-05	0.000313	-0.202105	0.834	0.966
ENSG00000089159	PXN	0.275	2.59e-05	0.000313	0.177057	0.273	0.704
ENSG00000170498	KISS1	1.217	2.59e-05	0.000313	1.78808	0.461	0.782
ENSG00000132563	REEP2	-1.085	2.6e-05	0.000314	-0.788066	0.301	0.721
ENSG00000165801	ARHGEF40	-0.393	2.6e-05	0.000314	-0.463375	0.00573	0.303
ENSG00000163297	ANTXR2	0.462	2.61e-05	0.000315	-0.396226	0.024	0.418
ENSG00000232573	RPL3P4	-0.618	2.61e-05	0.000315	-0.0166445	0.75	0.934
ENSG00000065325	GLP2R	-1.067	2.62e-05	0.000315	-0.650486	0.0869	0.582
ENSG00000105374	NKG7	-0.738	2.64e-05	0.000318	-0.475923	0.0261	0.429
ENSG00000138115	CYP2C8	-1.361	2.66e-05	0.00032	0.0577657	0.54	0.832
ENSG00000050344	NFE2L3	0.482	2.7e-05	0.000325	0.304439	0.158	0.658
ENSG00000172936	MYD88	0.324	2.71e-05	0.000325	-0.306529	0.0439	0.488
ENSG00000198805	PNP	0.399	2.71e-05	0.000326	-0.390432	0.0592	0.519
ENSG00000125746	EML2	0.394	2.71e-05	0.000326	-0.255365	0.132	0.619
ENSG00000181789	COPG1	0.227	2.74e-05	0.000329	0.132382	0.113	0.598
ENSG00000167767	KRT80	0.669	2.77e-05	0.000332	0.0967499	0.944	0.982
ENSG00000108947	EFNB3	-1.124	2.78e-05	0.000333	-0.549104	0.183	0.691
ENSG00000227066	RP3-340N1.2	1.251	2.81e-05	0.000337	-0.274934	0.388	0.752
ENSG00000141068	KSR1	-0.664	2.81e-05	0.000337	0.104748	0.715	0.925
ENSG00000164330	EBF1	-0.806	2.82e-05	0.000338	-0.0241195	0.499	0.804
ENSG00000198517	MAFK	0.408	2.83e-05	0.000338	0.202005	0.0758	0.555
ENSG00000112137	PHACTR1	-1.181	2.83e-05	0.000338	-0.184706	0.28	0.704
ENSG00000169607	CKAP2L	0.833	2.83e-05	0.000338	0.517492	0.0108	0.339
ENSG00000129515	SNX6	0.277	2.85e-05	0.00034	-0.111964	0.331	0.752
ENSG00000181788	SIAH2	0.281	2.85e-05	0.00034	0.0998292	0.154	0.651
ENSG00000175166	PSMD2	0.257	2.86e-05	0.000341	0.193768	0.294	0.713
ENSG00000211638	IGLV8-61	-1.224	2.88e-05	0.000344	-3.3883	0.0303	0.449
ENSG00000104490	NCALD	-0.681	2.89e-05	0.000344	-0.0887646	0.273	0.704
ENSG00000115159	GPD2	0.355	2.89e-05	0.000344	-0.114786	0.24	0.704
ENSG00000198648	STK39	0.417	2.89e-05	0.000344	-0.202366	0.117	0.598
ENSG00000170561	IRX2	-1.629	2.9e-05	0.000344	-3.56176	0.692	0.918
ENSG00000211973	IGHV1-69	-1.262	2.91e-05	0.000345	3.4395	0.448	0.779
ENSG00000211668	IGLV2-11	-1.087	2.93e-05	0.000348	-0.516747	0.024	0.418
ENSG00000266964	FXYD1	-1.242	2.94e-05	0.000349	0.0655883	0.969	0.991
ENSG00000143171	RXRG	-1.466	2.95e-05	0.000349	0.184104	0.25	0.704
ENSG00000272106	RP11-345P4.9	-0.725	2.95e-05	0.00035	-0.0919156	0.858	0.967
ENSG00000101331	CCM2L	-0.89	2.96e-05	0.000351	-0.249211	0.178	0.684
ENSG00000151552	QDPR	-0.643	2.96e-05	0.000351	-0.152869	0.347	0.752
ENSG00000269044	CTC-429P9.3	-0.536	2.98e-05	0.000352	0.0902436	0.154	0.651
ENSG00000159753	RLTPR	-1.281	2.98e-05	0.000352	0.242075	0.178	0.684
ENSG00000059728	MXD1	0.608	3e-05	0.000354	-0.251736	0.24	0.704
ENSG00000136111	TBC1D4	-0.475	3e-05	0.000354	-0.0806263	0.371	0.752
ENSG00000185565	LSAMP	-0.738	3e-05	0.000354	-0.781017	0.0149	0.372
ENSG00000162367	TAL1	-1.179	3.02e-05	0.000356	-0.110477	0.28	0.704
ENSG00000261534	RP11-244O19.1	-1.12	3.04e-05	0.000358	-0.015854	0.786	0.95
ENSG00000204619	PPP1R11	0.273	3.04e-05	0.000359	0.216044	0.259	0.704
ENSG00000196411	EPHB4	0.439	3.05e-05	0.000359	0.421749	0.0321	0.455
ENSG00000180573	HIST1H2AC	0.568	3.05e-05	0.000359	-0.00412337	0.932	0.977
ENSG00000080815	PSEN1	0.295	3.06e-05	0.00036	-0.284359	0.00116	0.216
ENSG00000250591	PRSS3P1	-1.695	3.07e-05	0.000361	-2.71258	0.21	0.695
ENSG00000167513	CDT1	0.633	3.08e-05	0.000362	0.860004	0.000125	0.161
ENSG00000130962	PRRG1	0.534	3.08e-05	0.000362	-0.479707	0.0251	0.423
ENSG00000114480	GBE1	0.424	3.09e-05	0.000363	0.36716	0.0614	0.525
ENSG00000160570	DEDD2	0.418	3.11e-05	0.000365	-0.451322	0.0261	0.429
ENSG00000074319	TSG101	0.227	3.13e-05	0.000366	-0.0214968	0.499	0.804
ENSG00000107099	DOCK8	-0.739	3.13e-05	0.000367	-0.325594	0.0812	0.569
ENSG00000082781	ITGB5	0.443	3.13e-05	0.000367	-0.00531007	0.727	0.925
ENSG00000130234	ACE2	-1.083	3.13e-05	0.000367	-1.68542	0.00983	0.334
ENSG00000131653	TRAF7	0.291	3.15e-05	0.000368	0.210964	0.355	0.752
ENSG00000100399	CHADL	-0.937	3.15e-05	0.000368	-0.373856	0.132	0.619
ENSG00000183023	SLC8A1	-1.186	3.17e-05	0.00037	-0.661387	0.024	0.418
ENSG00000197943	PLCG2	-0.722	3.17e-05	0.000371	-0.222392	0.228	0.704
ENSG00000147862	NFIB	-0.48	3.18e-05	0.000371	-0.316574	0.132	0.619
ENSG00000026508	CD44	0.425	3.18e-05	0.000371	0.390525	0.117	0.598
ENSG00000134533	RERG	-0.594	3.2e-05	0.000372	-0.144747	0.273	0.704
ENSG00000168672	FAM84B	0.406	3.2e-05	0.000372	0.073887	0.994	0.999
ENSG00000151715	TMEM45B	0.708	3.22e-05	0.000375	-0.742279	0.0042	0.278
ENSG00000187189	TSPYL4	-0.512	3.23e-05	0.000375	-0.317021	0.0391	0.475
ENSG00000135929	CYP27A1	-0.526	3.24e-05	0.000376	-0.1219	0.14	0.631
ENSG00000257151	PWAR6	-1.035	3.24e-05	0.000377	-0.25226	0.388	0.752
ENSG00000133104	SPG20	-0.463	3.25e-05	0.000377	-0.287269	0.12	0.598
ENSG00000119888	EPCAM	0.457	3.25e-05	0.000377	-0.0923519	0.228	0.704
ENSG00000198944	SOWAHA	-0.967	3.26e-05	0.000378	-0.361247	0.117	0.598
ENSG00000153902	LGI4	-0.969	3.26e-05	0.000378	0.45026	0.136	0.625
ENSG00000214975	PPIAP29	0.994	3.27e-05	0.000378	-0.834948	0.14	0.631
ENSG00000156738	MS4A1	-1.552	3.27e-05	0.000378	-0.371218	0.055	0.506
ENSG00000184515	BEX5	-0.831	3.27e-05	0.000379	-0.962901	0.0841	0.576
ENSG00000242372	EIF6	0.321	3.28e-05	0.00038	0.101574	0.145	0.639
ENSG00000179526	SHARPIN	0.329	3.29e-05	0.000381	0.0956761	0.093	0.593
ENSG00000109255	NMU	0.982	3.3e-05	0.000381	-0.319987	0.48	0.791
ENSG00000278828	HIST1H3H	0.939	3.3e-05	0.000381	-0.33946	0.681	0.912
ENSG00000163017	ACTG2	-1.06	3.31e-05	0.000382	-0.23256	0.727	0.925
ENSG00000185305	ARL15	-0.455	3.33e-05	0.000384	-0.381376	0.0103	0.337
ENSG00000144837	PLA1A	-0.61	3.33e-05	0.000384	-0.442089	0.158	0.658
ENSG00000056558	TRAF1	-0.613	3.33e-05	0.000384	-0.0587468	0.103	0.598
ENSG00000105887	MTPN	0.238	3.33e-05	0.000384	-0.0445329	0.415	0.769
ENSG00000244161	FLNB-AS1	0.939	3.33e-05	0.000384	0.244992	0.442	0.777
ENSG00000206527	HACD2	0.307	3.34e-05	0.000384	0.0126238	0.944	0.982
ENSG00000198900	TOP1	0.277	3.36e-05	0.000386	0.00285657	0.614	0.877
ENSG00000200879	SNORD14E	0.966	3.36e-05	0.000386	0.504514	0.603	0.872
ENSG00000137309	HMGA1	0.643	3.39e-05	0.000389	0.656094	0.0391	0.475
ENSG00000120645	IQSEC3	-1.401	3.4e-05	0.00039	-0.940592	0.294	0.713
ENSG00000185909	KLHDC8B	-0.4	3.44e-05	0.000395	-0.189914	0.246	0.704
ENSG00000149294	NCAM1	-1.274	3.46e-05	0.000396	-0.411329	0.48	0.791
ENSG00000165124	SVEP1	-0.779	3.47e-05	0.000398	-0.528876	0.113	0.598
ENSG00000231292	IGKV1OR2-108	-1.24	3.5e-05	0.000401	0.205912	0.144	0.639
ENSG00000110492	MDK	0.509	3.51e-05	0.000402	-0.275109	0.647	0.896
ENSG00000163888	CAMK2N2	-1.23	3.52e-05	0.000402	-0.359217	0.858	0.967
ENSG00000102287	GABRE	0.766	3.52e-05	0.000403	0.647605	0.415	0.769
ENSG00000140403	DNAJA4	0.449	3.55e-05	0.000405	0.487971	0.81	0.958
ENSG00000132185	FCRLA	-1.605	3.57e-05	0.000408	-0.551904	0.284	0.706
ENSG00000170382	LRRN2	-0.916	3.58e-05	0.000408	0.0109897	0.75	0.934
ENSG00000143653	SCCPDH	0.381	3.58e-05	0.000408	-0.279182	0.0899	0.589
ENSG00000104522	TSTA3	0.539	3.61e-05	0.000411	-0.158727	0.822	0.96
ENSG00000254281	KB-1507C5.4	-1.203	3.62e-05	0.000412	-0.0054135	0.994	0.999
ENSG00000035720	STAP1	-1.506	3.62e-05	0.000412	-0.406257	0.331	0.752
ENSG00000185290	NUPR2	-1.216	3.63e-05	0.000412	0.346233	0.802	0.956
ENSG00000163453	IGFBP7	-0.441	3.62e-05	0.000412	-0.316586	0.0961	0.598
ENSG00000133116	KL	-1.363	3.64e-05	0.000414	-2.42813	0.117	0.598
ENSG00000221947	XKR9	0.856	3.64e-05	0.000414	-0.410144	0.0571	0.511
ENSG00000090530	P3H2	0.658	3.65e-05	0.000414	-0.197914	0.92	0.974
ENSG00000100095	SEZ6L	-1.355	3.66e-05	0.000416	-0.351635	0.128	0.613
ENSG00000129667	RHBDF2	0.445	3.68e-05	0.000417	0.563563	0.00219	0.243
ENSG00000174600	CMKLR1	-0.765	3.69e-05	0.000418	-0.107885	0.0707	0.54
ENSG00000102158	MAGT1	0.227	3.7e-05	0.000419	-0.0932297	0.38	0.752
ENSG00000169740	ZNF32	-0.321	3.71e-05	0.000419	-0.317744	0.00983	0.334
ENSG00000080031	PTPRH	0.597	3.71e-05	0.000419	-0.386249	0.0439	0.488
ENSG00000166347	CYB5A	-0.476	3.71e-05	0.000419	-0.554562	0.00156	0.227
ENSG00000136720	HS6ST1	-0.506	3.71e-05	0.000419	0.111263	0.75	0.934
ENSG00000024526	DEPDC1	0.958	3.72e-05	0.00042	0.88171	0.00289	0.263
ENSG00000136155	SCEL	0.944	3.73e-05	0.000421	0.433424	0.846	0.967
ENSG00000172830	SSH3	0.428	3.76e-05	0.000424	0.0120739	0.774	0.945
ENSG00000157502	MUM1L1	-1	3.76e-05	0.000424	0.0254066	0.92	0.974
ENSG00000082014	SMARCD3	-0.528	3.77e-05	0.000425	-0.0661319	0.883	0.967
ENSG00000114209	PDCD10	0.292	3.83e-05	0.000432	-0.0478694	0.323	0.745
ENSG00000165995	CACNB2	-1.27	3.86e-05	0.000434	1.07141	0.106	0.598
ENSG00000151929	BAG3	0.483	3.86e-05	0.000434	0.434217	0.204	0.694
ENSG00000211652	IGLV7-43	-1.15	3.87e-05	0.000435	-1.34441	0.0383	0.474
ENSG00000138772	ANXA3	0.538	3.87e-05	0.000435	0.040284	0.692	0.918
ENSG00000172116	CD8B	-0.969	3.87e-05	0.000435	-0.519907	0.055	0.506
ENSG00000165704	HPRT1	0.268	3.89e-05	0.000437	0.0432188	0.415	0.769
ENSG00000272143	FGF14-AS2	-0.874	3.9e-05	0.000437	-0.659243	0.216	0.699
ENSG00000136826	KLF4	0.558	3.9e-05	0.000438	-0.101259	0.388	0.752
ENSG00000225969	ABHD11-AS1	0.848	3.91e-05	0.000438	-0.520514	0.136	0.625
ENSG00000171940	ZNF217	0.365	3.94e-05	0.000441	0.130348	0.846	0.967
ENSG00000163536	SERPINI1	-0.824	3.95e-05	0.000442	-0.479069	0.259	0.704
ENSG00000185345	PARK2	-1.162	4e-05	0.000448	-0.31719	0.0707	0.54
ENSG00000115756	HPCAL1	0.42	4.01e-05	0.000448	0.209232	0.0961	0.598
ENSG00000172349	IL16	-0.865	4.01e-05	0.000449	-0.0733214	0.0636	0.53
ENSG00000159958	TNFRSF13C	-1.423	4.02e-05	0.000449	-0.258828	0.692	0.918
ENSG00000117215	PLA2G2D	-1.407	4.04e-05	0.000451	-0.229	0.168	0.671
ENSG00000211660	IGLV2-23	-1.036	4.09e-05	0.000456	-0.0260909	0.0961	0.598
ENSG00000115641	FHL2	0.476	4.09e-05	0.000456	-0.175165	0.266	0.704
ENSG00000175793	SFN	0.801	4.11e-05	0.000458	-0.229553	0.625	0.883
ENSG00000173898	SPTBN2	0.543	4.11e-05	0.000458	0.166626	1	1
ENSG00000125731	SH2D3A	0.564	4.11e-05	0.000458	0.11706	0.81	0.958
ENSG00000130598	TNNI2	1.074	4.12e-05	0.000459	1.31159	0.158	0.658
ENSG00000119689	DLST	0.206	4.13e-05	0.000459	-0.179761	0.0812	0.569
ENSG00000143801	PSEN2	-0.373	4.18e-05	0.000465	-0.177205	0.055	0.506
ENSG00000265206	RP5-1171I10.5	-1.224	4.21e-05	0.000468	-0.888261	0.739	0.929
ENSG00000118680	MYL12B	0.34	4.25e-05	0.000471	-0.0841844	0.371	0.752
ENSG00000163564	PYHIN1	-1.255	4.25e-05	0.000471	-0.768674	0.00811	0.32
ENSG00000132622	HSPA12B	-0.593	4.26e-05	0.000472	0.175789	0.636	0.889
ENSG00000227959	RP11-276H7.2	0.976	4.27e-05	0.000473	-0.127642	0.489	0.798
ENSG00000237988	OR2I1P	-0.853	4.28e-05	0.000474	0.501516	0.294	0.713
ENSG00000158717	RNF166	-0.487	4.3e-05	0.000476	0.00862015	0.774	0.945
ENSG00000144455	SUMF1	0.348	4.31e-05	0.000476	0.166685	0.509	0.811
ENSG00000127837	AAMP	0.211	4.31e-05	0.000476	-0.157472	0.0758	0.555
ENSG00000181143	MUC16	1.193	4.32e-05	0.000477	1.19422	0.489	0.798
ENSG00000162231	NXF1	-0.275	4.32e-05	0.000477	0.0775027	0.246	0.704
ENSG00000276409	CCL14	-1.229	4.32e-05	0.000477	0.23043	0.415	0.769
ENSG00000163485	ADORA1	-0.818	4.34e-05	0.000478	-0.230736	0.163	0.664
ENSG00000229380	AC147651.5	-1.317	4.34e-05	0.000479	-0.282239	0.111	0.598
ENSG00000087076	HSD17B14	-0.684	4.39e-05	0.000483	0.110427	0.92	0.974
ENSG00000013619	MAMLD1	-0.944	4.4e-05	0.000484	0.180497	0.592	0.865
ENSG00000172137	CALB2	0.956	4.42e-05	0.000487	0.587581	0.388	0.752
ENSG00000161281	COX7A1	-0.529	4.43e-05	0.000487	-0.3166	0.0812	0.569
ENSG00000110057	UNC93B1	0.517	4.44e-05	0.000488	-0.107455	0.81	0.958
ENSG00000175727	MLXIP	-0.321	4.44e-05	0.000488	0.103681	0.308	0.728
ENSG00000211649	IGLV7-46	-1.143	4.45e-05	0.000489	-0.211793	0.0156	0.376
ENSG00000000419	DPM1	0.226	4.45e-05	0.000489	0.129021	0.106	0.598
ENSG00000163599	CTLA4	-1.018	4.46e-05	0.000489	-0.397412	0.294	0.713
ENSG00000182197	EXT1	0.319	4.47e-05	0.00049	0.0673123	0.846	0.967
ENSG00000176105	YES1	0.316	4.48e-05	0.000491	-0.139396	0.266	0.704
ENSG00000225756	DBH-AS1	-1.13	4.54e-05	0.000497	0.540767	0.529	0.824
ENSG00000178175	ZNF366	-1.156	4.58e-05	0.000501	-0.522678	0.0961	0.598
ENSG00000147155	EBP	0.424	4.59e-05	0.000502	0.145127	0.331	0.752
ENSG00000165434	PGM2L1	0.443	4.59e-05	0.000502	-0.0865998	0.647	0.896
ENSG00000258469	CHMP4BP1	0.954	4.6e-05	0.000503	0.0905195	0.944	0.982
ENSG00000133935	C14orf1	0.301	4.64e-05	0.000507	0.069709	0.704	0.92
ENSG00000006704	GTF2IRD1	0.375	4.67e-05	0.00051	0.146673	0.28	0.704
ENSG00000121671	CRY2	-0.469	4.67e-05	0.00051	-0.277627	0.0042	0.278
ENSG00000140030	GPR65	-0.968	4.69e-05	0.000512	-0.759483	0.000628	0.186
ENSG00000153786	ZDHHC7	0.383	4.79e-05	0.000522	-0.18021	0.106	0.598
ENSG00000071073	MGAT4A	-0.492	4.82e-05	0.000525	-0.409048	0.0423	0.482
ENSG00000073756	PTGS2	0.966	4.84e-05	0.000527	0.560988	0.798	0.952
ENSG00000120756	PLS1	0.556	4.84e-05	0.000527	-0.395461	0.055	0.506
ENSG00000204618	RNF39	0.742	4.84e-05	0.000527	-0.0078195	0.424	0.771
ENSG00000211938	IGHV3-7	-1.246	4.85e-05	0.000528	-1.10513	0.0171	0.39
ENSG00000128595	CALU	0.44	4.9e-05	0.000532	0.0264161	0.786	0.95
ENSG00000163762	TM4SF18	-0.726	4.93e-05	0.000535	0.0720524	0.424	0.771
ENSG00000102962	CCL22	-0.868	4.95e-05	0.000538	-0.988168	0.0407	0.48
ENSG00000119865	CNRIP1	-0.571	4.96e-05	0.000539	-0.159183	0.331	0.752
ENSG00000143851	PTPN7	-0.838	4.97e-05	0.000539	-0.366042	0.0785	0.562
ENSG00000175489	LRRC25	-0.629	5e-05	0.000542	-0.092202	0.323	0.745
ENSG00000180861	LINC01559	0.999	5.02e-05	0.000543	-0.526521	0.592	0.865
ENSG00000170779	CDCA4	0.406	5.01e-05	0.000543	0.435901	0.00772	0.318
ENSG00000110077	MS4A6A	-0.644	5.04e-05	0.000546	-0.325065	0.00937	0.332
ENSG00000161800	RACGAP1	0.441	5.07e-05	0.000549	0.249528	0.193	0.694
ENSG00000146242	TPBG	0.386	5.07e-05	0.000549	0.484449	0.00359	0.273
ENSG00000102445	KIAA0226L	-1.052	5.09e-05	0.00055	-0.0723142	0.658	0.901
ENSG00000173848	NET1	0.48	5.1e-05	0.000551	-0.163235	0.388	0.752
ENSG00000166206	GABRB3	-1.105	5.1e-05	0.000551	-0.683878	0.109	0.598
ENSG00000198121	LPAR1	-0.57	5.11e-05	0.000552	0.043528	0.981	0.996
ENSG00000234160	RP11-613M10.6	-0.582	5.12e-05	0.000552	0.247494	0.109	0.598
ENSG00000107819	SFXN3	0.335	5.14e-05	0.000554	-0.0972549	0.529	0.824
ENSG00000204389	HSPA1A	0.763	5.18e-05	0.000557	0.704544	0.603	0.872
ENSG00000163618	CADPS	-1.099	5.18e-05	0.000557	-0.347581	0.103	0.598
ENSG00000180263	FGD6	0.474	5.18e-05	0.000557	0.0130986	0.603	0.872
ENSG00000163221	S100A12	-1.293	5.18e-05	0.000557	-0.448461	0.412	0.769
ENSG00000164078	MST1R	0.659	5.19e-05	0.000558	0.074066	0.846	0.967
ENSG00000006327	TNFRSF12A	0.527	5.2e-05	0.000559	-0.0666868	0.681	0.912
ENSG00000151491	EPS8	0.413	5.21e-05	0.000559	-0.0622623	0.81	0.958
ENSG00000255874	LINC00346	0.895	5.21e-05	0.000559	0.364011	0.132	0.619
ENSG00000118257	NRP2	0.522	5.22e-05	0.000559	-0.196801	0.38	0.752
ENSG00000103429	BFAR	0.264	5.22e-05	0.00056	-0.154036	0.106	0.598
ENSG00000132970	WASF3	-0.787	5.23e-05	0.00056	-0.151865	0.822	0.96
ENSG00000065328	MCM10	0.974	5.28e-05	0.000565	0.472488	0.0103	0.337
ENSG00000168528	SERINC2	0.61	5.28e-05	0.000565	0.279234	0.0869	0.582
ENSG00000130349	C6orf203	-0.429	5.31e-05	0.000568	-0.0297676	0.406	0.765
ENSG00000211778	TRAV4	-1.211	5.36e-05	0.000573	-0.345387	0.321	0.744
ENSG00000164695	CHMP4C	0.447	5.39e-05	0.000575	-0.358352	0.0308	0.449
ENSG00000160097	FNDC5	-1.372	5.42e-05	0.000578	-0.068387	0.266	0.704
ENSG00000227076	RP11-4C20.4	1.006	5.43e-05	0.00058	0.821755	0.163	0.664
ENSG00000198939	ZFP2	-1.125	5.44e-05	0.00058	-0.369234	0.519	0.817
ENSG00000263264	CTB-133G6.1	-1.307	5.45e-05	0.000581	-0.0171956	0.491	0.799
ENSG00000130669	PAK4	0.433	5.45e-05	0.000581	0.432311	0.228	0.704
ENSG00000102245	CD40LG	-1.238	5.47e-05	0.000583	-1.12663	0.000427	0.183
ENSG00000092068	SLC7A8	-0.717	5.48e-05	0.000583	-0.270818	0.301	0.721
ENSG00000134769	DTNA	-1.148	5.5e-05	0.000585	-0.56838	0.871	0.967
ENSG00000205847	OR7E91P	1.271	5.5e-05	0.000585	-1.3395	0.0758	0.555
ENSG00000184160	ADRA2C	-0.828	5.51e-05	0.000585	0.533932	0.406	0.765
ENSG00000134851	TMEM165	0.281	5.51e-05	0.000585	0.107838	0.519	0.817
ENSG00000102804	TSC22D1	0.32	5.54e-05	0.000588	-0.13574	0.339	0.752
ENSG00000196611	MMP1	1.181	5.54e-05	0.000588	0.215997	0.519	0.817
ENSG00000275216	RP11-54H7.4	1.446	5.55e-05	0.000588	1.85732	0.014	0.368
ENSG00000028137	TNFRSF1B	-0.471	5.58e-05	0.000591	-0.234881	0.0869	0.582
ENSG00000274736	CCL23	-1.11	5.6e-05	0.000594	-0.0314541	0.606	0.873
ENSG00000161653	NAGS	0.613	5.65e-05	0.000598	-0.0538509	0.969	0.991
ENSG00000279487	AC234582.1	0.843	5.66e-05	0.000599	-0.0294814	0.658	0.901
ENSG00000112146	FBXO9	-0.445	5.67e-05	0.0006	0.08012	0.316	0.737
ENSG00000131979	GCH1	-0.723	5.68e-05	0.0006	-0.0548146	0.489	0.798
ENSG00000100626	GALNT16	-1.134	5.73e-05	0.000605	0.674557	0.339	0.752
ENSG00000162723	SLAMF9	1.29	5.75e-05	0.000607	1.37384	0.287	0.706
ENSG00000264148	RP11-848P1.7	-0.898	5.76e-05	0.000608	-0.456753	0.0322	0.455
ENSG00000123453	SARDH	-0.958	5.76e-05	0.000608	0.0625757	0.658	0.901
ENSG00000235027	AC068580.6	0.717	5.78e-05	0.000609	0.750424	0.0733	0.547
ENSG00000163331	DAPL1	-1.1	5.77e-05	0.000609	0.0965733	0.845	0.967
ENSG00000100077	ADRBK2	-0.606	5.83e-05	0.000614	-0.0146081	0.969	0.991
ENSG00000167703	SLC43A2	-0.55	5.83e-05	0.000614	-0.138864	0.647	0.896
ENSG00000105894	PTN	-0.833	5.84e-05	0.000614	0.68084	0.371	0.752
ENSG00000184678	HIST2H2BE	0.638	5.84e-05	0.000615	-0.239112	0.347	0.752
ENSG00000250644	RP11-295K3.1	0.986	5.87e-05	0.000617	0.71892	0.188	0.694
ENSG00000173692	PSMD1	0.243	5.88e-05	0.000617	-0.215936	0.0194	0.402
ENSG00000180900	SCRIB	0.431	5.88e-05	0.000618	0.254979	0.188	0.694
ENSG00000165512	ZNF22	-0.335	5.92e-05	0.000622	-0.100226	0.316	0.737
ENSG00000104679	R3HCC1	-0.322	5.93e-05	0.000622	-0.066034	0.647	0.896
ENSG00000101336	HCK	-0.59	5.97e-05	0.000625	-0.356353	0.0439	0.488
ENSG00000071575	TRIB2	0.401	5.99e-05	0.000628	0.0758844	0.658	0.901
ENSG00000178053	MLF1	0.582	5.99e-05	0.000628	0.406038	0.136	0.625
ENSG00000203814	HIST2H2BF	1.204	6.01e-05	0.000629	-0.247267	0.188	0.694
ENSG00000254585	MAGEL2	-1.261	6.03e-05	0.00063	-0.0357342	0.957	0.987
ENSG00000106367	AP1S1	0.316	6.07e-05	0.000635	-0.0439948	0.739	0.929
ENSG00000085117	CD82	0.411	6.07e-05	0.000635	-0.376518	0.0231	0.418
ENSG00000204103	MAFB	-0.781	6.09e-05	0.000636	-0.0307012	0.47	0.787
ENSG00000184702	SEPT5	-0.739	6.11e-05	0.000638	0.0720505	0.294	0.713
ENSG00000167900	TK1	0.605	6.11e-05	0.000638	0.686832	0.000968	0.214
ENSG00000103241	FOXF1	-0.645	6.13e-05	0.000639	-0.487537	0.0142	0.368
ENSG00000124406	ATP8A1	-0.817	6.14e-05	0.00064	-0.381783	0.0334	0.459
ENSG00000157303	SUSD3	-0.768	6.14e-05	0.00064	-0.468682	0.0659	0.53
ENSG00000182487	NCF1B	-1.248	6.16e-05	0.000642	-0.396079	0.228	0.704
ENSG00000065413	ANKRD44	-0.822	6.18e-05	0.000643	-0.558859	0.00443	0.286
ENSG00000241388	HNF1A-AS1	-0.884	6.18e-05	0.000643	-0.778663	0.076	0.555
ENSG00000175544	CABP4	0.688	6.22e-05	0.000647	0.106866	0.704	0.92
ENSG00000167641	PPP1R14A	-0.6	6.26e-05	0.000651	-0.0744536	0.433	0.771
ENSG00000186197	EDARADD	-1.197	6.3e-05	0.000655	0.118037	0.433	0.771
ENSG00000133027	PEMT	-0.685	6.32e-05	0.000656	-0.398799	0.28	0.704
ENSG00000108387	SEPT4	-0.678	6.36e-05	0.00066	-0.359044	0.0376	0.474
ENSG00000138363	ATIC	0.316	6.38e-05	0.000661	-0.0681263	0.647	0.896
ENSG00000162302	RPS6KA4	0.36	6.4e-05	0.000663	-0.105971	0.774	0.945
ENSG00000111911	HINT3	-0.309	6.42e-05	0.000665	-0.135739	0.28	0.704
ENSG00000174123	TLR10	-1.451	6.42e-05	0.000665	-0.618366	0.128	0.613
ENSG00000261829	RP11-223I10.1	-1.11	6.44e-05	0.000667	-0.842459	0.0988	0.598
ENSG00000116030	SUMO1	0.217	6.5e-05	0.000672	-0.13309	0.053	0.5
ENSG00000110628	SLC22A18	0.62	6.53e-05	0.000674	-0.0341453	0.727	0.925
ENSG00000271569	IGKV1OR2-6	-1.401	6.52e-05	0.000674	-2.22555	0.0181	0.396
ENSG00000077264	PAK3	-1.213	6.52e-05	0.000674	-1.2854	0.173	0.677
ENSG00000167653	PSCA	1.222	6.54e-05	0.000675	-0.708652	0.371	0.752
ENSG00000147041	SYTL5	0.988	6.55e-05	0.000675	-0.90548	0.0194	0.402
ENSG00000271895	RP4-635E18.8	-0.695	6.56e-05	0.000676	0.547849	0.024	0.418
ENSG00000237976	RP11-126K1.6	-1.111	6.58e-05	0.000679	-0.333216	0.113	0.598
ENSG00000126860	EVI2A	-0.666	6.61e-05	0.00068	-0.54539	0.0456	0.492
ENSG00000088002	SULT2B1	0.817	6.6e-05	0.00068	-0.036943	0.571	0.851
ENSG00000181092	ADIPOQ	-1.656	6.61e-05	0.00068	0.21654	0.166	0.671
ENSG00000161544	CYGB	-0.436	6.62e-05	0.000681	-0.0354889	0.625	0.883
ENSG00000167208	SNX20	-0.858	6.63e-05	0.000682	-0.440952	0.109	0.598
ENSG00000113249	HAVCR1	1.39	6.63e-05	0.000682	-0.303302	0.448	0.779
ENSG00000083454	P2RX5	-1.524	6.65e-05	0.000683	0.289867	1	1
ENSG00000096433	ITPR3	0.512	6.7e-05	0.000688	0.492119	0.0149	0.372
ENSG00000099194	SCD	0.553	6.82e-05	0.000699	0.262412	0.253	0.704
ENSG00000198142	SOWAHC	0.433	6.82e-05	0.000699	0.0271965	0.183	0.691
ENSG00000213373	LINC00671	-1.477	6.84e-05	0.000701	0.158337	0.79	0.95
ENSG00000253361	RP11-675F6.3	-1.287	6.87e-05	0.000704	0.551576	0.284	0.706
ENSG00000166311	SMPD1	-0.375	6.88e-05	0.000704	-0.0149052	0.994	0.999
ENSG00000251003	ZFPM2-AS1	0.998	6.9e-05	0.000706	0.162717	0.944	0.982
ENSG00000158560	DYNC1I1	-1.041	6.94e-05	0.00071	-0.677449	0.0119	0.351
ENSG00000006007	GDE1	0.247	7e-05	0.000715	0.0450519	0.907	0.974
ENSG00000143870	PDIA6	0.288	7.04e-05	0.000719	0.124501	0.56	0.845
ENSG00000108639	SYNGR2	0.391	7.05e-05	0.00072	0.254607	0.301	0.721
ENSG00000164109	MAD2L1	0.608	7.05e-05	0.00072	0.436099	0.0348	0.466
ENSG00000135842	FAM129A	-0.656	7.06e-05	0.000721	-0.221916	0.0231	0.418
ENSG00000175426	PCSK1	-1.198	7.07e-05	0.000721	-0.164926	0.704	0.92
ENSG00000104903	LYL1	-0.737	7.09e-05	0.000722	-0.0999153	0.858	0.967
ENSG00000211934	IGHV1-2	-1.151	7.09e-05	0.000722	-1.11111	0.0259	0.429
ENSG00000181085	MAPK15	0.827	7.09e-05	0.000722	0.803415	0.259	0.704
ENSG00000089597	GANAB	0.208	7.14e-05	0.000727	0.20278	0.222	0.704
ENSG00000126264	HCST	-0.645	7.2e-05	0.000732	-0.283354	0.406	0.765
ENSG00000153774	CFDP1	0.235	7.2e-05	0.000732	0.104076	0.347	0.752
ENSG00000160862	AZGP1	-0.866	7.2e-05	0.000732	-1.62006	0.0571	0.511
ENSG00000135744	AGT	-0.857	7.22e-05	0.000733	-0.649622	0.388	0.752
ENSG00000136689	IL1RN	0.702	7.22e-05	0.000733	-0.24788	0.173	0.677
ENSG00000217643	PTGES3P2	-1.24	7.23e-05	0.000734	-0.337035	0.356	0.752
ENSG00000248487	ABHD14A	-0.578	7.25e-05	0.000735	0.0490474	0.56	0.845
ENSG00000183134	PTGDR2	-1.31	7.32e-05	0.000742	0.0132561	0.234	0.704
ENSG00000093009	CDC45	0.675	7.34e-05	0.000743	0.928683	0.000712	0.193
ENSG00000226415	TPI1P1	0.831	7.34e-05	0.000744	0.163651	0.442	0.777
ENSG00000226702	MIR217HG	-1.633	7.36e-05	0.000745	-2.1375	0.179	0.688
ENSG00000005513	SOX8	-1.028	7.38e-05	0.000747	-0.376497	0.499	0.804
ENSG00000125531	C20orf195	1.191	7.39e-05	0.000747	0.423096	0.0758	0.555
ENSG00000127083	OMD	-0.904	7.41e-05	0.000749	-1.50854	0.00517	0.296
ENSG00000158301	GPRASP2	-0.694	7.44e-05	0.000751	-0.341037	0.415	0.769
ENSG00000235847	LDHAP7	0.967	7.5e-05	0.000757	0.412383	0.0437	0.488
[truncated: 29,971 more rows]
