# Supplementary material for: Integrative Analysis of Novel Metabolic Subtypes in Pancreatic Cancer Fosters New Prognostic Biomarkers
Source: Front Oncol. 2019 Feb 27;9:115. doi: 10.3389/fonc.2019.00115 (PMC6400843; doi:10.3389/fonc.2019.00115)
Supplement: Supplementary file 4 [file Table_4.xls]

## Sheet: A_Processes_and_pathways
Table reporting the list of gene sets annotated to biological processes and pathways (Table A), healthy tissues (Table B), and disease conditions (Table C) that are enriched in genes up-regulated in the Gly or the Non-Gly PDA subtype.
Glycolytic subytpe up-regulated genes								Non-Glycolytic subytpe up-regulated genes
GO Biological Processes
Term	Overlap	P-value	Adjusted P-value	Z-score	Combined Score	Genes		Term	Overlap	P-value	Adjusted P-value	Z-score	Combined Score	Genes
glycolytic process (GO:0006096)	13/44	4.32695e-14	1.07005e-10	-2.3255	53.3892	GPI;TPI1;PGAM1;ENO1;HK2;HK1;LDHA;PKM;PGK1;ALDOC;ALDOA;GAPDH;PFKP		regulation of leukocyte activation (GO:0002694)	34/390	4.44786e-11	4.42e-08	-2.5289	42.8257	SASH3;FLT3;TRAC;CD3G;CD1D;IKZF1;CD3E;ITGAL;CD3D;CORO1A;SLC7A2;SIT1;CNR1;CCL5;CCL2;CD37;CCR7;CCL19;CCR2;IL33;STAT5B;CCL21;ZBTB16;NFATC2;CD2;ITPKB;ZAP70;SFRP1;PTPRC;CD5;IRF4;BCL2;CD27;IL7R
pyruvate metabolic process (GO:0006090)	14/71	2.01153e-12	2.48726e-09	-2.13603	42.3193	GPI;TPI1;PGAM1;ENO1;HK2;HK1;LDHA;PKM;PGK1;ALDOC;ALDOA;GAPDH;SLC16A3;PFKP		regulation of cell activation (GO:0050865)	35/420	7.9716e-11	4.7989e-08	-2.52022	42.4715	SASH3;FLT3;TRAC;CD3G;CD1D;IKZF1;CD3E;ITGAL;CD3D;CORO1A;SLC7A2;SIT1;CNR1;CCL5;CCL2;CD37;CCR7;CCL19;CCR2;IL33;STAT5B;CCL21;ZBTB16;NFATC2;CD2;ITPKB;SELP;ZAP70;SFRP1;PTPRC;CD5;IRF4;BCL2;CD27;IL7R
single-organism carbohydrate catabolic process (GO:0044724)	16/113	1.07936e-11	8.89756e-09	-2.23573	41.4448	PYGB;GPI;TPI1;PGAM1;RPE;ENO1;HK2;HK1;LDHA;GALE;PKM;PGK1;ALDOC;ALDOA;GAPDH;PFKP		leukocyte migration (GO:0050900)	27/226	3.62629e-12	1.09151e-08	-2.27047	41.6248	PLA2G1B;CXCR4;ITGAL;CORO1A;PREX1;EDNRB;CCL5;S1PR1;CCL2;CCR7;CCL19;CCR5;CD34;NKX2-3;JAM2;CCR2;CCL21;ATP1B2;SELE;CD2;SELP;ZAP70;SELL;PECAM1;CD48;TEK;SCG2
carbohydrate catabolic process (GO:0016052)	16/120	2.7544e-11	1.70291e-08	-2.24259	40.1162	PYGB;GPI;TPI1;PGAM1;RPE;ENO1;HK2;HK1;LDHA;GALE;PKM;PGK1;ALDOC;ALDOA;GAPDH;PFKP		positive regulation of cell activation (GO:0050867)	28/272	5.25203e-11	4.42e-08	-2.44232	41.3596	SASH3;TRAC;CD3G;CD1D;IKZF1;CD3E;ITGAL;CD3D;CORO1A;CCL5;CCL2;CCR7;CCL19;CCR2;IL33;STAT5B;CCL21;ZBTB16;NFATC2;ITPKB;CD2;SELP;ZAP70;PTPRC;CD5;BCL2;CD27;IL7R
hemidesmosome assembly (GO:0031581)	6/12	8.56725e-09	3.53114e-06	-2.50058	31.3921	COL17A1;LAMB3;LAMA3;ITGA6;LAMC2;PLEC		positive regulation of leukocyte activation (GO:0002696)	27/262	1.13933e-10	5.71564e-08	-2.43828	40.6644	SASH3;TRAC;CD3G;CD1D;IKZF1;CD3E;ITGAL;CD3D;CORO1A;CCL5;CCL2;CCR7;CCL19;CCR2;IL33;STAT5B;CCL21;ZBTB16;NFATC2;ITPKB;CD2;ZAP70;PTPRC;CD5;BCL2;CD27;IL7R
monosaccharide metabolic process (GO:0005996)	18/221	5.65277e-09	2.79586e-06	-2.32316	29.7071	SLC35A2;GPI;UGT1A10;PYGB;TPI1;RPE;PGAM1;SLC2A1;ENO1;HK2;HK1;GALE;PKM;PGK1;ALDOC;ALDOA;GAPDH;PFKP		leukocyte activation (GO:0045321)	33/373	5.87375e-11	4.42e-08	-2.37189	40.167	ITK;FLT3;GIMAP1;WAS;CXCR4;CD3G;IKZF1;CD1C;ITGAL;CPLX2;CD3E;CLU;CD3D;SLC7A2;CD79A;PREX1;HHEX;CCL5;NKX2-3;SLAMF1;STAT5B;PRKCB;CD2;ZAP70;CXCL12;PTPRC;IRF4;CD8A;BCL2;MT1G;CD48;IL7R;GAPT
hexose metabolic process (GO:0019318)	16/187	2.01438e-08	7.11651e-06	-2.30807	27.3578	SLC35A2;GPI;PYGB;TPI1;RPE;PGAM1;ENO1;HK2;HK1;GALE;PKM;PGK1;ALDOC;ALDOA;GAPDH;PFKP		regulation of lymphocyte activation (GO:0051249)	30/344	6.3245e-10	2.32464e-07	-2.48739	37.9937	SASH3;FLT3;TRAC;CD3G;CD1D;IKZF1;ITGAL;CD3E;CD3D;CORO1A;SIT1;CCL5;CCL2;CCR7;CCL19;CCR2;STAT5B;CCL21;ZBTB16;NFATC2;ITPKB;CD2;ZAP70;SFRP1;PTPRC;IRF4;CD5;BCL2;CD27;IL7R
response to hypoxia (GO:0001666)	16/241	6.6337e-07	0.000126193	-2.45118	22.0059	EGLN3;ITGA2;ADM;PLOD2;PLAT;PLOD1;NDRG1;VEGFA;CCNB1;MB;DDIT4;E2F1;ALDOC;CA9;ADAM8;ANGPTL4		positive regulation of lymphocyte activation (GO:0051251)	25/243	5.83539e-10	2.32464e-07	-2.43125	37.1361	SASH3;TRAC;CD3G;CD1D;IKZF1;CD3E;ITGAL;CD3D;CORO1A;CCL5;CCL2;CCR7;CCL19;CCR2;STAT5B;CCL21;ZBTB16;NFATC2;ITPKB;ZAP70;PTPRC;CD5;BCL2;CD27;IL7R
response to decreased oxygen levels (GO:0036293)	16/245	8.25681e-07	0.000145851	-2.45375	21.6738	EGLN3;ITGA2;ADM;PLOD2;PLAT;PLOD1;NDRG1;VEGFA;CCNB1;MB;DDIT4;E2F1;ADAM8;CA9;ALDOC;ANGPTL4		lymphocyte activation (GO:0046649)	28/304	6.95075e-10	2.32464e-07	-2.30891	35.2675	ITK;FLT3;GIMAP1;WAS;CXCR4;CD3G;IKZF1;CD3E;CD1C;ITGAL;CD3D;CD79A;PREX1;HHEX;NKX2-3;SLAMF1;STAT5B;PRKCB;CD2;ZAP70;CXCL12;PTPRC;CD8A;IRF4;BCL2;CD48;IL7R;GAPT
gluconeogenesis (GO:0006094)	8/46	3.3542e-07	9.56939e-05	-2.33758	21.6328	GPI;TPI1;PGAM1;PGK1;ALDOC;ENO1;ALDOA;GAPDH		cellular calcium ion homeostasis (GO:0006874)	25/261	2.59069e-09	7.08906e-07	-2.37302	33.6009	CACNA1A;CXCR4;KCNA5;EDNRB;CCL5;S1PR1;CCL2;CCR7;CCL19;CCR5;CCR4;CCR2;CD52;CCL21;PRKCB;EPHX2;ANK2;ADCYAP1;CXCL12;PTPRC;RGN;AGTR1;BCL2;GHRL;KCNK3
extracellular matrix organization (GO:0030198)	20/359	4.48728e-07	0.000105407	-2.35822	21.5958	COL17A1;LAMB3;SDC4;ITGA3;ITGA2;APLP2;LAMA3;LAMC2;PLOD2;CTSV;PLOD1;F11R;SERPINB5;P4HA1;ADAM9;ADAM8;ITGA6;ITGB6;MPZL3;PLEC		T cell activation (GO:0042110)	22/198	1.49721e-09	4.50659e-07	-2.27007	33.1715	ITK;STAT5B;GIMAP1;WAS;CXCR4;CD3G;IKZF1;CD3E;CD1C;ITGAL;CD3D;CD2;PREX1;ZAP70;CXCL12;PTPRC;CD8A;IRF4;BCL2;CD48;IL7R;NKX2-3
extracellular structure organization (GO:0043062)	20/360	4.68853e-07	0.000105407	-2.35791	21.593	COL17A1;LAMB3;SDC4;ITGA3;ITGA2;APLP2;LAMA3;LAMC2;PLOD2;CTSV;PLOD1;F11R;SERPINB5;P4HA1;ADAM9;ITGA6;ADAM8;ITGB6;MPZL3;PLEC		positive regulation of T cell activation (GO:0050870)	21/189	3.54079e-09	8.88147e-07	-2.31525	32.261	SASH3;STAT5B;CCL21;ZBTB16;TRAC;CD3G;CD1D;IKZF1;CD3E;ITGAL;CD3D;CORO1A;ITPKB;ZAP70;PTPRC;CD5;CCL5;CCL2;CCL19;IL7R;CCR2
glucose metabolic process (GO:0006006)	13/149	3.48259e-07	9.56939e-05	-2.24353	20.7624	PYGB;GPI;TPI1;PGAM1;RPE;ENO1;HK2;PKM;PGK1;ALDOC;ALDOA;GAPDH;PFKP		cellular divalent inorganic cation homeostasis (GO:0072503)	25/271	5.59622e-09	1.29574e-06	-2.35979	31.9903	CACNA1A;CXCR4;KCNA5;EDNRB;CCL5;S1PR1;CCL2;CCR7;CCL19;CCR5;CCR4;CCR2;CD52;CCL21;PRKCB;EPHX2;ANK2;ADCYAP1;CXCL12;PTPRC;RGN;AGTR1;BCL2;GHRL;KCNK3
response to oxygen levels (GO:0070482)	16/259	1.71553e-06	0.000265157	-2.47355	20.3701	EGLN3;ITGA2;ADM;PLOD2;PLAT;PLOD1;NDRG1;VEGFA;CCNB1;MB;DDIT4;E2F1;ALDOC;CA9;ADAM8;ANGPTL4		dendritic cell chemotaxis (GO:0002407)	7/16	3.40004e-08	5.68563e-06	-2.63658	31.8434	CCL21;CCL5;CXCR4;CCR7;CCL19;CCR5;CCR2
hexose biosynthetic process (GO:0019319)	8/50	6.5563e-07	0.000126193	-2.1962	19.7168	GPI;TPI1;PGAM1;PGK1;ALDOC;ENO1;ALDOA;GAPDH		calcium ion homeostasis (GO:0055074)	25/274	6.99868e-09	1.50472e-06	-2.36862	31.7559	CACNA1A;CXCR4;KCNA5;EDNRB;CCL5;S1PR1;CCL2;CCR7;CCL19;CCR5;CCR4;CCR2;CD52;CCL21;PRKCB;EPHX2;ANK2;ADCYAP1;CXCL12;PTPRC;RGN;AGTR1;BCL2;GHRL;KCNK3
monosaccharide biosynthetic process (GO:0046364)	8/56	1.60631e-06	0.000264826	-2.14303	17.651	GPI;TPI1;PGAM1;PGK1;ALDOC;ENO1;ALDOA;GAPDH		regulation of T cell activation (GO:0050863)	24/259	1.03891e-08	2.08475e-06	-2.42452	31.7148	SASH3;STAT5B;CCL21;ZBTB16;TRAC;CD3G;CD1D;IKZF1;CD3E;ITGAL;CD3D;CORO1A;CD2;ITPKB;ZAP70;PTPRC;CD5;SIT1;IRF4;CCL5;CCL2;CCL19;IL7R;CCR2
								cellular metal ion homeostasis (GO:0006875)	28/361	3.08886e-08	5.4691e-06	-2.42073	29.3305	CXCR4;CACNA1A;KCNA5;EDNRB;C7;CCL5;S1PR1;CCL2;CCR7;CCL19;CCR5;CCR4;CCR2;CD52;CCL21;SCARA5;PRKCB;EPHX2;ANK2;ATP1B2;ADCYAP1;CXCL12;PTPRC;RGN;AGTR1;BCL2;GHRL;KCNK3
								divalent inorganic cation homeostasis (GO:0072507)	25/291	2.34068e-08	4.4034e-06	-2.35537	29.0491	CACNA1A;CXCR4;KCNA5;EDNRB;CCL5;S1PR1;CCL2;CCR7;CCL19;CCR5;CCR4;CCR2;CD52;CCL21;PRKCB;EPHX2;ANK2;ADCYAP1;CXCL12;PTPRC;RGN;AGTR1;BCL2;GHRL;KCNK3
								chemokine-mediated signaling pathway (GO:0070098)	9/36	1.00879e-07	1.44594e-05	-2.51759	28.0565	CXCL12;CCL5;CCL2;CXCR4;CCR7;ACKR1;CCR5;CCR4;CCR2
								metal ion homeostasis (GO:0055065)	30/422	6.95795e-08	1.10229e-05	-2.38966	27.2792	CACNA1A;CXCR4;KCNA5;EDNRB;C7;SLC22A17;CCL5;S1PR1;CCL2;SCN7A;CCR7;CCL19;CCR5;CCR4;CCR2;CD52;CCL21;SCARA5;PRKCB;EPHX2;ANK2;ATP1B2;ADCYAP1;CXCL12;PTPRC;RGN;AGTR1;BCL2;GHRL;KCNK3
KEGG
Term	Overlap	P-value	Adjusted P-value	Z-score	Combined Score	Genes		Term	Overlap	P-value	Adjusted P-value	Z-score	Combined Score	Genes
Glycolysis / Gluconeogenesis_Homo sapiens_hsa00010	13/67	1.56016e-11	3.18273e-09	-2.04019	39.9173	GPI;TPI1;PGAM1;ENO1;HK2;HK1;LDHA;PKM;PGK1;ALDOC;ALDOA;GAPDH;PFKP		Pancreatic secretion_Homo sapiens_hsa04972	18/96	7.59519e-12	1.65575e-09	-1.72803	34.9391	PNLIPRP1;CPA2;CELA3A;PRSS1;CELA2A;CPA1;CELA3B;CELA2B;CPB1;PRKCB;AMY2B;PLA2G1B;CTRB1;ATP1B2;CEL;ADCY5;PRSS2;PNLIP
Central carbon metabolism in cancer_Homo sapiens_hsa05230	11/67	3.81781e-09	3.89417e-07	-1.85577	27.3886	SLC7A5;LDHA;PKM;PGAM1;SLC2A1;KRAS;SLC16A3;MET;HK2;PFKP;HK1		Cell adhesion molecules (CAMs)_Homo sapiens_hsa04514	19/142	8.63675e-10	9.41406e-08	-1.70172	27.5313	CADM3;NEGR1;ITGAL;SELE;CD2;SELP;CDH5;CLDN5;NFASC;PTPRC;CD6;SELL;CD8A;PECAM1;MADCAM1;NRCAM;CD34;JAM2;CD22
Carbon metabolism_Homo sapiens_hsa01200	13/113	1.28591e-08	8.74416e-07	-1.66049	23.1634	GPI;TPI1;PGAM1;RPE;ENO1;HK2;HK1;PKM;PGK1;ALDOC;ALDOA;GAPDH;PFKP		Hematopoietic cell lineage_Homo sapiens_hsa04640	15/88	1.73119e-09	1.258e-07	-1.72844	27.4625	FLT3;CD3G;CD1D;CD3E;CD1C;CD3D;CD2;CD5;CD8A;IL3RA;CD37;CD36;IL7R;CD34;CD22
Pathways in cancer_Homo sapiens_hsa05200	23/397	2.93934e-08	1.49906e-06	-2.0297	27.2196	RALA;EGLN3;HSP90AA1;RALB;LAMB3;ITGA3;WNT7B;ITGA2;LAMA3;SLC2A1;TGFA;LAMC2;VEGFA;CKS1B;TFG;CKS2;E2F1;CTNNA1;PPARG;ITGA6;KRAS;RAC1;MET		Chemokine signaling pathway_Homo sapiens_hsa04062	21/187	2.91847e-09	1.59057e-07	-1.85035	28.9654	STAT5B;ITK;CCL21;PRKCB;WAS;CXCR4;ARRB2;RASGRP2;GNG11;ADCY5;PREX1;CXCL12;GNG2;GNG7;CCL5;CCL2;CCR7;CCL19;CCR5;CCR4;CCR2
Biosynthesis of amino acids_Homo sapiens_hsa01230	10/74	1.34937e-07	5.50543e-06	-1.64274	19.8932	TPI1;PKM;PGAM1;RPE;PGK1;ALDOC;ENO1;ALDOA;GAPDH;PFKP		Malaria_Homo sapiens_hsa05144	10/49	1.5598e-07	5.89754e-06	-1.77675	21.3938	SELP;GYPC;KLRB1;CD81;PECAM1;CCL2;CD36;ACKR1;ITGAL;SELE
HIF-1 signaling pathway_Homo sapiens_hsa04066	11/103	3.69708e-07	1.25701e-05	-1.70887	19.2832	LDHA;EGLN3;SLC2A1;PGK1;ENO1;LTBR;ALDOA;GAPDH;HK2;VEGFA;HK1		Protein digestion and absorption_Homo sapiens_hsa04974	13/90	1.62318e-07	5.89754e-06	-1.57028	18.9078	CPA2;CELA3A;PRSS1;CELA2A;CPA1;CELA3B;CELA2B;CPB1;COL14A1;CTRB1;ATP1B2;SLC8A2;PRSS2
Small cell lung cancer_Homo sapiens_hsa05222	9/86	5.11798e-06	0.000149153	-1.69712	14.9525	LAMB3;ITGA3;ITGA2;LAMA3;E2F1;CKS2;ITGA6;LAMC2;CKS1B		Cytokine-cytokine receptor interaction_Homo sapiens_hsa04060	19/265	1.59053e-05	0.000495336	-1.73264	13.1859	CCL21;FLT3;TNFSF12;IL10RA;CXCR4;LIFR;CSF2RB;CXCL12;CCL5;IL3RA;CD27;CCL2;CCR7;CCL19;LTB;CCR5;IL7R;CCR4;CCR2
Fructose and mannose metabolism_Homo sapiens_hsa00051	6/32	6.54798e-06	0.000166973	-1.23018	10.6997	TPI1;ALDOC;ALDOA;PFKP;HK2;HK1		Primary immunodeficiency_Homo sapiens_hsa05340	7/37	2.00296e-05	0.000545808	-1.37071	10.2985	ZAP70;CD79A;PTPRC;CD8A;IL7R;CD3E;CD3D
ECM-receptor interaction_Homo sapiens_hsa04512	8/82	2.89043e-05	0.000655164	-1.46947	10.7721	LAMB3;SDC4;ITGA3;ITGA2;LAMA3;ITGA6;LAMC2;ITGB6
PI3K-Akt signaling pathway_Homo sapiens_hsa04151	16/341	5.30403e-05	0.000839082	-1.80777	12.8048	HSP90AA1;LAMB3;ITGA3;ITGA2;LAMA3;LAMC2;EFNA5;YWHAZ;VEGFA;DDIT4;ITGA6;KRAS;RAC1;ITGB6;MET;EPHA2
Focal adhesion_Homo sapiens_hsa04510	12/202	5.01999e-05	0.000839082	-1.6957	12.011	DIAPH1;LAMB3;ITGA3;ITGA2;LAMA3;FLNB;ITGA6;LAMC2;RAC1;ITGB6;MET;VEGFA
Pancreatic cancer_Homo sapiens_hsa05212	7/66	5.34709e-05	0.000839082	-1.60439	11.3642	RALA;RALB;E2F1;TGFA;KRAS;RAC1;VEGFA
Renal cell carcinoma_Homo sapiens_hsa05211	7/66	5.34709e-05	0.000839082	-1.48974	10.5521	EGLN3;SLC2A1;TGFA;KRAS;RAC1;MET;VEGFA
Pentose phosphate pathway_Homo sapiens_hsa00030	5/29	6.0913e-05	0.000887589	-0.783263	5.50399	GPI;RPE;ALDOC;ALDOA;PFKP
Wiki Pathways
Term	Overlap	P-value	Adjusted P-value	Z-score	Combined Score	Genes		Term	Overlap	P-value	Adjusted P-value	Z-score	Combined Score	Genes
Glycolysis and Gluconeogenesis_Mus musculus_WP157	14/48	5.46612e-15	8.83565e-13	-1.94399	53.955	GPI;TPI1;PGAM1;SLC2A1;ENO1;HK2;HK1;LDHA;PKM;PGK1;ALDOC;ALDOA;GAPDH;PFKP		Chemokine signaling pathway_Mus musculus_WP2292	21/165	2.87232e-10	7.5542e-08	-2.13193	34.9606	STAT5B;ITK;CCL21;PRKCB;WAS;CXCR4;ARRB2;RASGRP2;GNG11;ADCY5;PREX1;CXCL12;GNG2;GNG7;CCL5;CCL2;CCR7;CCL19;CCR5;CCR4;CCR2
Glycolysis and Gluconeogenesis_Homo sapiens_WP534	14/49	7.55184e-15	8.83565e-13	-1.94098	53.8716	GPI;TPI1;PGAM1;SLC2A1;ENO1;HK2;HK1;LDHA;PKM;PGK1;ALDOC;ALDOA;GAPDH;PFKP		Calcium Regulation in the Cardiac Cell_Mus musculus_WP553	17/150	8.25036e-08	1.08492e-05	-2.01522	23.0369	GNAZ;KCNJ5;PRKCB;CACNA1A;ATP1B2;ARRB2;GNG11;ADCY5;GNAO1;RGS5;GNG2;PRKAR2B;GNG7;GJA5;GJA4;ANXA6;KCNK3
Cori Cycle_Homo sapiens_WP1946	9/16	3.15286e-13	2.45923e-11	-1.95986	47.8766	GPI;LDHA;TPI1;PGAM1;SLC2A1;PGK1;GAPDH;PFKP;HK1		Calcium Regulation in the Cardiac Cell_Homo sapiens_WP536	16/149	4.17539e-07	3.66042e-05	-1.95964	20.0184	GNAZ;KCNJ5;PRKCB;CACNA1A;ATP1B2;ARRB2;GNG11;ADCY5;GNAO1;RGS5;GNG2;PRKAR2B;GNG7;GJA5;GJA4;ANXA6
XPodNet - protein-protein interactions in the podocyte expanded by STRING_Mus musculus_WP2309	35/808	1.34268e-08	7.85468e-07	-2.14857	30.2024	ARPC1A;LAMC2;CTSV;F11R;PTPRF;HK1;PPP3CA;PARD6B;NT5E;PSMD7;CDH3;E2F1;CTNNA1;RAC1;MAP4K4;EGLN3;HSP90AA1;ITGA3;SMURF1;ITGA2;PTPN12;VEGFA;CCNA2;DIAPH1;CLDN4;INF2;CTTN;P4HA1;CCNG2;ITGA6;ANGPTL4;MET;ARF6;EPHA2;PLEC		TCR Signaling Pathway_Homo sapiens_WP69	11/90	7.7523e-06	0.000509714	-1.96172	14.8731	MAP4K1;ITK;ZAP70;IRF4;CD8A;WAS;NFATC2;CD3G;CD3E;CCR5;CD3D
PodNet: protein-protein interactions in the podocyte_Mus musculus_WP2310	17/305	3.30136e-06	0.000154504	-2.05734	18.0538	EGLN3;SMURF1;ITGA3;ITGA2;CTSV;F11R;VEGFA;PPP3CA;INF2;CDH3;P4HA1;CTTN;CTNNA1;ITGA6;ANGPTL4;RAC1;MET
Alpha6-Beta4 Integrin Signaling Pathway_Mus musculus_WP488	8/64	4.51788e-06	0.000176197	-1.77357	15.3306	LAMB3;LAMA3;ITGA6;LAMC2;RAC1;YWHAZ;MET;PLEC
Focal Adhesion_Mus musculus_WP85	12/185	2.11637e-05	0.000707473	-1.95562	14.1857	DIAPH1;LAMB3;ITGA3;ITGA2;LAMA3;PTK6;ITGA6;LAMC2;ITGB6;RAC1;MET;VEGFA
Focal Adhesion_Homo sapiens_WP306	12/191	2.9033e-05	0.000849214	-1.99049	14.0752	DIAPH1;LAMB3;ITGA3;ITGA2;LAMA3;PTK6;ITGA6;LAMC2;ITGB6;RAC1;MET;VEGFA
Reactome
Term	Overlap	P-value	Adjusted P-value	Z-score	Combined Score	Genes		Term	Overlap	P-value	Adjusted P-value	Z-score	Combined Score	Genes
Glycolysis_Homo sapiens_R-HSA-70171	12/32	1.53296e-14	1.10527e-11	-2.40758	60.7392	GPI;TPI1;PKM;PGAM1;PGK1;ALDOC;ENO1;ALDOA;GAPDH;PFKP;HK2;HK1		Immunoregulatory interactions between a Lymphoid and a non-Lymphoid cell_Homo sapiens_R-HSA-198933	18/157	2.86425e-08	1.69277e-05	-2.0096	22.0785	KLRB1;CD81;TRAC;CD3G;CD1D;CD1C;CD3E;ITGAL;CD3D;IGLV4-60;SELL;CD8A;IGLV2-18;SLAMF6;MADCAM1;CD34;CD22;KLRG1
Glucose metabolism_Homo sapiens_R-HSA-70326	13/79	1.38494e-10	4.99271e-08	-2.03156	34.156	GPI;PYGB;TPI1;PGAM1;ENO1;HK2;HK1;PKM;PGK1;ALDOC;ALDOA;GAPDH;PFKP		G alpha (i) signalling events_Homo sapiens_R-HSA-418594	20/240	9.66851e-07	0.000163657	-2.1506	18.7484	GNAZ;CCL21;CXCR4;GNG11;ADCY5;POMC;RGS5;GNG2;CXCL12;CNR1;GNG7;CCL5;PPY;APLNR;S1PR1;CCR7;CCL19;CCR5;CCR4;CCR2
Type I hemidesmosome assembly_Homo sapiens_R-HSA-446107	6/9	8.086e-10	1.94334e-07	-1.80966	27.966	COL17A1;LAMB3;LAMA3;LAMC2;ITGA6;PLEC		Generation of second messenger molecules_Homo sapiens_R-HSA-202433	8/35	1.10766e-06	0.000163657	-1.99942	17.4304	ZAP70;ITK;TRAC;WAS;EVL;CD3G;CD3E;CD3D
Gluconeogenesis_Homo sapiens_R-HSA-70263	8/32	1.61834e-08	2.91706e-06	-2.02602	25.8215	GPI;TPI1;PGAM1;PGK1;ALDOC;ENO1;ALDOA;GAPDH		Chemokine receptors bind chemokines_Homo sapiens_R-HSA-380108	10/56	5.84155e-07	0.000163657	-1.95442	17.0381	CXCL12;CCL21;CCL5;CXCR4;CCL2;CCR7;CCL19;CCR5;CCR4;CCR2
Metabolism of carbohydrates_Homo sapiens_R-HSA-71387	19/282	4.63965e-08	5.83549e-06	-2.21001	26.634	GPI;PYGB;TPI1;SDC4;PGAM1;RPE;SLC2A1;ENO1;HS3ST1;HK2;HK1;GALE;PKM;PGK1;ALDOC;ALDOA;GAPDH;PFKP;B4GALT5		GPCR ligand binding_Homo sapiens_R-HSA-500792	28/447	2.38042e-06	0.000281366	-2.22192	18.1661	RAMP2;CALCRL;RAMP3;CXCR4;GNG2;EDNRB;CNR1;GNG7;CCL5;PPY;S1PR1;CCL2;CCR7;CCL19;CCR5;CCR4;CCR2;P2RY10;CCL21;FZD4;GNG11;POMC;ADCYAP1;CXCL12;AGTR1;APLNR;GHRL;ACKR1
Extracellular matrix organization_Homo sapiens_R-HSA-1474244	19/283	4.90793e-08	5.83549e-06	-2.07211	24.9721	CAST;COL17A1;SDC4;LAMB3;ITGA3;ITGA2;LAMA3;PLOD2;LAMC2;CTSV;PLOD1;F11R;CEACAM1;P4HA1;ADAM9;ADAM8;ITGA6;ITGB6;PLEC		Peptide ligand-binding receptors_Homo sapiens_R-HSA-375276	17/193	2.97046e-06	0.00029259	-1.93036	15.7069	CCL21;CXCR4;POMC;CXCL12;EDNRB;CCL5;AGTR1;PPY;APLNR;CCL2;CCR7;GHRL;CCL19;ACKR1;CCR5;CCR4;CCR2
Cell junction organization_Homo sapiens_R-HSA-446728	11/86	5.66552e-08	5.83549e-06	-1.88822	22.7559	COL17A1;PARD6B;CLDN4;CDH3;LAMB3;LAMA3;CTNNA1;ITGA6;LAMC2;F11R;PLEC		Inwardly rectifying K+ channels_Homo sapiens_R-HSA-1296065	7/31	5.77258e-06	0.000487371	-2.25001	17.1596	KCNJ5;GNG2;KCNJ11;KCNJ8;ABCC8;GNG7;ABCC9
Collagen formation_Homo sapiens_R-HSA-1474290	10/85	5.09283e-07	4.58991e-05	-1.96418	19.6203	COL17A1;LAMB3;P4HA1;LAMA3;ITGA6;PLOD2;LAMC2;PLOD1;CTSV;PLEC
Cell-Cell communication_Homo sapiens_R-HSA-1500931	12/131	5.8497e-07	4.68626e-05	-1.95877	19.5256	COL17A1;PARD6B;CLDN4;CDH3;LAMB3;LAMA3;CTNNA1;ITGA6;LAMC2;RAC1;F11R;PLEC
Laminin interactions_Homo sapiens_R-HSA-3000157	6/23	8.15916e-07	5.88276e-05	-1.76069	17.1507	LAMB3;ITGA3;ITGA2;LAMA3;LAMC2;ITGA6
Attenuation phase_Homo sapiens_R-HSA-3371568	6/26	1.79259e-06	0.000117496	-2.05227	18.5712	HSP90AA1;HSPH1;HSPA6;HSF1;FKBP4;TNFRSF21
Hemostasis_Homo sapiens_R-HSA-109582	24/552	2.72157e-06	0.000163521	-2.05989	17.9593	HSPA5;ITGA3;ITGA2;APLP2;PLAT;SRI;F11R;YWHAZ;TUBA4A;VEGFA;SLC7A5;CEACAM1;GNA15;CD9;ITGA6;QSOX1;KIF2C;KRAS;FAM3C;RAC1;ALDOA;SLC16A3;RCOR1;S100A10
HSF1 activation_Homo sapiens_R-HSA-3371511	6/29	3.56295e-06	0.000197606	-1.91519	16.3351	HSP90AA1;HSPH1;HSPA6;HSF1;FKBP4;TNFRSF21
Cell Cycle, Mitotic_Homo sapiens_R-HSA-69278	21/462	5.91758e-06	0.000304755	-2.3593	19.1009	CENPU;HSP90AA1;UBE2C;H2AFZ;CDCA5;PTK6;FOXM1;TUBA4A;AURKA;CKS1B;CDC20;CCNA2;TPX2;CCNB1;PSMD7;PTTG1;E2F1;KIF2C;PHLDA1;HIST1H2BD;HIST1H2BC
HSF1-dependent transactivation_Homo sapiens_R-HSA-3371571	6/34	9.47934e-06	0.00045564	-2.08749	16.0607	HSP90AA1;HSPH1;HSPA6;HSF1;FKBP4;TNFRSF21
Cell Cycle_Homo sapiens_R-HSA-1640170	23/566	1.32112e-05	0.000595328	-2.32594	17.2734	CENPU;HSP90AA1;SUN1;UBE2C;H2AFZ;CDCA5;PTK6;FOXM1;YWHAZ;TUBA4A;AURKA;CKS1B;CDC20;CCNA2;TPX2;CCNB1;PSMD7;PTTG1;E2F1;KIF2C;PHLDA1;HIST1H2BD;HIST1H2BC
NCI-Nature
Term	Overlap	P-value	Adjusted P-value	Z-score	Combined Score	Genes		Term	Overlap	P-value	Adjusted P-value	Z-score	Combined Score	Genes
HIF-1-alpha transcription factor network_Homo sapiens_20ef2b81-6193-11e5-8ac5-06603eb7f303	14/66	6.91186e-13	1.06443e-10	-1.44943	33.2839	EGLN3;SLC2A1;ADM;ENO1;NDRG1;HK2;VEGFA;HK1;NT5E;LDHA;PKM;PGK1;CA9;ALDOA		TCR signaling in naive CD4+ T cells_Homo sapiens_0c2862fa-6196-11e5-8ac5-06603eb7f303	10/64	2.10402e-06	0.000224592	-1.71517	14.4095	MAP4K1;ITK;ZAP70;PTPRC;PRKCB;WAS;CD3G;CD3E;RASGRP2;CD3D
a6b1 and a6b4 Integrin signaling_Homo sapiens_73d1a893-6186-11e5-8ac5-06603eb7f303	9/45	1.67615e-08	1.29064e-06	-1.67562	22.722	COL17A1;LAMB3;LAMA3;CD9;ITGA6;LAMC2;RAC1;YWHAZ;MET		CXCR4-mediated signaling events_Homo sapiens_46a5529b-6191-11e5-8ac5-06603eb7f303	12/100	3.65191e-06	0.000224592	-1.6703	14.0326	GNAO1;STAT5B;GNAZ;CXCL12;GNG2;PTPRC;ITGA7;CXCR4;CD3G;ARRB2;CD3E;CD3D
Validated targets of C-MYC transcriptional activation_Homo sapiens_61d3b115-6196-11e5-8ac5-06603eb7f303	10/79	2.53533e-07	1.30147e-05	-1.52154	17.1164	FOSL1;HSP90AA1;LDHA;CCNB1;SLC2A1;RCC1;ENO1;GAPDH;EIF4G1;HSPD1
Direct p53 effectors_Homo sapiens_67c3b75d-6191-11e5-8ac5-06603eb7f303	12/136	8.75714e-07	3.3715e-05	-1.55912	16.0551	CCNB1;S100A2;DDIT4;E2F1;TGFA;TNFRSF10A;NDRG1;MET;SERPINB5;EPHA2;TNFRSF10D;MAP4K4
Arf6 trafficking events_Homo sapiens_7a5b8f09-618a-11e5-8ac5-06603eb7f303	7/49	7.30902e-06	0.000225118	-1.48783	12.4961	RALA;ITGA3;ITGA2;CTNNA1;ITGA6;ASAP2;ARF6
Alpha6 beta4 integrin-ligand interactions_Homo sapiens_01416eb3-6188-11e5-8ac5-06603eb7f303	4/11	1.42948e-05	0.0003669	-0.322835	2.55376	LAMB3;LAMA3;LAMC2;ITGA6
Plexin-D1 Signaling_Homo sapiens_e3068f36-6194-11e5-8ac5-06603eb7f303	5/24	2.31636e-05	0.0005096	-0.788245	5.97638	ITGA3;ITGA2;ITGA6;VEGFA;ARF6
Beta1 integrin cell surface interactions_Homo sapiens_2fd0bc63-618d-11e5-8ac5-06603eb7f303	7/66	5.34709e-05	0.000876006	-1.3473	9.48517	LAMB3;ITGA3;ITGA2;LAMA3;ITGA6;LAMC2;VEGFA
PLK1 signaling events_Homo sapiens_e5e87977-6194-11e5-8ac5-06603eb7f303	6/46	5.68835e-05	0.000876006	-1.088	7.65966	CDC20;CENPU;TPX2;CCNB1;PRC1;AURKA
Panther
Term	Overlap	P-value	Adjusted P-value	Z-score	Combined Score	Genes		Term	Overlap	P-value	Adjusted P-value	Z-score	Combined Score	Genes
Glycolysis_Homo sapiens_P00024	9/17	6.61332e-13	2.84373e-11	-1.29188	31.3712	GPI;TPI1;PKM;PGK1;ENO1;ALDOA;GAPDH;HK2;HK1		Inflammation mediated by chemokine and cytokine signaling pathway_Homo sapiens_P00031	18/188	4.49429e-07	2.96623e-05	-1.82678	19.0453	CCL21;PRKCB;COL14A1;NFATC2;CXCR4;ARRB2;ITGAL;ADCY5;GNAO1;PREX1;GNG2;GNG7;CCL5;CCL2;CCR7;CCR5;CCR4;CCR2
Fructose galactose metabolism_Homo sapiens_P02744	5/10	1.62817e-07	3.50056e-06	-0.868543	10.9111	GALE;ALDOC;ALDOA;HK2;HK1
Integrin signalling pathway_Homo sapiens_P00034	12/156	3.73182e-06	5.34895e-05	-1.59006	15.6398	COL17A1;LAMB3;ITGA3;ITGA2;ARPC1A;LAMA3;FLNB;ITGA6;PTPN12;ITGB6;RAC1;ARF6

## Sheet: B_Normal_Tissue
Glycolytic subytpe up-regulated genes								Non-Glycolytic subytpe up-regulated genes
Jensen Tissue
Term	Overlap	P-value	Adjusted P-value	Z-score	Combined Score	Genes		Term	Overlap	P-value	Adjusted P-value	Z-score	Combined Score	Genes
Bronchial_epithelial_cell	161/4837	2.79834e-29	1.54748e-26	-7.42787	441.443	PLOD2;MSMO1;IL1RAP;ENO1;PLOD1;F11R;BZW1;TMEM92;CDC20;BAIAP2L1;PPP4R1;PSMD7;CDH3;RCC1;FAM3C;AP1S3;SLC16A3;PHLDA1;CAST;S100A2;APLP2;TOMM34;KCTD5;TUBA4A;MFSD10;EREG;PDIA4;PPP1R3B;DDIT4;SCNN1A;SMS;FSCN1;ADAM9;VDAC1;FKBP4;EPHA2;COL17A1;SLBP;SDC4;TGFA;AK4;BCL10;NDRG1;STIP1;TMEM123;CCNB1;LDHA;HSPH1;PGK1;TSPAN5;PLEK2;RAB6A;S100A10;DARS;NMB;HSPA5;UBE2C;EIF2S2;PAICS;FOSL1;DIAPH1;SQLE;SLC6A8;P4HA1;GJB3;REEP…		Immune_system	70/1046	1.21339e-15	8.25108e-13	-6.9176	192.47	ITK;CD81;IKZF1;ITGAL;CD3E;MIR7-3HG;CLU;CCND2;CTSG;MADCAM1;CCR5;CCR4;CD34;CCR2;MAP4K1;CD52;LMO2;RGMA;ZAP70;CLPS;CD8A;IRF4;RHOJ;AGTR1;CD48;LTB;GYPC;KLRB1;PLA2G1B;WAS;DPT;CXCR4;LPL;CD1D;SAMHD1;CFP;CORO1A;VTN;CD79A;CNR1;CCL5;STAT4;S1PR1;CCL2;NLRP1;GC;SLAMF1;STAT5B;IL33;TNFSF12;IL10RA;SCD5;GP2;S100B;SELE;GZMK;CD2;SELP;POMC;FABP4;CXCL12;PTPRC;SELL;CD5;PLP1;CD27;CD69;TEK;VIP;FGFR1
Intestine	162/5377	2.13231e-24	5.89584e-22	-6.33298	309.573	PLAT;MSMO1;ENO1;PLOD1;F11R;BZW1;TMEM92;CDC20;BAIAP2L1;PPP4R1;PSMD7;CDH3;TFG;PTTG1;RCC1;SLC16A3;PHLDA1;CAST;TMOD3;APLP2;TOMM34;KCTD5;TUBA4A;MFSD10;PDIA4;PLA2G16;CLDN4;DDIT4;SCNN1A;MALL;SMS;FSCN1;ADAM9;TAGLN2;VDAC1;FKBP4;EPHA2;COL17A1;SDC4;CRABP2;CDCA5;GSKIP;NDRG1;FAM83H;STIP1;TMEM123;CCNB1;LDHA;HSPH1;PGK1;PLEK2;RAB6A;S100A10;DARS;HSPA5;UBE2C;PTK6;NR1D1;EIF2S2;PAICS;TPX2;DIAPH1;SQLE;SLC6A8;SPATS2L;…		Vasculature	23/121	6.63334e-15	1.50356e-12	-4.07464	110.925	ACVRL1;CALCRL;FZD4;TIE1;CXCR4;SELE;LYVE1;SELP;CDH5;RGS5;CLDN5;CXCL12;PTPRC;EDNRB;SELL;SOX18;GJA5;GJA4;AGTR1;CCL2;TEK;VIP;CD34
Bone	70/1374	2.21782e-20	4.08818e-18	-6.65515	266.462	GPI;SLC2A1;PLOD1;ENO1;BZW1;PTPRF;HK1;TUBA1C;PPP3CA;PSMD7;TFG;QSOX1;RAC1;SLC16A3;PHLDA1;CAST;HSP90AA1;ANXA1;TPI1;HMGCS1;ITGA3;H2AFZ;PGAM1;APLP2;MYOF;TOMM34;AHSA1;YWHAZ;PKM;CTTN;ASPH;DDIT4;FSCN1;TAGLN2;VDAC1;ALDOA;GAPDH;SRI;NDRG1;AURKA;FAM129B;HSPD1;STIP1;TMEM123;CCNB1;LDHA;HSF1;PGK1;CTNNA1;TSPAN5;CCT5;S100A10;MAP4K4;CA12;DARS;HSPA5;APCDD1L;MBOAT2;EIF2S2;PAICS;TPX2;DIAPH1;SLC6A8;PRC1;MGAT4B;SPATS2L…		Pancreatic_juice	14/33	6.25956e-15	1.50356e-12	-2.88562	78.5557	PNLIPRP1;CELA3A;REG3A;CELA3B;PRSS1;SPINK1;CPB1;CTRB1;REG1A;GP2;CEL;CLPS;PPY;PNLIP
Ascites	55/884	7.87119e-20	1.08819e-17	-5.97756	233.48	GPI;ARPC1A;SLC2A1;ENO1;BZW1;CKS1B;HK1;CDC20;TUBA1C;PSMD7;TFG;RCC1;QSOX1;RAC1;HSP90AA1;ANXA1;TPI1;H2AFZ;PGAM1;APLP2;TOMM34;YWHAZ;SLC7A5;CLDN4;PKM;ASPH;ESRP1;TMBIM1;SCNN1A;DDIT4;FKBP4;ALDOA;MET;GAPDH;MFI2;HSPD1;STIP1;CCNB1;LDHA;PGK1;CTNNA1;CCT5;SLC35A2;HSPA5;WNT7B;EIF2S2;TPD52L2;PAICS;HS3ST1;TPX2;SLC6A8;CD9;SPATS2L;LTBR;EIF4G1		High_endothelial_venule	11/32	8.11014e-11	1.37872e-08	-2.90895	52.6507	SELP;CXCL12;CCL21;SELL;CD8A;MADCAM1;CCR7;CCL19;ITGAL;SELE;JAM2
Parenchyma	139/5163	2.57416e-15	2.84702e-13	-7.59655	219.444	PLAT;PLOD2;MSMO1;IL1RAP;ENO1;PLOD1;F11R;BZW1;TMEM92;CDC20;PPP4R1;PSMD7;FAM3C;AP1S3;SLC16A3;PHLDA1;CAST;APLP2;TOMM34;TUBA4A;MFSD10;PDIA4;PLA2G16;PPP1R3B;DDIT4;SCNN1A;SMS;FSCN1;ADAM9;VDAC1;FKBP4;SLBP;SDC4;ENDOD1;AK4;NDRG1;STIP1;TMEM123;CCNB1;LDHA;HSPH1;PGK1;TSPAN5;PLEK2;RAB6A;S100A10;DARS;NMB;HSPA5;UBE2C;EIF2S2;PAICS;TPX2;DIAPH1;SLC6A8;P4HA1;REEP3;SPATS2L;LRP10;RCOR1;EIF4G1;GPI;PYGB;ARPC1A;SLC2A1;L…		Adult	51/918	8.55763e-09	1.16384e-06	-7.11366	97.1995	ACVRL1;SNAP25;FLT3;PTPRN;FHL1;SLC2A2;IKZF1;CLU;AQP1;CDH5;HHEX;CCND2;GJA5;CCR5;CD34;ABCC8;SYP;DUSP26;ADCYAP1;CD8A;AGTR1;PLA2G1B;CXCR4;LPL;SAMHD1;NEUROD1;CD79A;CNR1;CCL5;PPY;CCL2;GC;NTRK2;STAT5B;KCNJ11;S100B;SELE;CD2;SELP;POMC;CXCL12;PTPRC;SELL;CD5;CD27;ALPL;GHRL;TEK;VIP;CD22;FGFR1
Bladder	29/443	2.33649e-11	2.15346e-09	-5.27231	105.215	COL17A1;GPI;ENO1;BZW1;NDRG1;PTPRF;HSPD1;TMEM123;LDHA;PGK1;CTNNA1;RAC1;CCT5;MPZL2;SLC35A2;HSP90AA1;ANXA1;TPI1;ITGA3;PGAM1;APLP2;YWHAZ;PKM;ASPH;TMBIM1;DDIT4;ALDOA;GAPDH;TNFRSF21		Artery	26/336	1.01272e-07	1.14775e-05	-5.29687	60.2525	CALCRL;KLK1;HSPB6;NPR1;PLA2G1B;SEMA3G;KCNA5;SAMHD1;CLU;TSPAN33;FBLN5;CD79A;PCSK1N;EDNRB;CNR1;GJA5;GJA4;CCL2;CCR2;KCNJ8;S100B;P2RX1;MGP;AGTR1;GHRL;VIP
Cervical_carcinoma_cell	123/4876	4.40924e-11	3.4833e-09	-7.0709	137.708	IL1RAP;ENO1;CELSR1;F11R;BZW1;CDC20;BAIAP2L1;TFG;RCC1;SLC16A3;CAST;TMOD3;TOMM34;KCTD5;TUBA4A;FSCN1;ADAM9;TAGLN2;VDAC1;FKBP4;HIST1H2BD;EPHA2;SLBP;CDCA5;NDRG1;PPL;FAM83H;STIP1;CCNB1;LDHA;HRH1;HSPH1;IRAK2;PGK1;PLEK2;RAB6A;HSPA5;UBE2C;SMURF1;PTK6;TNFRSF10A;EIF2S2;PAICS;FOSL1;TPX2;DIAPH1;ANLN;SLC6A8;MRGBP;REEP3;SPATS2L;LRP10;RCOR1;EIF4G1;GPI;PTPRU;SLC35F2;HILPDA;SNX12;SLC2A1;FOXM1;TUBA1C;CA9;RAC1;PLEKH…		Marrow	13/98	4.48199e-07	4.35393e-05	-4.02872	40.4557	CD52;FLT3;CXCR4;RGMA;CD2;CD79A;CXCL12;PTPRC;CD6;CD5;CD8A;CD34;CD22
Mouth	46/1073	7.37777e-11	5.09988e-09	-6.23505	119.052	GPI;STAU1;TUFT1;LAMA3;SLC2A1;PLAT;PLOD1;ATP2C1;BZW1;PTPRF;TM9SF4;HK2;TUBA1C;STIP1;HSPH1;CDH3;FLNB;LRRC8A;APOL1;RAB6A;MAP4K4;CAST;SLC35A2;CA12;PIAS3;LAMB3;HMGCS1;PGAM1;SEMA4B;APLP2;GRHL1;YWHAZ;SERPINB5;TPX2;TBC1D2;ZDHHC9;ASPH;TNNT1;TMBIM1;MALL;DDIT4;FSCN1;FKBP4;TNFRSF21;ARF6;EIF4G1		Chronic_lymphocytic_leukemia_cell	8/38	2.16463e-06	0.000183994	-2.42695	20.8733	CD79B;CD52;ZAP70;CXCL12;CD5;CXCR4;CD37;CD22
Eye	132/5536	2.7499e-10	1.68966e-08	-7.0409	126.005	MSMO1;ENO1;PLOD1;BZW1;PPP4R1;PSMD7;TFG;RCC1;SLC16A3;PHLDA1;CAST;PIAS3;APLP2;TOMM34;KCTD5;TUBA4A;MFSD10;PDIA4;PLA2G16;DDIT4;FSCN1;TAGLN2;VDAC1;KCTD11;FKBP4;COL17A1;CRABP2;CDCA5;AK4;NDRG1;PPL;FAM83H;STIP1;TMEM123;CCNB1;LDHA;HSPH1;PGK1;TSPAN5;RAB6A;S100A10;DARS;HSPA5;NR1D1;EIF2S2;PAICS;TPX2;SQLE;SLC6A8;SPATS2L;LRP10;EIF4G1;GPI;PYGB;PTPRU;ARPC1A;SNX12;SLC2A1;ADM;FOXM1;HK2;PTPRF;HK1;CKS1B;PPP3CA;TUBA1…		Syncytium	7/28	2.76132e-06	0.000208633	-2.83964	24.0658	GYPC;CD8A;CCL5;SCD5;CXCR4;CCR5;SLAMF1
Vascular_system	39/894	1.49625e-09	8.27427e-08	-6.03577	98.4284	GPI;RALA;RPE;SNX12;PLAT;PLOD1;ASAP2;ENO1;NDRG1;BZW1;HSPD1;TMEM123;LDHA;ESM1;NT5E;PGK1;CTNNA1;QSOX1;CCT5;S100A10;CAST;SLC35A2;DARS;HSP90AA1;ANXA1;H2AFZ;PGAM1;APLP2;TPD52L2;ANLN;PKM;ASPH;TMBIM1;FSCN1;CD9;ADAM9;ALDOA;GAPDH;PFKP		Mast_cell	15/154	3.29362e-06	0.000223966	-4.30027	36.1395	STAT5B;IL33;PLA2G1B;SELE;CD2;SELP;CD79A;PTPRC;CD8A;CCL5;CCL2;CTSG;VIP;CD34;KLRG1
Olfactory_bulb	107/4257	2.48214e-09	1.24784e-07	-6.9316	110.189	PLAT;MSMO1;ENO1;PLOD1;BZW1;TMEM92;CDC20;PPP4R1;PSMD7;FAM3C;AP1S3;PHLDA1;CAST;APLP2;TUBA4A;PDIA4;PLA2G16;PPP1R3B;DDIT4;SCNN1A;SMS;FSCN1;ADAM9;VDAC1;FKBP4;SDC4;ENDOD1;NDRG1;STIP1;TMEM123;LDHA;HSPH1;PGK1;PLEK2;RAB6A;S100A10;DARS;NMB;HSPA5;UBE2C;HSPA6;EIF2S2;SLC6A8;P4HA1;REEP3;SPATS2L;LRP10;EIF4G1;GPI;PTPRU;ARPC1A;HILPDA;SLC2A1;ADM;HK1;QSOX1;RAC1;AP3S1;SUN1;HSP90AA1;TPI1;ANXA1;H2AFZ;PGAM1;PLEKHG6;AHS…		Preadipocyte_cell_line	5/12	4.65037e-06	0.000287478	-3.62331	29.5458	CFD;FABP4;GPD1;GPC3;LPL
Small_intestine	138/6152	6.04699e-09	2.47241e-07	-7.06746	107.517	PLAT;PLOD2;MSMO1;ENO1;PLOD1;F11R;BZW1;TMEM92;CDC20;BAIAP2L1;PPP4R1;PSMD7;AP1S3;FAM3C;PHLDA1;CAST;APLP2;TOMM34;TUBA4A;EREG;PDIA4;PLA2G16;CLDN4;PPP1R3B;DDIT4;SCNN1A;MALL;SMS;FSCN1;ADAM9;VDAC1;FKBP4;HIST1H2BD;SLBP;SDC4;CRABP2;GSKIP;BCL10;NDRG1;FAM83H;TMEM123;STIP1;CCNB1;LDHA;HSPH1;PGK1;PLEK2;RAB6A;S100A10;DARS;NMB;HSPA5;UBE2C;EIF2S2;PAICS;SQLE;ANLN;SLC6A8;MRGBP;P4HA1;REEP3;SPATS2L;LRP10;RCOR1;EIF4G1…		Adipose_tissue	328/12174	9.25171e-06	0.000524264	-8.18012	61.7886	CYFIP2;PRSS1;TRAF3IP3;CLEC10A;AQP8;GMFG;ECI2;ABAT;IKZF1;VPREB3;PREX1;RASSF2;EDNRB;SOX18;FAM110D;GJA5;GJA4;PDK4;TBC1D10C;FAM65B;PTGDS;GAMT;TSPYL1;ENTPD3;PRKCB;RNASE6;ANK2;CEL;MAPK8IP1;RBP7;CLDN5;SFRP1;SDPR;AGTR1;SPARCL1;CDIP1;KCTD12;CES1;CFD;BEX4;GYPC;KLK1;CD1C;ART4;CD79B;PLAC9;CD79A;C6;C7;PRKAR2B;PDGFD;TSPAN7;PPY;SLAMF6;NKX2-3;STAT5B;CADM3;HOMER2;FZD4;FAM78A;TNFSF12;GP2;PBX3;NFATC2;ABCA8;GNG11;SM…
Lymph	35/784	6.25927e-09	2.47241e-07	-5.62026	85.5005	GPI;CDCA5;ARPC1A;ENO1;FOXM1;HK1;HSPD1;CDC20;TUBA1C;CCNB1;LDHA;PGK1;RCC1;RAC1;CCT5;MAP4K4;HSP90AA1;TPI1;H2AFZ;PGAM1;AHSA1;PAICS;YWHAZ;TUBA4A;HS3ST1;SLC7A5;TPX2;PKM;TAGLN2;KIF2C;VDAC1;FKBP4;ALDOA;GAPDH;EIF4G1		Plasma_cell	20/286	1.37763e-05	0.000720608	-4.57107	33.0736	NTRK2;TNXB;CPQ;CFP;LYVE1;CLU;CDH5;VTN;MFAP4;CLEC3B;C6;C7;SELL;MMRN1;SPARCL1;FAM65B;NRCAM;PTGDS;JAM2;FGFR1
Pancreatic_islet	118/4972	7.39459e-09	2.72614e-07	-6.26702	94.7273	PLOD2;MSMO1;ENO1;PLOD1;F11R;BZW1;TMEM92;CDC20;PPP4R1;PSMD7;FAM3C;AP1S3;CAST;APLP2;TOMM34;TUBA4A;PDIA4;PLA2G16;PPP1R3B;DDIT4;SCNN1A;SMS;FSCN1;ADAM9;VDAC1;FKBP4;SLBP;SDC4;INSIG2;ENDOD1;NDRG1;STIP1;TMEM123;LDHA;HSPH1;PGK1;PLEK2;RAB6A;S100A10;DARS;NMB;HSPA5;UBE2C;EIF2S2;DIAPH1;SLC6A8;P4HA1;REEP3;SPATS2L;LRP10;RCOR1;EIF4G1;GPI;ARPC1A;HILPDA;SLC2A1;LAMC2;ADM;PTPRF;HK1;PPP3CA;QSOX1;RAC1;AP3S1;HTATIP2;SU…
Blood	135/6006	9.26196e-09	3.20116e-07	-6.72411	100.556	CDA;MSMO1;IL1RAP;ENO1;PLOD1;F11R;BZW1;TMEM92;CDC20;PPP4R1;PSMD7;TFG;RCC1;FAM3C;AP1S3;SLC16A3;CAST;APLP2;TOMM34;KCTD5;TUBA4A;MFSD10;PDIA4;PLA2G16;PPP1R3B;DDIT4;SMS;FSCN1;ADAM9;TAGLN2;VDAC1;ADAM8;FKBP4;HIST1H2BC;SLBP;INSIG2;CDCA5;TGFA;BCL10;NDRG1;STIP1;TMEM123;CCNB1;LDHA;HSPH1;PGK1;PLEK2;RAB6A;S100A10;DARS;NMB;HSPA5;UBE2C;HSPA6;EIF2S2;PAICS;TPX2;DIAPH1;P4HA1;REEP3;LRP10;RCOR1;EIF4G1;GPI;ARPC1A;SNX1…
Spinal_ganglion	92/3623	3.75773e-08	1.15446e-06	-6.52255	89.1755	GPI;ARPC1A;SLC2A1;PLAT;LAMC2;MSMO1;IL1RAP;ENO1;PLOD1;BZW1;TMEM92;HK1;PPP4R1;PSMD7;QSOX1;FAM3C;RAC1;AP1S3;AP3S1;PHLDA1;CAST;HSP90AA1;TPI1;ANXA1;H2AFZ;PGAM1;APLP2;PLEKHG6;TOMM34;AHSA1;YWHAZ;TUBA4A;PDIA4;PLA2G16;TBC1D2;PKM;INF2;ASPH;PPP1R3B;DDIT4;SCNN1A;SMS;FSCN1;CKS2;ADAM9;ALDOC;VDAC1;ITGA6;FKBP4;PLEC;CSTB;RALB;STAU1;ENDOD1;SRI;ASAP2;NDRG1;TM9SF4;HSPD1;STIP1;TMEM123;LDHA;PGK1;CTNNA1;PLEK2;FLNB;LRRC…
Thymus	114/4940	8.23369e-08	2.39644e-06	-6.42402	83.1366	PLAT;ENO1;PLOD1;F11R;BZW1;TMEM92;PPP4R1;PSMD7;CDH3;RCC1;AP1S3;PIAS3;APLP2;KCTD5;TUBA4A;PDIA4;PPP1R3B;DDIT4;SMS;FSCN1;VDAC1;ADAM8;FKBP4;SLBP;CDCA5;NDRG1;STIP1;TMEM123;CCNB1;LDHA;HSPH1;PGK1;PLEK2;RAB6A;S100A10;DARS;NMB;HSPA5;UBE2C;HSPA6;EIF2S2;PAICS;TPX2;DIAPH1;SLC6A8;REEP3;SPATS2L;LRP10;RCOR1;EIF4G1;GPI;ARPC1A;SLC2A1;ADM;PTPRF;HK1;CKS1B;QSOX1;RAC1;AP3S1;DLGAP5;ELOVL1;SUN1;HSP90AA1;TPI1;ANXA1;H2AFZ…
Pons	103/4336	1.24182e-07	3.12149e-06	-6.69174	84.8326	MSMO1;IL1RAP;ENO1;PLOD1;BZW1;TMEM92;CDC20;PPP4R1;PSMD7;FAM3C;AP1S3;PHLDA1;APLP2;TOMM34;TUBA4A;PLA2G16;PPP1R3B;SCNN1A;SMS;FSCN1;VDAC1;FKBP4;SDC4;NDRG1;STIP1;LDHA;HSPH1;PGK1;PLEK2;RAB6A;S100A10;DARS;NMB;HSPA5;UBE2C;EIF2S2;SLC6A8;P4HA1;REEP3;SPATS2L;LRP10;EIF4G1;GPI;PTPRU;ARPC1A;SLC2A1;LAMC2;ADM;HK1;PPP3CA;QSOX1;RAC1;AP3S1;SUN1;HSP90AA1;TPI1;ANXA1;HMGCS1;H2AFZ;PGAM1;PLEKHG6;AHSA1;YWHAZ;TBC1D2;PKM;IN…
Uterine_cervix	213/11814	2.31829e-06	3.20503e-05	-7.79275	80.641	ENO1;F11R;CDC20;BAIAP2L1;PPP4R1;PSMD7;TFG;RCC1;OVOL1;MFSD10;INPP4B;CLDN4;PPP1R3B;DDIT4;MALL;VDAC1;KCTD11;TAGLN2;EPHA2;SLBP;SDC4;CRABP2;CDCA5;MFI2;ENDOD1;TGFA;GSKIP;LYPD3;BCL10;PPL;LDHA;HSPH1;PLEK2;S100A10;NMB;PTK6;NR1D1;PAICS;FOSL1;TPX2;SQLE;ANLN;SLC6A8;SPATS2L;RCOR1;GPI;PYGB;PTPRU;SLC35F2;ZFAND2A;ARPC1A;HILPDA;SNX12;PTPRF;WFDC3;TUBA1C;PPP3CA;ESM1;QSOX1;RAC1;AP3S1;HTATIP2;ELOVL1;TPI1;ANXA1;PGAM1;…
Uterus	226/12771	2.26788e-06	3.20503e-05	-7.74702	80.1677	CDA;ENO1;F11R;TMEM92;CDC20;PPP4R1;PSMD7;BAIAP2L1;TFG;RCC1;MFSD10;INPP4B;CLDN4;PPP1R3B;DDIT4;MALL;VDAC1;KCTD11;TAGLN2;EPHA2;SLBP;CRABP2;SDC4;CDCA5;MFI2;ENDOD1;GSKIP;LYPD3;BCL10;PPL;LDHA;HSPH1;TSPAN5;PLEK2;S100A10;NMB;NR1D1;PAICS;FOSL1;ANLN;TPX2;SQLE;SLC6A8;SPATS2L;RCOR1;GPI;PYGB;PTPRU;SLC35F2;ZFAND2A;HILPDA;SNX12;ADM;PTPRF;PPP3CA;TUBA1C;ESM1;QSOX1;AP3S1;RAC1;DLGAP5;HTATIP2;ELOVL1;ANXA1;TPI1;PGAM1;…
Human Gene Atlas
Term	Overlap	P-value	Adjusted P-value	Z-score	Combined Score	Genes		Term	Overlap	P-value	Adjusted P-value	Z-score	Combined Score	Genes
BronchialEpithelialCells	45/280	2.47842e-21	1.58619e-19	-1.86817	80.8689	COL17A1;PYGB;LAMA3;TGFA;LAMC2;F11R;CELSR1;AREG;BZW1;NT5E;PPP4R1;CDH3;BAIAP2L1;P2RY2;PLEK2;FLNB;LRRC8A;IGF2BP2;ITGB6;PHLDA1;SLC16A3;S100A10;LAMB3;HMGCS1;S100A2;ITGA3;ITGA2;MYOF;AHNAK2;SERPINB5;INPP4B;SLC7A5;SQLE;TBC1D2;GALE;CDCP1;GJB3;B3GNT5;ESRP1;CCNG2;TMBIM1;ADAM9;ITGA6;ANXA2P2;MET		Pancreas	28/96	8.12602e-21	5.932e-19	-1.09249	45.8504	RBPJL;PNLIPRP1;CELA3A;CELA3B;PRSS1;CPB1;KLK1;PLA2G1B;AQP8;REG1A;CUZD1;PRSS2;CPA2;PDIA2;CELA2A;CPA1;CELA2B;SPINK1;KCNJ8;CTRB2;GP2;CEL;CLPS;SYCN;SERPINI2;DPEP1;CTRC;PNLIP
								PancreaticIslet	27/123	6.8993e-11	2.51824e-09	-1.34645	26.6593	PNLIPRP1;CELA3A;REG3A;CELA3B;CPB1;PLA2G1B;REG1A;REG3G;CUZD1;SCGN;PPY;PDK4;TMED6;PRSS2;MUC6;TMOD1;CPA2;CPA1;SPINK1;ENTPD3;KCNJ8;CTRB2;GP2;CEL;ADCYAP1;SCG5;SERPINI2
GTEX Up
Term	Overlap	P-value	Adjusted P-value	Z-score	Combined Score	Genes		Term	Overlap	P-value	Adjusted P-value	Z-score	Combined Score	Genes
GTEX-U8XE-1726-SM-4E3IF_esophagus_male_30-39_years	102/1051	6.2372e-56	1.81502e-52	-1.69481	201.917	CDA;ANKRD37;PLAT;IL1RAP;ENO1;CELSR1;BZW1;PPP4R1;CDH3;TFG;PHLDA1;CAST;S100A2;TMOD3;COX6B2;KCTD5;EREG;SCNN1A;MALL;FSCN1;KCTD11;MIR210HG;FKBP4;EPHA2;COL17A1;CRABP2;TGFA;GSKIP;LYPD3;BCL10;NDRG1;PPL;FAM83H;LDHA;MIR210;PGK1;S100A10;TNFRSF10A;PTK6;FOSL1;DIAPH1;FAM83H-AS1;GJB4;GJB3;ANXA2P2;RCOR1;HILPDA;SLC2A1;CTSV;AREG;PTPRF;TUBA1C;AIM1L;ITGB6;RAC1;PLEKHN1;ANXA1;TPI1;PGAM1;ITGA2;PLEKHG6;OXSR1;SERPINB5;TB…		GTEX-OOBJ-1026-SM-3NB2L_pancreas_male_60-69_years	52/251	2.94246e-34	8.57728e-31	-1.84092	127.449	PNLIPRP1;PRSS1;AMY2B;AQP8;REG1A;LINC00261;TMEM52;LGALS2;TMED6;GAMT;PDIA2;CPA2;CELA2A;CPA1;CELA2B;KIRREL2;SPINK1;SLC30A2;CTRB2;CTRB1;CEL;BHLHA15;CLPS;DPEP1;ERP27;PNLIP;RBPJL;CELA3A;REG3A;CELA3B;CPB1;KLK1;PLA2G1B;SLC43A1;REG3G;CUZD1;RASIP1;KIAA1324;GC;MUC6;SEC11C;KCNJ5;HOMER2;FAM46C;SLC16A12;GP2;GNMT;POMC;GATM;SYCN;SERPINI2;CTRC
GTEX-U3ZM-0526-SM-4DXTB_esophagus_male_40-49_years	101/1050	5.89177e-55	8.57253e-52	-1.67301	196.722	CDA;MSMO1;IL1RAP;CELSR1;CDC20;PPP4R1;BAIAP2L1;CDH3;PTTG1;PHLDA1;CAST;S100A2;TMOD3;OVOL1;KCTD5;EREG;CLDN4;SCNN1A;MALL;EPHA2;COL17A1;CRABP2;GSKIP;LYPD3;BCL10;PPL;FAM83H;CCNB1;MIR210;S100A10;UBE2C;TNFRSF10A;PTK6;FOSL1;SQLE;TPX2;FAM83H-AS1;GJB4;GJB3;ANXA2P2;LRP10;RCOR1;ARPC1A;HILPDA;CTSV;FOXM1;AREG;HK1;TUBA1C;AIM1L;ITGB6;RAC1;PLEKHN1;DLGAP5;ELOVL1;ANXA1;HMGCS1;PGAM1;ITGA2;PLEKHG6;OXSR1;YWHAZ;SERPINB5…		GTEX-X3Y1-0726-SM-3P5YU_pancreas_male_40-49_years	55/306	8.32815e-33	1.21383e-29	-1.83544	122.205	PNLIPRP1;PRSS1;AMY2B;FLT3;AQP8;REG1A;LINC00261;TMEM52;AQP1;SCGN;LGALS2;TMED6;GAMT;PDIA2;CPA2;CELA2A;CPA1;CELA2B;KIRREL2;SPINK1;SLC30A2;CTRB2;CTRB1;CEL;BHLHA15;CLPS;DPEP1;ERP27;PNLIP;RBPJL;CELA3A;REG3A;CELA3B;CPB1;KLK1;PLA2G1B;SLC43A1;REG3G;CUZD1;KIAA1324;TP53INP1;GC;MUC6;KCNJ5;HOMER2;FAM46C;SLC16A12;GP2;GNMT;POMC;GATM;SYCN;PDCD4;SERPINI2;CTRC
GTEX-WFJO-0826-SM-4LVM5_esophagus_male_30-39_years	106/1243	8.60306e-53	6.25872e-50	-1.68483	190.884	PLAT;MSMO1;IL1RAP;ENO1;CELSR1;CDC20;PPP4R1;CDH3;TFG;PTTG1;AP1S3;CAST;S100A2;TMOD3;OVOL1;KCTD5;CLDN4;SCNN1A;MALL;KCTD11;MIR210HG;EPHA2;COL17A1;CRABP2;CDCA5;TGFA;GSKIP;LYPD3;BCL10;NDRG1;PPL;FAM83H;CCNB1;S100A10;UBE2C;TNFRSF10A;PTK6;ANLN;SQLE;TPX2;FAM83H-AS1;GJB4;GJB3;ANXA2P2;RCOR1;GPI;LDHAP4;ARPC1A;FOXM1;PTPRF;CKS1B;TUBA1C;AIM1L;ITGB6;RAC1;PLEKHN1;DLGAP5;ELOVL1;ANXA1;TPI1;HMGCS1;H2AFZ;PGAM1;ITGA2;M…		GTEX-WXYG-0926-SM-3NB2O_adipose tissue_female_50-59_years	73/602	1.00213e-31	9.7374e-29	-1.68141	108.449	ACVRL1;GIMAP1;GIMAP6;GIMAP7;GIMAP8;MEDAG;CDH5;SCGN;EDNRB;TMEM88;SOX18;FAM110D;GJA5;GJA4;BOC;PDK4;RSPO3;AOX1;MAN1A1;CD36;CD34;SCARA5;ARHGEF15;GPX3;LIFR;TMEM150C;INMT;TGFBR3;RBP7;EMCN;MMRN1;SDPR;AGTR1;SPARCL1;PLIN1;ANGPTL1;CFD;RAMP2;CALCRL;ADH1B;NPR1;SEMA3G;DPT;LPL;SAMHD1;ACACB;APOLD1;RASIP1;FBLN5;ART4;SOCS2;MYCT1;CLEC3B;RASD1;C7;CNR1;S1PR1;CCL2;METTL7A;CYYR1;C3ORF36;RAI2;TMEM132C;NEGR1;FZD4;TIE1;A…
GTEX-S4P3-0426-SM-4AD56_esophagus_female_50-59_years	102/1132	7.7209e-53	6.25872e-50	-1.67895	190.217	PLAT;MSMO1;IL1RAP;ENO1;BZW1;PPP4R1;BAIAP2L1;CDH3;TFG;AP1S3;PHLDA1;CAST;S100A2;TMOD3;OVOL1;KCTD5;EREG;CLDN4;MALL;KCTD11;EPHA2;CRABP2;SDC4;TGFA;GSKIP;LYPD3;BCL10;NDRG1;PPL;FAM83H;CCNB1;MIR210;IRAK2;RAB6A;S100A10;TNFRSF10A;PTK6;EIF2S2;FOSL1;SQLE;DIAPH1;FAM83H-AS1;GJB4;GJB3;ANXA2P2;LRP10;RCOR1;LDHAP4;SLC35F2;ARPC1A;LAMC2;FOXM1;AREG;TUBA1C;AIM1L;ITGB6;RAC1;PLEKHN1;ELOVL1;ANXA1;HMGCS1;ITGA2;PLEKHG6;OXS…		GTEX-PX3G-1026-SM-48TZW_pancreas_female_20-29_years	56/337	1.57174e-31	1.07091e-28	-1.81139	116.661	PNLIPRP1;PRSS1;AMY2B;AQP8;REG1A;LINC00261;TMEM52;SCGN;LGALS2;TMED6;GAMT;CHST9;PDIA2;CPA2;CELA2A;CPA1;CELA2B;KIRREL2;SPINK1;SLC30A2;CTRB2;CTRB1;CEL;BHLHA15;CYS1;CLPS;MT1G;DPEP1;MT1H;ERP27;PNLIP;RBPJL;CELA3A;REG3A;CELA3B;CPB1;KLK1;PLA2G1B;SLC43A1;REG3G;CUZD1;KIAA1324;GC;MUC6;KCNJ5;HOMER2;FAM46C;SLC16A12;GP2;GNMT;POMC;GATM;SYCN;P2RX1;SERPINI2;CTRC
GTEX-T5JW-1326-SM-4DM5G_esophagus_female_20-29_years	107/1299	7.32071e-52	4.26065e-49	-1.70162	189.522	PLAT;MSMO1;IL1RAP;ENO1;CELSR1;BZW1;CDC20;PPP4R1;BAIAP2L1;CDH3;PTTG1;AP1S3;PHLDA1;CAST;S100A2;TMOD3;OVOL1;KCTD5;EREG;CLDN4;MALL;EPHA2;CRABP2;SDC4;CDCA5;TGFA;GSKIP;LYPD3;BCL10;NDRG1;PPL;FAM83H;CCNB1;PLEK2;S100A10;UBE2C;TNFRSF10A;EIF2S2;PAICS;FOSL1;SQLE;TPX2;DIAPH1;GJB4;GJB3;ANXA2P2;RCOR1;SLC35F2;ARPC1A;SLC2A1;LAMC2;FOXM1;AREG;CKS1B;TUBA1C;AIM1L;ITGB6;RAC1;PLEKHN1;DLGAP5;ELOVL1;ANXA1;HMGCS1;H2AFZ;PG…		GTEX-QV31-0226-SM-447BO_pancreas_male_30-39_years	59/381	1.83689e-31	1.07091e-28	-1.80125	116.007	PNLIPRP1;PRSS1;AMY2B;AQP8;REG1A;LINC00261;TMEM52;SCGN;LGALS2;TMED6;GAMT;CERS4;PDIA2;CPA2;CELA2A;CPA1;CELA2B;KIRREL2;SPINK1;SLC30A2;CTRB2;CTRB1;CEL;BHLHA15;CLPS;MT1G;DPEP1;MT1H;ERP27;PNLIP;RBPJL;CELA3A;REG3A;CELA3B;CPB1;KLK1;PLA2G1B;SLC43A1;REG3G;TSPAN33;CUZD1;C6;KIAA1324;TP53INP1;GC;MUC6;SEC11C;KCNJ5;HOMER2;SLC16A12;GP2;GNMT;POMC;GATM;SYCN;P2RX1;PDCD4;SERPINI2;CTRC
GTEX-XV7Q-2426-SM-4BRV8_salivary gland_female_40-49_years	91/942	3.46236e-49	1.67925e-46	-1.68296	177.385	SLC2A1;PLAT;LAMC2;MSMO1;IL1RAP;AREG;BZW1;HK2;TUBA1C;PPP4R1;BAIAP2L1;CDH3;TFG;AIM1L;ITGB6;AP1S3;PHLDA1;CAST;ANXA1;S100A2;HMGCS1;PGAM1;ITGA2;TMOD3;PLEKHG6;OXSR1;COX6B2;OVOL1;YWHAZ;KCTD5;SERPINB5;EREG;TBC1D2;CEACAM1;CLDN4;CDCP1;TNNT1;B3GNT5;MALL;FSCN1;ITGA6;KCTD11;FKBP4;MET;TNFRSF21;ARF6;EPHA2;COL17A1;CSTB;RALA;SDC4;RPE;TGFA;GSKIP;LYPD3;ABHD17C;BCL10;NDRG1;PPL;ARNTL2;FAM129B;FAM83H;STIP1;HRH1;GNA15;…		GTEX-PVOW-0006-SM-3NMB8_blood_male_40-49_years	83/798	3.01439e-31	1.46449e-28	-1.71407	109.856	ARHGAP9;PNLIPRP1;ITK;PRSS1;TRAF3IP3;REG1A;TRAC;ARRB2;ITGAL;CD3E;CD3D;LIMD2;VPREB3;SIT1;TBC1D10C;CCR7;CD37;FAM65B;TRBV20-1;MAP4K1;CPA2;CD52;CELA2A;IGHV3-73;CPA1;CELA2B;CTRB2;CTRB1;SEPT1;CEL;ZAP70;CLPS;CD8A;LINC00926;HCLS1;EVL;LTB;PNLIP;SASH3;CELA3A;CELA3B;CPB1;AKNA;GYPC;KLRB1;PLA2G1B;WAS;CXCR4;CD1C;RASGRP2;CFP;RASAL3;CST7;CORO1A;CECR1;P2RY8;CD79B;CD79A;GNG2;CCL5;SLAMF6;GC;SLAMF1;KLRG1;MPP1;P2RY10;…
GTEX-O5YV-1026-SM-3LK72_esophagus_female_60-69_years	99/1157	4.65713e-49	1.93603e-46	-1.69967	178.904	CDA;ANKRD37;MSMO1;F11R;CELSR1;PPP4R1;BAIAP2L1;CDH3;PHLDA1;CAST;S100A2;TMOD3;OVOL1;KCTD5;SCNN1A;MALL;DDIT4;KCTD11;MIR210HG;EPHA2;CRABP2;TGFA;GSKIP;LYPD3;BCL10;NDRG1;PPL;FAM83H;IRAK2;HLA-V;S100A10;SMURF1;PTK6;FAM83H-AS1;SLC6A8;GJB4;GJB3;ANXA2P2;LRP10;RCOR1;ARPC1A;HILPDA;SLC2A1;CTSV;PTPRF;TUBA1C;AIM1L;QSOX1;RAC1;PLEKHN1;ELOVL1;ANXA1;TPI1;PGAM1;ITGA2;PLEKHG6;YWHAZ;SERPINB5;CEACAM1;CDCP1;ESRP1;B3GNT5;…		GTEX-OHPM-1026-SM-3LK74_pancreas_male_50-59_years	58/376	7.65522e-31	3.18785e-28	-1.85643	117.536	PNLIPRP1;PRSS1;AMY2B;AQP8;REG1A;LINC00261;TMEM52;SCGN;LGALS2;TMED6;GAMT;CHST9;PDIA2;CPA2;CELA2A;CPA1;CELA2B;KIRREL2;SPINK1;SLC30A2;CTRB2;CTRB1;CEL;BHLHA15;CYS1;CLPS;DPEP1;ERP27;PNLIP;RBPJL;CELA3A;REG3A;CELA3B;CPB1;KLK1;PLA2G1B;SLC43A1;REG3G;TSPAN33;CUZD1;C6;KIAA1324;GC;MUC6;ZNF189;KCNJ5;HOMER2;FAM46C;EPHX2;GP2;GNMT;POMC;GATM;SYCN;PDCD4;SERPINI2;SCGB3A1;CTRC
GTEX-QLQ7-0926-SM-447BC_esophagus_male_60-69_years	95/1055	7.87745e-49	2.86542e-46	-1.67341	175.484	ARPC1A;MSMO1;IL1RAP;FOXM1;CELSR1;CKS1B;CDC20;TUBA1C;PPP4R1;CDH3;PTTG1;AIM1L;RCC1;PLEKHN1;PHLDA1;DLGAP5;CAST;ELOVL1;ANXA1;TPI1;S100A2;HMGCS1;H2AFZ;ITGA2;TMOD3;PLEKHG6;OXSR1;OVOL1;YWHAZ;KCTD5;SERPINB5;EREG;CCNA2;SLC7A5;CEACAM1;CLDN4;CDCP1;ESRP1;B3GNT5;MALL;KCTD11;KIF2C;TNFRSF21;ARF6;EPHA2;COL17A1;CSTB;RALA;CRABP2;CDCA5;TGFA;GSKIP;LYPD3;ABHD17C;BCL10;PPL;ARNTL2;FAM129B;FAM83H;CCNB1;GNA15;P2RY2;CTNNA…		GTEX-Q734-0426-SM-48TZX_pancreas_female_40-49_years	51/283	1.61449e-30	5.88279e-28	-1.87995	117.873	PNLIPRP1;PRSS1;AMY2B;AQP8;REG1A;LINC00261;TMEM52;LGALS2;TMED6;PDIA2;CPA2;CELA2A;CPA1;CELA2B;KIRREL2;SPINK1;ENTPD3;SLC30A2;CTRB2;CTRB1;CEL;BHLHA15;CLPS;DPEP1;ERP27;PNLIP;RBPJL;CELA3A;REG3A;CELA3B;CPB1;KLK1;PLA2G1B;SLC43A1;REG3G;CUZD1;RASIP1;KIAA1324;LRIG1;GC;MUC6;KCNJ5;KCNJ8;HOMER2;FAM46C;GP2;GNMT;GATM;SYCN;SERPINI2;CTRC
GTEX-RU1J-0326-SM-46MUM_esophagus_female_20-29_years	103/1307	6.97669e-48	2.2558e-45	-1.67975	172.683	ANKRD37;MSMO1;CELSR1;CDC20;PPP4R1;BAIAP2L1;TFG;PTTG1;RCC1;AP1S3;PHLDA1;CAST;S100A2;TMOD3;OVOL1;KCTD5;EREG;CLDN4;SCNN1A;MALL;KCTD11;EPHA2;HIST1H2BC;CRABP2;CDCA5;TGFA;GSKIP;LYPD3;BCL10;PPL;FAM83H;CCNB1;MIR210;S100A10;UBE2C;PTK6;EIF2S2;SQLE;TPX2;DIAPH1;FAM83H-AS1;GJB4;GJB3;ANXA2P2;RCOR1;LDHAP4;ARPC1A;HILPDA;FOXM1;AREG;TUBA1C;AIM1L;RAC1;PLEKHN1;DLGAP5;ELOVL1;ANXA1;HMGCS1;H2AFZ;PGAM1;ITGA2;PLEKHG6;OXS…		GTEX-WL46-2026-SM-3LK7U_adipose tissue_male_50-59_years	74/650	2.35431e-30	7.62534e-28	-1.7908	111.819	ACVRL1;PLVAP;GIMAP1;CLEC14A;LDB2;GIMAP6;GIMAP7;GIMAP8;CDH5;TMEM88;SOX18;GJA5;C10ORF128;GJA4;GPR171;BOC;RSPO3;CTSG;CD36;CD34;SCARA5;ARHGEF15;SH2D3C;LMO2;CYS1;RBP7;CLDN5;EMCN;SDPR;IL3RA;RHOJ;APLNR;KCTD12;SCN4B;SHANK3;PNLIP;CFD;RAMP2;CPB1;RAMP3;TNXB;KLRB1;NPR1;ECSCR;SEMA3G;DPT;APOLD1;RASIP1;FBLN5;ART4;PLAC9;MYCT1;CLEC3B;S1PR1;CYYR1;JAM2;KLRG1;P2RY10;CCL21;KCNJ8;NEGR1;FZD4;TIE1;TNFSF12;ABCA8;GNG11;MF…
GTEX-U3ZN-1626-SM-4DXTZ_cervix uteri_female_30-39_years	103/1323	2.18222e-47	6.35027e-45	-1.71168	174.194	CDA;ANKRD37;MSMO1;CELSR1;PPP4R1;BAIAP2L1;CDH3;PHLDA1;CAST;S100A2;TMOD3;OVOL1;KCTD5;EREG;CLDN4;SCNN1A;MALL;DDIT4;FSCN1;KCTD11;MIR210HG;HIST1H2BD;EPHA2;HIST1H2BC;COL17A1;CRABP2;CDCA5;TGFA;GSKIP;LYPD3;BCL10;EFNA5;NDRG1;PPL;FAM83H;MIR210;HLA-V;S100A10;UBE2C;TNFRSF10A;PTK6;SQLE;FAM83H-AS1;GJB4;ANXA2P2;RCOR1;ARPC1A;HILPDA;SLC2A1;CTSV;FOXM1;AREG;HK2;TUBA1C;C6ORF223;AIM1L;RAC1;PLEKHN1;ANXA1;HMGCS1;PGAM1;…		GTEX-P4PP-1026-SM-3NM9O_pancreas_female_30-39_years	56/357	3.49759e-30	9.27279e-28	-1.84634	114.926	PNLIPRP1;PRSS1;AMY2B;AQP8;REG1A;LINC00261;TMEM52;SCGN;LGALS2;TMED6;GAMT;PDIA2;CPA2;CELA2A;CPA1;CELA2B;KIRREL2;SPINK1;ENTPD3;SLC30A2;CTRB2;CTRB1;CEL;BHLHA15;CLPS;RGN;DPEP1;ERP27;PNLIP;RBPJL;CELA3A;REG3A;CELA3B;CPB1;KLK1;PLA2G1B;SLC43A1;REG3G;CUZD1;KIAA1324;GC;MUC6;SEC11C;KCNJ5;HOMER2;FAM46C;SLC16A12;GP2;GNMT;POMC;GATM;CXCL12;SYCN;PDCD4;SERPINI2;CTRC
GTEX-S4Q7-0626-SM-4AD5M_esophagus_male_20-29_years	89/956	1.11357e-46	2.94591e-44	-1.68851	169.245	ANKRD37;ARPC1A;HILPDA;MSMO1;CTSV;CELSR1;AREG;PTPRF;TUBA1C;PPP4R1;BAIAP2L1;CDH3;AIM1L;QSOX1;ITGB6;RAC1;PLEKHN1;PHLDA1;CAST;ANXA1;S100A2;HMGCS1;TMOD3;PLEKHG6;COX6B2;OVOL1;YWHAZ;KCTD5;SERPINB5;EREG;SLC7A5;CEACAM1;CLDN4;CDCP1;ESRP1;B3GNT5;TMBIM1;MALL;TM4SF1-AS1;KCTD11;TNFRSF21;ARF6;EPHA2;CSTB;RALA;CRABP2;TUFT1;TGFA;GSKIP;LYPD3;ABHD17C;BCL10;PPL;ARNTL2;FAM129B;FAM83H;GNA15;MIR210;P2RY2;MAL2;LRRC8A;MRO…		GTEX-TKQ2-0426-SM-4DXUO_pancreas_male_50-59_years	60/417	3.49917e-30	9.27279e-28	-1.79896	111.977	PNLIPRP1;PRSS1;AMY2B;AQP8;REG1A;LINC00261;TMEM52;AQP1;SCGN;LGALS2;TMED6;GAMT;CERS4;CPA2;PDIA2;CELA2A;CPA1;CELA2B;KIRREL2;SPINK1;ENTPD3;SLC30A2;CTRB2;CTRB1;CEL;BHLHA15;CLPS;MT1G;DPEP1;ERP27;MT1H;PNLIP;RBPJL;CELA3A;REG3A;CELA3B;CPB1;KLK1;PLA2G1B;SLC43A1;REG3G;CUZD1;KIAA1324;CCL2;GC;MUC6;KCNJ5;HOMER2;FAM46C;SLC16A12;GP2;GNMT;POMC;GATM;SYCN;P2RX1;PDCD4;SERPINI2;CTRC;KCNK3
GTEX-OIZH-0626-SM-3NB1L_esophagus_male_50-59_years	90/990	2.21035e-46	5.3601e-44	-1.69308	168.689	CDA;ANKRD37;ARPC1A;HILPDA;MSMO1;CTSV;CELSR1;AREG;HK1;TUBA1C;PPP4R1;BAIAP2L1;AIM1L;ITGB6;RAC1;PLEKHN1;PHLDA1;CAST;ANXA1;S100A2;HMGCS1;PGAM1;ITGA2;TMOD3;PLEKHG6;OXSR1;OVOL1;YWHAZ;KCTD5;SERPINB5;EREG;SLC7A5;CEACAM1;CLDN4;CDCP1;ESRP1;B3GNT5;TMBIM1;MALL;KCTD11;TNFRSF21;ARF6;EPHA2;CSTB;RALA;RALB;CRABP2;TUFT1;TGFA;GSKIP;LYPD3;ABHD17C;BCL10;NDRG1;PPL;ARNTL2;FAM129B;FAM83H;GNA15;ABLIM3;P2RY2;CTNNA1;MAL2;P…		GTEX-R53T-0426-SM-48FEM_pancreas_female_50-59_years	59/414	1.86345e-29	4.52662e-27	-1.80682	109.601	DIRAS3;PNLIPRP1;PRSS1;FLT3;AMY2B;AQP8;REG1A;LINC00261;TMEM52;SCGN;LGALS2;TMED6;CHST9;CPA2;PDIA2;CELA2A;CPA1;CELA2B;KIRREL2;SPINK1;ENTPD3;SLC30A2;CTRB2;CTRB1;CEL;BHLHA15;CLPS;MT1G;DPEP1;ERP27;MT1H;PNLIP;RBPJL;CELA3A;REG3A;CELA3B;CPB1;KLK1;PLA2G1B;SLC43A1;REG3G;CUZD1;KIAA1324;GC;MUC6;SEC11C;KCNJ5;KCNJ8;HOMER2;FAM46C;SLC16A12;GP2;GNMT;POMC;GATM;SYCN;SERPINI2;CTRC;KCNK3
GTEX-U3ZN-1726-SM-4DXUQ_esophagus_female_30-39_years	93/1111	5.49512e-45	1.23006e-42	-1.62933	157.233	PLAT;MSMO1;IL1RAP;ENO1;CELSR1;PTPRF;TUBA1C;PPP4R1;CDH3;AIM1L;ITGB6;RAC1;PLEKHN1;PHLDA1;CAST;ELOVL1;PIAS3;ANXA1;S100A2;HMGCS1;PGAM1;ITGA2;TMOD3;PLEKHG6;COX6B2;OVOL1;YWHAZ;KCTD5;SERPINB5;EREG;TBC1D2;CEACAM1;CLDN4;CDCP1;ESRP1;B3GNT5;TMBIM1;SCNN1A;MALL;KCTD11;MIR210HG;TNFRSF21;ARF6;EPHA2;CSTB;RALA;CRABP2;TGFA;GSKIP;LYPD3;ABHD17C;BCL10;NDRG1;PPL;ARNTL2;FAM129B;FAM83H;GNA15;MIR210;IRAK2;P2RY2;CTNNA1;MA…		GTEX-WH7G-0826-SM-4LVMR_pancreas_male_40-49_years	57/400	1.80284e-28	4.04252e-26	-1.83055	107.033	DIRAS3;PNLIPRP1;PRSS1;AMY2B;AQP8;REG1A;LINC00261;TMEM52;SCGN;LGALS2;TMED6;GAMT;CPA2;PDIA2;CELA2A;CPA1;CELA2B;KIRREL2;SPINK1;SLC30A2;CTRB2;CTRB1;CEL;BHLHA15;CLPS;DPEP1;ERP27;PNLIP;RBPJL;CELA3A;REG3A;CELA3B;CPB1;KLK1;PLA2G1B;SLC43A1;REG3G;TSPAN33;CUZD1;C6;KIAA1324;GC;MUC6;SEC11C;KCNJ5;HOMER2;FAM46C;SLC16A12;GP2;GNMT;POMC;GATM;SYCN;PDCD4;SERPINI2;GHRL;CTRC
GTEX-X8HC-2826-SM-46MWJ_vagina_female_50-59_years	91/1064	1.03617e-44	2.15376e-42	-1.67809	160.999	ANKRD37;HILPDA;SLC2A1;MSMO1;ADM;IL1RAP;ENO1;TMEM92;HK2;HK1;PPP4R1;BAIAP2L1;CDH3;TFG;AIM1L;RAC1;CAST;ELOVL1;ANXA1;TPI1;S100A2;HMGCS1;PGAM1;ITGA2;TMOD3;PLEKHG6;OXSR1;YWHAZ;SERPINB5;CEACAM1;CDCP1;B3GNT5;TMBIM1;MALL;DDIT4;FSCN1;KCTD11;ANGPTL4;MIR210HG;ALDOA;HIST1H2BD;EPHA2;CSTB;CRABP2;SDC4;INSIG2;TGFA;LYPD3;ABHD17C;BCL10;NDRG1;PPL;ARNTL2;FAM129B;PARD6B;LDHA;NT5E;HRH1;GNA15;MIR210;P2RY2;CREG2;PGK1;MAL…		GTEX-RM2N-0326-SM-48FD8_pancreas_male_50-59_years	56/388	2.86395e-28	5.96315e-26	-1.82956	106.264	PNLIPRP1;PRSS1;BTG2;AMY2B;AQP8;REG1A;LINC00261;TMEM52;SCGN;LGALS2;TMED6;GAMT;CPA2;PDIA2;CELA2A;CPA1;CELA2B;KIRREL2;SPINK1;SLC30A2;CTRB2;CTRB1;CEL;BHLHA15;CLPS;DPEP1;ERP27;PNLIP;RBPJL;CELA3A;REG3A;CELA3B;CPB1;KLK1;PLA2G1B;SLC43A1;REG3G;CUZD1;C6;KIAA1324;LRIG1;GC;MUC6;SEC11C;ZNF189;HOMER2;SLC16A12;GP2;GNMT;POMC;HEYL;GATM;SYCN;PDCD4;SERPINI2;CTRC
GTEX-XXEK-0326-SM-4BRVV_esophagus_male_50-59_years	97/1246	2.51066e-44	4.87068e-42	-1.71015	162.679	CDA;ANKRD37;IL1RAP;CELSR1;CDC20;PPP4R1;BAIAP2L1;CDH3;TFG;PHLDA1;CAST;S100A2;TMOD3;OVOL1;KCTD5;EREG;MALL;KCTD11;MIR210HG;EPHA2;HIST1H2BC;COL17A1;CRABP2;TGFA;GSKIP;LYPD3;BCL10;NDRG1;PPL;FAM83H;CCNB1;RAB6A;S100A10;UBE2C;PTK6;EIF2S2;TPX2;FAM83H-AS1;GJB3;ANXA2P2;LRP10;RCOR1;ARPC1A;HILPDA;SLC2A1;CTSV;FOXM1;HK2;TUBA1C;AIM1L;QSOX1;RAC1;PLEKHN1;ELOVL1;ANXA1;ITGA2;PLEKHG6;OXSR1;YWHAZ;CCNA2;SLC7A5;TBC1D2;CE…		GTEX-QLQW-0326-SM-447A8_pancreas_male_30-39_years	53/344	3.34883e-28	6.50789e-26	-1.82762	105.991	PNLIPRP1;PRSS1;AMY2B;AQP8;REG1A;LINC00261;TMEM52;SCGN;LGALS2;TMED6;CERS4;PDIA2;CPA2;CELA2A;CPA1;CELA2B;KIRREL2;SPINK1;SLC30A2;CTRB2;CTRB1;CEL;BHLHA15;CLPS;MT1G;DPEP1;MT1H;ERP27;PNLIP;RBPJL;CELA3A;REG3A;CELA3B;CPB1;KLK1;PLA2G1B;SLC43A1;REG3G;CUZD1;KIAA1324;TP53INP1;GC;MUC6;KCNJ5;HOMER2;SLC16A12;GP2;GNMT;POMC;GATM;SYCN;SERPINI2;CTRC
GTEX-QEG5-1426-SM-447AS_esophagus_male_20-29_years	105/1550	9.90301e-43	1.80111e-40	-1.64852	150.864	CDA;MSMO1;CELSR1;CDC20;PPP4R1;BAIAP2L1;CDH3;TFG;PTTG1;RCC1;AP1S3;PHLDA1;CAST;PIAS3;S100A2;TMOD3;COX6B2;OVOL1;KCTD5;EREG;SCNN1A;MALL;FSCN1;FKBP4;EPHA2;CRABP2;CDCA5;TGFA;GSKIP;LYPD3;BCL10;PPL;FAM83H;CCNB1;S100A10;NMB;UBE2C;PTK6;TNFRSF10A;SQLE;TPX2;DIAPH1;FAM83H-AS1;GJB4;GJB3;ANXA2P2;RCOR1;ARPC1A;FOXM1;CKS1B;TUBA1C;AIM1L;RAC1;PLEKHN1;DLGAP5;ELOVL1;ANXA1;HMGCS1;H2AFZ;PLEKHG6;OXSR1;YWHAZ;SERPINB5;CCNA…		GTEX-NFK9-1626-SM-3LK5J_pancreas_male_40-49_years	55/377	5.15296e-28	9.38805e-26	-1.81063	104.342	PNLIPRP1;PRSS1;AMY2B;AQP8;REG1A;LINC00261;TMEM52;SCGN;LGALS2;TMED6;GAMT;PDIA2;CPA2;CELA2A;CPA1;CELA2B;KIRREL2;SPINK1;SLC30A2;CTRB2;CTRB1;CEL;BHLHA15;CYS1;CLPS;DPEP1;ERP27;PNLIP;RBPJL;CELA3A;REG3A;CELA3B;CPB1;KLK1;PLA2G1B;SLC43A1;REG3G;CUZD1;RASIP1;C6;KIAA1324;TP53INP1;GC;MUC6;HOMER2;FAM46C;SLC16A12;GP2;GNMT;GATM;SYCN;PDCD4;SERPINI2;GHRL;CTRC
GTEX-R55C-0826-SM-48FCL_esophagus_male_40-49_years	75/712	1.14963e-42	1.96789e-40	-1.64323	150.234	CDA;ANKRD37;ARPC1A;SLC2A1;MSMO1;AREG;TUBA1C;PPP4R1;BAIAP2L1;AIM1L;PLEKHN1;PHLDA1;CAST;ELOVL1;ANXA1;S100A2;HMGCS1;PGAM1;TMOD3;PLEKHG6;OXSR1;OVOL1;KCTD5;YWHAZ;SERPINB5;EREG;SLC7A5;CEACAM1;CLDN4;CDCP1;ESRP1;B3GNT5;TMBIM1;MALL;KCTD11;TNFRSF21;ARF6;EPHA2;CSTB;RALA;CRABP2;TUFT1;LYPD3;BCL10;ABHD17C;PPL;NDRG1;ARNTL2;FAM129B;FAM83H;GNA15;P2RY2;MAL2;LRRC8A;PCDH1;S100A10;MPZL2;ZNF185;WNT7B;SEMA4B;MBOAT2;TNF…		GTEX-XQ8I-1926-SM-4BOOK_pancreas_male_50-59_years	53/348	5.9865e-28	1.02651e-25	-1.79369	103.206	PNLIPRP1;PRSS1;AMY2B;AQP8;REG1A;LINC00261;TMEM52;SCGN;LGALS2;TMED6;GAMT;PDIA2;CPA2;CELA2A;CPA1;CELA2B;KIRREL2;SPINK1;SLC30A2;CTRB2;CTRB1;CEL;BHLHA15;CLPS;MT1G;DPEP1;MT1H;ERP27;PNLIP;RBPJL;CELA3A;REG3A;CELA3B;CPB1;KLK1;PLA2G1B;SLC43A1;REG3G;CUZD1;KIAA1324;GC;MUC6;ZNF189;KCNJ5;HOMER2;FAM46C;SLC16A12;GP2;GNMT;GATM;SYCN;SERPINI2;CTRC
GTEX-XOTO-2126-SM-4B64U_esophagus_male_50-59_years	87/1028	3.20326e-42	5.17861e-40	-1.68086	152.049	SLC35F2;SLC2A1;CELSR1;AREG;TUBA1C;PPP4R1;CDH3;AIM1L;ITGB6;RAC1;PLEKHN1;PHLDA1;ELOVL1;ANXA1;S100A2;PGAM1;PLEKHG6;OXSR1;OVOL1;YWHAZ;KCTD5;SERPINB5;EREG;TBC1D2;CEACAM1;CLDN4;CDCP1;SLCO4A1;ESRP1;B3GNT5;TMBIM1;SCNN1A;MALL;FSCN1;KCTD11;MIR210HG;TNFRSF21;ARF6;EPHA2;HIST1H2BC;CSTB;RALA;CRABP2;SDC4;TUFT1;GSKIP;LYPD3;ABHD17C;BCL10;NDRG1;PPL;ARNTL2;FAM129B;FAM83H;GNA15;P2RY2;MAL2;LRRC8A;MROH6;PCDH1;MPZL3;S1…		GTEX-T5JW-0226-SM-4DM7I_pancreas_female_20-29_years	55/388	2.25762e-27	3.65609e-25	-1.75275	98.6243	PNLIPRP1;PRSS1;AMY2B;AQP8;REG1A;LINC00261;TMEM52;SCGN;LGALS2;FAM150B;TMED6;CHST9;CPA2;PDIA2;CELA2A;CPA1;CELA2B;KIRREL2;SPINK1;SLC30A2;CTRB2;CTRB1;CEL;BHLHA15;CYS1;CLPS;DPEP1;ERP27;PLIN1;PNLIP;RBPJL;CELA3A;REG3A;CELA3B;CPB1;KLK1;PLA2G1B;SLC43A1;REG3G;CUZD1;C6;KIAA1324;GC;MUC6;SEC11C;HOMER2;SLC16A12;GP2;GNMT;POMC;GATM;SYCN;PDCD4;SERPINI2;CTRC
GTEX-SNMC-0526-SM-4DM69_esophagus_male_20-29_years	82/896	3.49047e-42	5.34594e-40	-1.64239	148.517	ARPC1A;MSMO1;CDC20;TUBA1C;PPP4R1;CDH3;PTTG1;AIM1L;ITGB6;RAC1;PLEKHN1;PHLDA1;DLGAP5;CAST;ANXA1;S100A2;HMGCS1;PGAM1;ITGA2;TMOD3;PLEKHG6;OVOL1;YWHAZ;KCTD5;SERPINB5;EREG;TBC1D2;CEACAM1;CLDN4;CDCP1;ESRP1;B3GNT5;TMBIM1;SCNN1A;MALL;KCTD11;TNFRSF21;ARF6;EPHA2;CSTB;RALA;CRABP2;TGFA;GSKIP;LYPD3;ABHD17C;BCL10;PPL;ARNTL2;FAM129B;FAM83H;CCNB1;GNA15;P2RY2;CTNNA1;MAL2;LRRC8A;MROH6;PCDH1;MPZL3;S100A10;MPZL2;ZNF1…		GTEX-QLQW-0005-SM-2S1RA_blood_male_30-39_years	80/848	3.24501e-27	4.97852e-25	-1.74219	97.492	ARHGAP9;ITK;TRAF3IP3;GMFG;TRAC;GIMAP1;CD3G;GIMAP4;ARRB2;IKZF1;ITGAL;CD3E;GIMAP6;CD3D;GIMAP7;LIMD2;VPREB3;LGALS2;RASSF2;SIT1;GPR171;TBC1D10C;CCR7;FAM65B;CCR5;CCR4;CCR2;TRBV20-1;MAP4K1;CD52;ZAP70;CD8A;MFNG;LINC00926;IL3RA;HCLS1;CD48;LTB;SASH3;AKNA;GYPC;KLRB1;WAS;CXCR4;CSF2RB;CD1D;RASGRP2;CFP;RASAL3;CST7;CORO1A;P2RY8;CD79B;CD79A;CCL5;SLAMF6;SLAMF1;KLRG1;MPP1;STAT5B;P2RY10;NAPSB;FAM78A;FAM46C;IL10RA;…
GTEX-NPJ8-1926-SM-3MJGB_esophagus_male_40-49_years	115/1959	3.75409e-41	5.20209e-39	-1.6818	148.253	PLAT;MSMO1;IL1RAP;CELSR1;PPP4R1;BAIAP2L1;CDH3;TFG;PTTG1;RCC1;AP1S3;CAST;S100A2;TMOD3;OVOL1;KCTD5;EREG;MALL;FSCN1;FKBP4;EPHA2;SLBP;CRABP2;CDCA5;TGFA;GSKIP;LYPD3;BCL10;PPL;NDRG1;FAM83H;STIP1;CCNB1;HSPH1;PLEK2;S100A10;UBE2C;PTK6;TNFRSF10A;PAICS;FOSL1;SQLE;FAM83H-AS1;GJB4;GJB3;ANXA2P2;RCOR1;SLC35F2;ARPC1A;FOXM1;PTPRF;CKS1B;TUBA1C;AIM1L;ITGB6;RAC1;PLEKHN1;HTATIP2;ELOVL1;HSP90AA1;ANXA1;HMGCS1;H2AFZ;ITG…		GTEX-R55D-1426-SM-48FEN_pancreas_male_50-59_years	55/413	5.379e-26	6.53325e-24	-1.8347	97.9457	PNLIPRP1;PRSS1;AMY2B;AQP8;REG1A;LINC00261;TMEM52;SCGN;LGALS2;TMED6;GAMT;CHST9;CPA2;PDIA2;CELA2A;CPA1;CELA2B;KIRREL2;SPINK1;SLC30A2;CTRB2;CTRB1;CEL;BHLHA15;CLPS;RGN;DPEP1;ERP27;PNLIP;RBPJL;CELA3A;REG3A;CELA3B;CPB1;KLK1;PLA2G1B;SLC43A1;REG3G;CUZD1;C6;KIAA1324;GC;MUC6;ZNF189;HOMER2;SLC16A12;GP2;GNMT;GATM;SYCN;PDCD4;SERPINI2;SCGB3A1;GHRL;CTRC
GTEX Down
Term	Overlap	P-value	Adjusted P-value	Z-score	Combined Score	Genes		Term	Overlap	P-value	Adjusted P-value	Z-score	Combined Score	Genes
GTEX-XGQ4-0226-SM-4GIDS_pancreas_male_50-59_years	75/2208	2.98396e-12	8.30734e-09	-1.65257	30.7479	CDA;GPI;LDHAP4;SNX12;SLC2A1;ADM;ENO1;FOXM1;BZW1;HK1;PPP3CA;PSMD7;RAC1;SLC16A3;DLGAP5;CFAP45;HTATIP2;TPI1;ANXA1;H2AFZ;PGAM1;APLP2;AHSA1;OXSR1;FOXL1;YWHAZ;KCTD5;EREG;SLC7A5;TBC1D2;PKM;SMS;CKS2;FSCN1;ADAM9;PPARG;KIF2C;ALDOC;ALDOA;GAPDH;PLEC;HIST1H2BC;B4GALT5;OSER1;CSTB;RALB;CRABP2;CDCA5;ENDOD1;AK4;STIP1;LDHA;NT5E;HRH1;ABLIM3;IRAK2;PGK1;E2F1;POC1A;SNCG;TSPAN5;MROH6;APOL1;MAP4K4;UBE2C;PTPN12;TPD52L2;F…		GTEX-X4XY-0008-SM-46MVL_skin_male_60-69_years	174/1898	3.72232e-61	1.01843e-57	-1.70078	223.192	PLVAP;TRAF3IP3;AMY2B;AQP8;TRAC;GIMAP1;FAM107A;GIMAP4;IKZF1;GIMAP6;CLU;GIMAP7;GIMAP8;PREX1;RGS5;CDH5;PAIP2B;FAM110D;TMEM88;SOX18;GJA5;C10ORF128;GJA4;GPR171;PDK4;TBC1D10C;FAM65B;FAM150B;PPP1R16B;TMOD1;PDIA2;SPINK1;PRKCB;LMO2;RNASE6;ATP1B2;VWA5B2;RBP7;CLDN5;CD8A;MFNG;SLCO2A1;GPD1;SPARCL1;CDIP1;ERP27;NPR1;CTTNBP2;LPL;SLC38A11;CSF2RB;CFP;RASGRP2;RASAL3;ARHGAP15;CORO1A;CD79B;CD79A;PDZD4;PRKAR2B;TSPAN7;…
GTEX-TML8-0526-SM-32QOQ_pancreas_female_40-49_years	74/2229	1.32047e-11	1.83809e-08	-1.6685	29.7192	CDA;GPI;SNX12;SLC2A1;ADM;ENO1;FOXM1;HK1;PPP3CA;PSMD7;PPP4R1;PTTG1;RAC1;SLC16A3;DLGAP5;CFAP45;TPI1;S100A2;H2AFZ;PGAM1;AHSA1;OXSR1;FOXL1;YWHAZ;SERPINB5;EREG;INPP4B;TBC1D2;PKM;SLCO4A1;DDIT4;SMS;CKS2;ADAM9;PPARG;KIF2C;ALDOC;ALDOA;GAPDH;PLEC;HIST1H2BC;ARF6;B4GALT5;COL17A1;OSER1;CSTB;RALB;AK4;STIP1;LDHA;GNA15;ABLIM3;IRAK2;PGK1;E2F1;POC1A;CTNNA1;TSPAN5;LRRC8A;CCT5;MAP4K4;UBE2C;SMURF1;MBOAT2;PTPN12;TPD52…		GTEX-S4UY-0008-SM-3NM8H_skin_female_40-49_years	200/2549	1.68582e-60	2.3062e-57	-1.76136	229.702	GMFG;CLEC10A;ABAT;IKZF1;AQP1;PREX1;RASSF2;EDNRB;TMEM88;SOX18;GJA5;C10ORF128;GJA4;GPR171;PDK4;TBC1D10C;FAM65B;PTGDS;GAMT;ENTPD3;PRKCB;RNASE6;RBP7;CLDN5;SDPR;SPARCL1;CDIP1;TAGLN3;CES1;CFD;TMEM63C;CD79B;SYNGR1;C6;C7;PRKAR2B;TSPAN7;STAT5B;FAM78A;HOMER2;NAPSB;NFATC2;PARVG;ID4;PDE3A;FXYD6;GAPT;ARHGAP9;ITK;FAM69B;RCSD1;CD3E;CHRDL2;CHRDL1;SLC22A17;CD37;CTSG;CCR5;CCR2;CD52;SYP;TMEM150C;PALD1;RGMA;ITPKB;RH…
GTEX-SIU7-0926-SM-4BRX1_pancreas_male_50-59_years	41/985	2.14433e-09	1.19396e-06	-1.69508	23.1179	OSER1;GPI;CSTB;RALB;SNX12;ENDOD1;SLC2A1;AK4;ENO1;AURKA;HK1;STIP1;LDHA;ABLIM3;PGK1;RAC1;SLC16A3;MAP4K4;TPI1;UBE2C;PGAM1;AHSA1;MBOAT2;OXSR1;TPD52L2;EREG;FOSL1;SLC6A8;PKM;TNNT1;ADAM9;PPARG;KIF2C;ALDOC;ALDOA;GAPDH;RCOR1;PFKP;CDKN3;PLEC;B4GALT5		GTEX-P4PP-0008-SM-48TDV_skin_female_30-39_years	180/2086	1.55319e-59	9.31268e-57	-1.7922	231.222	PLVAP;AMY2B;GMFG;CLEC10A;TRAC;GIMAP1;GIMAP4;IKZF1;GIMAP6;CLU;GIMAP7;GIMAP8;AQP1;RGS5;CDH5;PAIP2B;RASSF2;CCND2;EDNRB;TMEM88;SOX18;C10ORF128;SESN1;GJA4;GPR171;PDK4;TBC1D10C;FAM65B;FAM150B;PTGDS;PPP1R16B;TMOD1;ENTPD3;SCARA5;PRKCB;LMO2;RNASE6;PIPOX;ATP1B2;CYS1;RBP7;CLDN5;EMCN;CD8A;MFNG;LINC00926;GPD1;SPARCL1;SCG3;TAGLN3;ISCU;CALCRL;KLRB1;LPL;SLC38A11;CSF2RB;CFP;RASGRP2;RASAL3;ARHGAP15;ACACB;ART4;PDZD…
GTEX-OHPM-1026-SM-3LK74_pancreas_male_50-59_years	58/1717	1.98816e-09	1.19396e-06	-1.62627	22.1795	GPI;ZFAND2A;SNX12;ENO1;FOXM1;BZW1;HK1;CDC20;PPP3CA;PSMD7;PTTG1;RAC1;SLC16A3;DLGAP5;CFAP45;TPI1;H2AFZ;PGAM1;OXSR1;YWHAZ;KCTD5;PKM;PPP1R3B;SMS;ADAM9;KIF2C;ALDOC;ALDOA;GAPDH;PLEC;B4GALT5;CATSPER1;OSER1;CSTB;RALB;STAU1;CDCA5;AK4;AURKA;STIP1;LDHA;ABLIM3;IRAK2;PGK1;E2F1;POC1A;RAB6A;MAP4K4;DARS;UBE2C;PTPN12;TPD52L2;TPX2;ANLN;MRGBP;ESYT2;PFKP;CDKN3		GTEX-R3RS-0008-SM-48FF1_skin_female_40-49_years	170/1855	1.70188e-59	9.31268e-57	-1.78905	230.817	PLVAP;AMY2B;GMFG;CLEC10A;TRAC;GIMAP1;GIMAP4;IKZF1;GIMAP6;CLU;GIMAP7;GIMAP8;CDH5;PAIP2B;RASSF2;CCND2;EDNRB;TMEM88;SOX18;C10ORF128;SESN1;GPR171;PDK4;TBC1D10C;FAM65B;FAM150B;PTGDS;PPP1R16B;TMOD1;SCARA5;PRKCB;LMO2;RNASE6;PIPOX;ATP1B2;RBP7;ADCYAP1;CLDN5;EMCN;CD8A;MFNG;SLCO2A1;GPD1;APLNR;SPARCL1;CES1;KLRB1;NPR1;ECSCR;LPL;SLC38A11;CSF2RB;RASGRP2;RASAL3;CPLX2;ARHGAP15;CORO1A;ACACB;ART4;PDZD4;SYNGR1;C6;C7…
GTEX-RWS6-1126-SM-47JXC_pancreas_female_60-69_years	87/3137	1.55945e-09	1.19396e-06	-1.61253	21.992	CDA;GPI;SNX12;SLC2A1;ADM;ENO1;FOXM1;BZW1;HK2;HK1;PPP3CA;PSMD7;PTTG1;RAC1;SLC16A3;CFAP45;HSP90AA1;TPI1;ANXA1;S100A2;H2AFZ;TMOD3;PGAM1;APLP2;AHSA1;OXSR1;YWHAZ;KCTD5;TUBA4A;SLC7A5;PKM;SMS;FSCN1;CKS2;ADAM9;ALDOC;VDAC1;PPARG;ALDOA;GAPDH;PLEC;HIST1H2BC;ARF6;B4GALT5;OSER1;SLBP;CSTB;RALA;RALB;STAU1;CRABP2;RPE;ENDOD1;AK4;TM9SF4;AURKA;STIP1;LDHA;NT5E;HRH1;HSPH1;ABLIM3;IRAK2;POC1A;PGK1;TSPAN5;APOL1;RAB6A;CC…		GTEX-P4QR-0008-SM-48TE2_skin_male_60-69_years	192/2377	1.36238e-59	9.31268e-57	-1.77447	228.935	PLVAP;TRAF3IP3;AMY2B;GMFG;CLEC10A;AQP8;GIMAP1;FAM107A;GIMAP4;IKZF1;GIMAP6;CLU;GIMAP7;GIMAP8;AQP1;PREX1;RGS5;CDH5;PAIP2B;RASSF2;EDNRB;FAM110D;TMEM88;SOX18;C10ORF128;GJA4;GPR171;PDK4;TBC1D10C;FAM65B;FAM150B;PTGDS;PPP1R16B;TMOD1;SCARA5;PRKCB;LMO2;RNASE6;ATP1B2;VWA5B2;RBP7;ADCYAP1;CLDN5;PCP4;OLFM2;EMCN;CD8A;MFNG;GPD1;APLNR;SPARCL1;ERP27;GNAZ;KLRB1;TMEM63C;NPR1;CTTNBP2;LPL;CSF2RB;CFP;RASGRP2;RASAL3;CP…
GTEX-QCQG-0426-SM-48U29_pancreas_female_50-59_years	41/1023	6.36756e-09	2.95455e-06	-1.69277	21.5526	CDA;GPI;CSTB;RALB;AK4;ENO1;HK1;STIP1;LDHA;PSMD7;PTTG1;MB;IRAK2;PGK1;E2F1;SLC16A3;CFAP45;MAP4K4;TPI1;S100A2;H2AFZ;PGAM1;AHSA1;NR1D1;TPD52L2;KCTD5;TUBA4A;CCNA2;FOSL1;SLC7A5;PKM;TNNT1;HIF1A-AS2;ALDOC;ALDOA;GAPDH;PFKP;CDKN3;PLEC;HIST1H2BC;B4GALT5		GTEX-O5YU-0008-SM-4E3I7_skin_male_60-69_years	211/2883	2.70693e-59	1.23436e-56	-1.79615	231.225	CYFIP2;TRAF3IP3;CLEC10A;AQP8;ABAT;IKZF1;AQP1;RASSF2;EDNRB;FAM110D;TMEM88;SOX18;GJA5;C10ORF128;GJA4;GPR171;PDK4;TBC1D10C;FAM65B;PTGDS;PRKCB;RNASE6;CEL;RBP7;CLDN5;SPARCL1;CFP;CD79B;SYNGR1;C6;C7;TSPAN7;SLAMF6;SLAMF1;STAT5B;FAM78A;NAPSB;TNFSF12;NFATC2;PARVG;FXYD6;ECHDC3;ADCK3;CTRC;GAPT;ARHGAP9;ITK;BTG2;GRIK5;FAM69B;CD3G;RCSD1;CD3E;CD3D;CD37;CTSG;CD36;CCR5;CD34;CCR2;MAP4K1;CD52;KCND3;SYP;TMEM150C;PALD…
GTEX-WZTO-0826-SM-3NM8Q_muscle_male_40-49_years	115/4821	9.9193e-09	3.64051e-06	-1.61903	20.2758	CDA;MSMO1;IL1RAP;ENO1;CELSR1;BZW1;TMEM92;CDC20;PPP4R1;CDH3;TFG;PTTG1;RCC1;FAM3C;AP1S3;PHLDA1;PIAS3;TMOD3;APLP2;TOMM34;COX6B2;KCTD5;MFSD10;PDIA4;SCNN1A;TAGLN2;KCTD11;ADAM8;MIR210HG;SLBP;CDCA5;TGFA;GSKIP;LYPD3;BCL10;EFNA5;NDRG1;FAM83H;TMEM123;CCNB1;TSPAN5;PLEK2;NMB;HSPA5;UBE2C;SMURF1;HSPA6;PTK6;TNFRSF10D;FOSL1;SQLE;ANLN;MRGBP;LRP10;PYGB;ZFAND2A;ARPC1A;HILPDA;SLC2A1;FOXM1;WFDC3;CKS1B;QSOX1;RAC1;AP3S…		GTEX-O5YV-0008-SM-4E3HP_skin_female_60-69_years	167/1815	1.57313e-58	6.14869e-56	-1.78329	226.706	PLVAP;AMY2B;GMFG;TRAC;GIMAP1;GIMAP4;IKZF1;GIMAP6;CLU;GIMAP7;GIMAP8;RGS5;CDH5;RASSF2;CCND2;EDNRB;FAM110D;SIT1;TMEM88;SOX18;GJA5;C10ORF128;GJA4;GPR171;PDK4;TBC1D10C;FAM65B;PPP1R16B;TMOD1;CPA2;SPINK1;PRKCB;LMO2;RNASE6;ATP1B2;VWA5B2;RBP7;CLDN5;CD8A;MFNG;SLCO2A1;GPD1;APLNR;SPARCL1;ERP27;ISCU;CTTNBP2;LPL;CSF2RB;CFP;RASGRP2;RASAL3;ARHGAP15;CORO1A;ART4;CD79B;PDZD4;C6;PRKAR2B;TSPAN7;SLAMF6;LONRF2;RAI2;SLA…
GTEX-NFK9-1626-SM-3LK5J_pancreas_male_40-49_years	74/2582	1.04612e-08	3.64051e-06	-1.60788	20.1361	GPI;LDHAP4;SNX12;SLC2A1;ENO1;BZW1;WFDC3;HK1;CDC20;PPP3CA;PSMD7;PTTG1;RAC1;SLC16A3;CAST;HSP90AA1;TPI1;H2AFZ;PGAM1;AHSA1;OXSR1;FOXL1;YWHAZ;KCTD5;EREG;CCNA2;SLC7A5;TBC1D2;PKM;SMS;CKS2;ADAM9;KIF2C;ALDOC;VDAC1;ALDOA;GAPDH;ARF6;B4GALT5;CATSPER1;OSER1;CSTB;RALB;STAU1;CDCA5;ENDOD1;BCL10;STIP1;LDHA;HSPH1;IRAK2;PGK1;POC1A;TSPAN5;MROH6;RAB6A;CCT5;MAP4K4;DARS;UBE2C;MBOAT2;PTPN12;EIF2S2;TPD52L2;FOSL1;TPX2;ANL…		GTEX-NPJ7-0008-SM-4E3JS_skin_female_60-69_years	176/2029	2.56838e-58	8.78384e-56	-1.77724	225.304	PLVAP;TRAF3IP3;AMY2B;GMFG;CLEC10A;AQP8;TRAC;GIMAP1;FAM107A;GIMAP4;IKZF1;GIMAP6;CLU;GIMAP7;GIMAP8;RGS5;CDH5;PAIP2B;RASSF2;EDNRB;FAM110D;TMEM88;SOX18;C10ORF128;GJA4;GPR171;TBC1D10C;FAM150B;PPP1R16B;TMOD1;CPA2;PDIA2;SPINK1;PRKCB;LMO2;RNASE6;CEL;ATP1B2;VWA5B2;RBP7;ADCYAP1;CLDN5;EMCN;CD8A;MFNG;LINC00926;SLCO2A1;GPD1;SPARCL1;ERP27;CPB1;CALCRL;KLRB1;TMEM63C;NPR1;CTTNBP2;ECSCR;CSF2RB;CFP;RASAL3;ARHGAP15;…
GTEX-R55E-2726-SM-48FCX_pituitary_male_20-29_years	17/209	1.54197e-08	4.29285e-06	-1.8803	23.2379	CDA;STAU1;TMEM92;SERPINB5;HK2;TUBA1C;LDHA;TMEM159;ZDHHC9;SLCO4A1;IRAK2;TMBIM1;ADAM9;PPARG;ANGPTL4;S100A10;MAP4K4		GTEX-TKQ1-0008-SM-4DXSO_skin_male_30-39_years	171/1925	6.76851e-58	2.05763e-55	-1.74664	219.938	PLVAP;GMFG;CLEC10A;GIMAP1;FAM107A;GIMAP4;ABAT;IKZF1;GIMAP6;CLU;GIMAP7;GIMAP8;SLC8A2;AQP1;VPREB3;CDH5;PAIP2B;RASSF2;TMEM88;SOX18;C10ORF128;SESN1;GJA4;GPR171;PDK4;TBC1D10C;FAM65B;FAM150B;PPP1R16B;TMOD1;ENTPD3;SCARA5;PRKCB;LMO2;RNASE6;PIPOX;ATP1B2;CYS1;VWA5B2;RBP7;CLDN5;PCP4;CD8A;MFNG;SLCO2A1;GPD1;APLNR;SPARCL1;SCG3;TMEM63C;NPR1;ECSCR;LPL;SLC38A11;CSF2RB;RASGRP2;RASAL3;ARHGAP15;CORO1A;ACACB;CD79B;PD…
GTEX-T8EM-1326-SM-3DB7G_muscle_male_40-49_years	94/3663	1.44532e-08	4.29285e-06	-1.63149	20.1629	CDA;SLC35F2;ZFAND2A;ARPC1A;HILPDA;SLC2A1;MSMO1;IL1RAP;ENO1;CELSR1;FOXM1;WFDC3;CDC20;PPP4R1;PTTG1;AP3S1;CFAP45;ELOVL1;S100A2;H2AFZ;TMOD3;PGAM1;APLP2;TOMM34;YWHAZ;MFSD10;PDIA4;CCNA2;TBC1D2;CLDN4;SMS;FSCN1;CKS2;TAGLN2;ALDOC;KCTD11;KIF2C;ADAM8;MIR210HG;COL17A1;SLBP;CSTB;CRABP2;INSIG2;SLC20A1;TUFT1;CDCA5;MFI2;RPE;TGFA;GSKIP;LYPD3;AK4;SRI;BCL10;ABHD17C;EFNA5;NDRG1;ARNTL2;TM9SF4;FAM129B;TMEM123;NT5E;GNA…		GTEX-QDT8-0008-SM-48U2F_skin_female_30-39_years	167/1836	8.34477e-58	2.28313e-55	-1.71735	216.071	PLVAP;TRAF3IP3;AMY2B;GMFG;CLEC10A;AQP8;TRAC;GIMAP1;GIMAP4;IKZF1;GIMAP6;CLU;GIMAP7;GIMAP8;RGS5;CDH5;PAIP2B;RASSF2;EDNRB;TMEM88;SOX18;GJA5;C10ORF128;SESN1;GJA4;GPR171;PDK4;TBC1D10C;FAM65B;FAM150B;PPP1R16B;TMOD1;PRKCB;LMO2;RNASE6;PIPOX;ATP1B2;VWA5B2;RUNDC3A;RBP7;CLDN5;EMCN;CD8A;MFNG;SLCO2A1;GPD1;APLNR;SPARCL1;ERP27;CALCRL;KLRB1;TMEM63C;CTTNBP2;ECSCR;LPL;SLC38A11;CSF2RB;RASGRP2;RASAL3;CPLX2;ARHGAP15;…
GTEX-RU72-1326-SM-2TF6T_muscle_female_50-59_years	86/3248	1.89443e-08	4.79462e-06	-1.64511	20.1493	CDA;PYGB;LDHAP4;SLC35F2;ZFAND2A;ARPC1A;SLC2A1;MSMO1;IL1RAP;ENO1;FOXM1;TMEM92;CDC20;PPP4R1;CDH3;AIM1L;CA9;AP1S3;AP3S1;PHLDA1;CFAP45;DLGAP5;ELOVL1;TMOD3;PGAM1;APLP2;OVOL1;COX6B2;YWHAZ;SERPINB5;MFSD10;EREG;PDIA4;CCNA2;CDCP1;ESRP1;FSCN1;ALDOC;KIF2C;ADAM8;COL17A1;CATSPER1;SLBP;CSTB;RALB;CRABP2;SLC20A1;CDCA5;TGFA;LYPD3;SRI;BCL10;ABHD17C;NDRG1;ARNTL2;TM9SF4;FAM129B;FAM83H;TMEM123;CCNB1;GNA15;TSPAN5;LRRC…		GTEX-NL3H-0008-SM-4E3HU_skin_male_60-69_years	188/2345	1.42585e-57	3.54648e-55	-1.72478	216.247	PLVAP;TRAF3IP3;AMY2B;GMFG;CLEC10A;AQP8;TRAC;GIMAP1;FAM107A;GIMAP4;IKZF1;GIMAP6;CLU;GIMAP7;GIMAP8;AQP1;VPREB3;PREX1;RGS5;CDH5;PAIP2B;RASSF2;CCND2;FAM110D;TMEM88;C10ORF128;GJA4;GPR171;PDK4;TBC1D10C;FAM65B;FAM150B;PPP1R16B;TMOD1;CPA1;ENTPD3;PRKCB;LMO2;RNASE6;PIPOX;CEL;ATP1B2;RUNDC3A;RBP7;ADCYAP1;CLDN5;EMCN;CD8A;MFNG;LINC00926;GPD1;APLNR;SPARCL1;CDIP1;ERP27;SCG3;GNAZ;KLRB1;TMEM63C;NPR1;SLC38A11;CSF2R…
GTEX-X3Y1-0726-SM-3P5YU_pancreas_male_40-49_years	105/4309	2.1807e-08	5.05923e-06	-1.57894	19.2541	CDA;ENO1;BZW1;CDC20;PSMD7;PPP4R1;TFG;PTTG1;SLC16A3;CAST;TMOD3;APLP2;KCTD5;EREG;INPP4B;PPP1R3B;SMS;ADAM9;VDAC1;HIST1H2BD;HIST1H2BC;OSER1;SLBP;CRABP2;CDCA5;ENDOD1;GSKIP;AK4;BCL10;NDRG1;STIP1;LDHA;HSPH1;IRAK2;PGK1;TSPAN5;RAB6A;DARS;SMURF1;NR1D1;EIF2S2;PAICS;TNFRSF10D;FOSL1;TPX2;DIAPH1;MRGBP;P4HA1;REEP3;HIF1A-AS2;RCOR1;GPI;PYGB;ARPC1A;SNX12;SLC2A1;ADM;HK2;HK1;PPP3CA;RAC1;HSP90AA1;TPI1;H2AFZ;PGAM1;AHS…		GTEX-POMQ-0008-SM-48TE7_skin_female_20-29_years	173/2010	1.19784e-56	2.52099e-54	-1.76809	218.209	PLVAP;GMFG;CLEC10A;GIMAP1;FAM107A;GIMAP4;ABAT;IKZF1;GIMAP6;CLU;GIMAP7;GIMAP8;AQP1;CDH5;PAIP2B;RASSF2;EDNRB;TMEM88;SOX18;GJA5;C10ORF128;GJA4;GPR171;PDK4;TBC1D10C;FAM65B;FAM150B;PTGDS;PPP1R16B;TMOD1;PDIA2;SCARA5;PRKCB;LMO3;LMO2;RNASE6;PIPOX;ATP1B2;CYS1;RBP7;ADCYAP1;CLDN5;PCP4;CD8A;MFNG;SLCO2A1;GPD1;APLNR;SPARCL1;DPEP1;CDIP1;CFD;CALCRL;KLRB1;TMEM63C;NPR1;LPL;SLC38A11;CSF2RB;RASGRP2;RASAL3;ARHGAP15;C…
GTEX-WL46-3026-SM-3LK7Z_pituitary_male_50-59_years	20/309	3.97245e-08	7.8995e-06	-1.76326	20.716	CATSPER1;CENPU;TPI1;STAU1;IL1RAP;TMEM92;EREG;TPX2;TUBA1C;LDHA;TMEM159;ZDHHC9;GJB3;IRAK2;CKS2;ADAM9;PPARG;DLGAP5;S100A10;MAP4K4		GTEX-OHPM-0008-SM-4E3IP_skin_male_50-59_years	188/2376	1.14529e-56	2.52099e-54	-1.76058	217.282	CYFIP2;PLVAP;TRAF3IP3;AMY2B;GMFG;CLEC10A;AQP8;TRAC;GIMAP1;FAM107A;GIMAP4;IKZF1;GIMAP6;CLU;GIMAP7;GIMAP8;RGS5;CDH5;PAIP2B;RASSF2;CCND2;FAM110D;TMEM88;GJA5;C10ORF128;GJA4;GPR171;PDK4;TBC1D10C;FAM150B;PTGDS;PPP1R16B;TMOD1;CPA2;CPA1;SCARA5;PRKCB;LMO2;RNASE6;PIPOX;ATP1B2;VWA5B2;RUNDC3A;RBP7;ADCYAP1;CLDN5;CD8A;MFNG;GPD1;SPARCL1;ISCU;CPB1;CALCRL;KLK1;KLRB1;CTTNBP2;ECSCR;LPL;CSF2RB;CFP;RASGRP2;RASAL3;ARH…
GTEX-S33H-1226-SM-4AD69_pancreas_male_30-39_years	60/1975	5.01538e-08	9.30855e-06	-1.64668	19.0761	CDA;GPI;SNX12;SLC2A1;ADM;IL1RAP;ENO1;AREG;BZW1;HK2;HK1;PPP3CA;PSMD7;PPP4R1;PTTG1;RAC1;SLC16A3;CFAP45;CAST;TPI1;S100A2;PGAM1;APLP2;YWHAZ;TUBA4A;SERPINB5;EREG;TBC1D2;PKM;TNNT1;SMS;ADAM9;PPARG;KIF2C;ALDOC;MIR210HG;ALDOA;GAPDH;ARF6;B4GALT5;OSER1;CSTB;RALB;ENDOD1;AK4;AURKA;ABLIM3;PGK1;TSPAN5;RAB6A;MAP4K4;MBOAT2;TPD52L2;TPX2;ANLN;SLC6A8;CCNG2;ESYT2;PFKP;CDKN3		GTEX-Q2AI-0008-SM-48U2H_skin_male_40-49_years	196/2599	3.4965e-56	6.83316e-54	-1.75472	214.808	GMFG;CLEC10A;ABAT;IKZF1;AQP1;VPREB3;PREX1;RASSF2;EDNRB;TMEM88;SOX18;C10ORF128;PDK4;TBC1D10C;FAM65B;GAMT;TSPYL1;ENTPD3;PRKCB;RNASE6;RBP7;CLDN5;SFRP1;SDPR;SPARCL1;CDIP1;TMEM63C;CD79B;SYNGR1;C7;PRKAR2B;TSPAN7;SLAMF6;SLAMF1;STAT5B;FAM78A;NAPSB;TNFSF12;NFATC2;SMARCA2;PARVG;PDE3A;FXYD6;ADCK3;GAPT;ARHGAP9;ITK;FAM69B;TMEM52;CD3G;RCSD1;CD3E;CHRDL1;CD37;CCR5;CCR2;CD52;SYP;PALD1;RGMA;ITPKB;PLIN4;CD48;PLIN1;…
GTEX-WZTO-3026-SM-3NMA2_pituitary_male_40-49_years	21/347	5.72132e-08	9.85855e-06	-1.8098	20.8618	CDA;RALB;TPI1;STAU1;TNFRSF10A;HK2;FOSL1;TPX2;ANLN;TUBA1C;LDHA;INF2;TMEM159;ZDHHC9;SLCO4A1;IRAK2;ADAM9;PPARG;LRP10;S100A10;MAP4K4		GTEX-UJMC-0008-SM-4IHKK_skin_male_50-59_years	202/2777	1.10117e-55	2.00854e-53	-1.7529	212.696	TRAF3IP3;GMFG;AQP8;IKZF1;AQP1;RASSF2;TMEM88;SOX18;GJA5;C10ORF128;GJA4;GPR171;PDK4;TBC1D10C;FAM65B;PTGDS;ENTPD3;PRKCB;RNASE6;VWA5B2;RBP7;CLDN5;SPARCL1;CDIP1;BEX4;TMEM63C;CFP;ART4;CD79B;SYNGR1;C7;TSPAN7;SLAMF6;SLAMF1;STAT5B;NAPSB;NFATC2;PARVG;PDE3A;CD27;FXYD6;ADCK3;GAPT;ARHGAP9;ITK;BTG2;GRIK5;FAM69B;CD3G;RCSD1;CD3E;CHRDL2;CD3D;CD37;CTSG;CD36;CCR5;CD34;MAP4K1;CD52;KCND3;SYP;PALD1;RGMA;ITPKB;RHOJ;PLI…
GTEX-T2IS-3126-SM-32QPK_pituitary_female_20-29_years	28/588	6.01995e-08	9.85855e-06	-1.72195	19.8493	CATSPER1;CDA;STAU1;LDHAP4;AREG;TMEM92;HK2;CDC20;TUBA1C;LDHA;IRAK2;E2F1;SLC16A3;CFAP45;S100A10;MAP4K4;S100A2;TNFRSF10A;PTK6;TNFRSF10D;FOSL1;TMEM159;ZDHHC9;SLCO4A1;TMBIM1;HIF1A-AS2;ADAM9;PPARG		GTEX-QXCU-0008-SM-48FCH_skin_male_50-59_years	182/2289	8.0641e-55	1.29785e-52	-1.73729	207.561	PLVAP;TRAF3IP3;AMY2B;GMFG;CLEC10A;AQP8;TRAC;GIMAP1;FAM107A;GIMAP4;IKZF1;GIMAP6;CLU;GIMAP7;GIMAP8;AQP1;VPREB3;PREX1;RGS5;CDH5;PAIP2B;RASSF2;CCND2;FAM110D;SIT1;TMEM88;SOX18;GJA5;C10ORF128;GJA4;GPR171;PDK4;TBC1D10C;FAM150B;PTGDS;PPP1R16B;TMOD1;SCARA5;PRKCB;LMO2;RNASE6;PIPOX;ATP1B2;RUNDC3A;RBP7;CLDN5;PCP4;CD8A;MFNG;LINC00926;GPD1;APLNR;SPARCL1;ERP27;TAGLN3;BEX4;CALCRL;KLRB1;TMEM63C;CTTNBP2;ECSCR;LPL;…
GTEX-RU72-2626-SM-4GIE1_uterus_female_50-59_years	15/179	7.4067e-08	1.08528e-05	-1.78159	20.3655	GPI;TPI1;LAMB3;TUBA4A;HK2;HK1;TPX2;SLC7A5;LDHA;PKM;DDIT4;HIF1A-AS2;PGK1;KRAS;GAPDH		GTEX-NFK9-0008-SM-4E3JE_skin_male_40-49_years	177/2168	9.74265e-55	1.46148e-52	-1.7424	207.964	PLVAP;TRAF3IP3;AMY2B;GMFG;CLEC10A;AQP8;TRAC;GIMAP1;FAM107A;GIMAP4;IKZF1;GIMAP6;CLU;GIMAP7;GIMAP8;AQP1;PREX1;RGS5;CDH5;PAIP2B;RASSF2;CCND2;TMEM88;SOX18;C10ORF128;GJA4;GPR171;PDK4;TBC1D10C;PTGDS;PPP1R16B;TMOD1;CPA2;PDIA2;CPA1;SCARA5;PRKCB;LMO2;RNASE6;ATP1B2;RBP7;CLDN5;CD8A;MFNG;GPD1;SPARCL1;CDIP1;CALCRL;KLRB1;TMEM63C;CTTNBP2;CSF2RB;CFP;RASGRP2;RASAL3;ARHGAP15;CORO1A;ACACB;ART4;CD79B;PDZD4;C6;C7;PRK…
GTEX-S32W-0826-SM-4AD5Z_pancreas_female_50-59_years	29/635	8.45046e-08	1.12029e-05	-1.78237	20.3179	GPI;RALB;CRABP2;SLC2A1;ENO1;WFDC3;HK1;PSMD7;ABLIM3;PTTG1;PGK1;RAC1;CFAP45;MAP4K4;TPI1;H2AFZ;PGAM1;AHSA1;FOSL1;PKM;TNNT1;HIF1A-AS2;ADAM9;ALDOC;KIF2C;GAPDH;PFKP;CDKN3;B4GALT5		GTEX-PLZ4-0008-SM-48TE6_skin_female_50-59_years	167/1929	1.01492e-54	1.46148e-52	-1.7234	205.696	PLVAP;AMY2B;GMFG;CLEC10A;AQP8;TRAC;GIMAP1;GIMAP4;IKZF1;GIMAP6;CLU;GIMAP7;GIMAP8;SLC8A2;CDH5;PAIP2B;RASSF2;CCND2;EDNRB;TMEM88;SOX18;C10ORF128;GJA4;GPR171;PDK4;TBC1D10C;FAM65B;PTGDS;PPP1R16B;TMOD1;PRKCB;LMO2;RNASE6;PIPOX;ATP1B2;VWA5B2;RBP7;ADCYAP1;CLDN5;EMCN;CD8A;MFNG;SLCO2A1;GPD1;APLNR;SPARCL1;TAGLN3;KLRB1;TMEM63C;CTTNBP2;ECSCR;LPL;CSF2RB;RASGRP2;RASAL3;ARHGAP15;CORO1A;ART4;PDZD4;C7;TSPAN7;SLAMF6;…
GTEX-RNOR-0526-SM-2TF4O_muscle_female_50-59_years	124/5545	9.17036e-08	1.16047e-05	-1.63516	18.5821	MSMO1;ENO1;CELSR1;BZW1;TMEM92;CDC20;PPP4R1;CDH3;TFG;PTTG1;RCC1;FAM3C;AP1S3;PHLDA1;S100A2;TMOD3;APLP2;TOMM34;OVOL1;KCTD5;MFSD10;EREG;PDIA4;CLDN4;DDIT4;SCNN1A;FSCN1;TAGLN2;KCTD11;ADAM8;MIR210HG;HIST1H2BC;COL17A1;SLBP;CRABP2;CDCA5;MFI2;TGFA;GSKIP;LYPD3;AK4;BCL10;NDRG1;FAM83H;TMEM123;CCNB1;TSPAN5;PLEK2;S100A10;HSPA5;UBE2C;HSPA6;PTK6;SQLE;ANLN;FAM83H-AS1;MRGBP;GJB3;LRP10;PYGB;ZFAND2A;ARPC1A;HILPDA;SLC…		GTEX-XBEC-0008-SM-4AT3X_skin_male_50-59_years	164/1880	4.81835e-54	5.73174e-52	-1.75099	206.596	CYFIP2;PLVAP;AMY2B;GMFG;TRAC;GIMAP1;FAM107A;GIMAP4;IKZF1;GIMAP6;CLU;GIMAP7;GIMAP8;PREX1;RGS5;CDH5;PAIP2B;FAM110D;SIT1;TMEM88;C10ORF128;GJA4;GPR171;TBC1D10C;FAM65B;PPP1R16B;TMOD1;CPA2;PDIA2;PRKCB;LMO2;RNASE6;ATP1B2;RBP7;ADCYAP1;CLDN5;EMCN;CD8A;MFNG;SLCO2A1;GPD1;SPARCL1;CDIP1;ERP27;GNAZ;NPR1;ECSCR;LPL;SLC38A11;CSF2RB;CFP;RASGRP2;RASAL3;ARHGAP15;CORO1A;ACACB;CD79B;SOCS2;PCSK1N;PRKAR2B;TSPAN7;SLAMF6;…
GTEX-T6MN-2726-SM-4DM77_pituitary_male_50-59_years	21/378	2.40672e-07	2.23344e-05	-1.75771	18.824	CATSPER1;CDA;STAU1;TNFRSF10A;IL1RAP;FOXM1;TMEM92;SERPINB5;EREG;TPX2;TUBA1C;TMEM123;LDHA;TMEM159;ZDHHC9;IRAK2;ADAM9;PPARG;KRAS;S100A10;MAP4K4		GTEX-XYKS-0008-SM-4BRW6_skin_female_60-69_years	158/1756	1.36565e-53	1.33444e-51	-1.77971	208.481	PLVAP;AMY2B;GMFG;CLEC10A;AQP8;TRAC;GIMAP1;FAM107A;GIMAP4;IKZF1;GIMAP6;CLU;GIMAP7;GIMAP8;PREX1;RASSF2;CCND2;TMEM88;GJA5;C10ORF128;GPR171;PDK4;TBC1D10C;FAM65B;FAM150B;PPP1R16B;TMOD1;SCARA5;PRKCB;LMO2;RNASE6;PIPOX;ATP1B2;VWA5B2;RBP7;ADCYAP1;CLDN5;CD8A;MFNG;SLCO2A1;GPD1;SPARCL1;CDIP1;ERP27;SCG3;KLRB1;TMEM63C;NPR1;LPL;SLC38A11;CSF2RB;RASGRP2;RASAL3;CPLX2;ARHGAP15;CORO1A;ACACB;CD79B;PDZD4;PRKAR2B;TSPAN…

## Sheet: C_Disease
Glycolytic subytpe up-regulated genes								Non-Glycolytic subytpe up-regulated genes
OMIM Disease
Term	Overlap	P-value	Adjusted P-value	Z-score	Combined Score	Genes		Term	Overlap	P-value	Adjusted P-value	Z-score	Combined Score	Genes
epidermolysis_bullosa	5/13	8.01694e-07	1.60339e-05	-1.26919	14.0128	COL17A1;LAMB3;LAMA3;ITGA6;LAMC2		immunodeficiency	7/28	2.76132e-06	8.83623e-05	-1.95689	18.2657	CD79B;STAT5B;PTPRC;CD3G;CD3E;IL7R;CD3D
anemia	4/61	0.0126734	0.126734	-1.52508	3.15031	GPI;TPI1;SLC2A1;HK1		diabetes	8/75	0.0003519	0.0056304	-1.7786	9.21237	NEUROD1;SPINK1;KCNJ11;ABCC8;SLC2A2;CEL;CCR5;MAPK8IP1
diabetes_mellitus,_type_2	2/32	0.0810066	0.377814	-1.38451	1.34762	PPARG;IGF2BP2		diabetes_mellitus,_type_2	5/32	0.000804956	0.0085862	-1.38451	6.58695	NEUROD1;KCNJ11;ABCC8;SLC2A2;MAPK8IP1
spastic_paraplegia	2/32	0.0810066	0.377814	-0.958456	0.932916	CCT5;HSPD1		blood	5/36	0.00139614	0.0111691	-1.11543	5.0134	RGS5;GYPC;SELE;AQP1;ART4
neuropathy	2/35	0.0944535	0.377814	-0.845335	0.822809	GJB3;CCT5		diabetes_mellitus	6/58	0.00225166	0.0144106	-0.98924	4.19417	NEUROD1;KCNJ11;ABCC8;SLC2A2;CCR5;MAPK8IP1
diabetes	2/75	0.304991	0.52906	0.143235	-0.0911908	PPARG;IGF2BP2		leukemia	6/78	0.00969643	0.0443265	-0.583838	1.81934	STAT5B;FLT3;ZBTB16;LMO2;BCL2;IKZF1
dystonia	1/18	0.235479	0.52906	1.2762	-0.812496	SLC2A1		myopathy	4/44	0.0189498	0.0757993	-0.236373	0.609763	DES;FHL1;ITGA7;ISCU
autism	1/19	0.246804	0.52906	1.46333	-0.931634	MET		mental_retardation	1/114	0.932481	0.932481	4.73418	-0.33095	ZBTB16
deafness	2/111	0.490866	0.561082	1.64295	-0.949442	DIAPH1;GJB3		cardiomyopathy	2/42	0.256241	0.529393	1.18015	-0.750605	DES;ABCC9
mental_retardation	2/114	0.504973	0.561082	1.70461	-0.985073	ZDHHC9;SMS		cardiomyopathy,_dilated	2/33	0.179001	0.477336	1.13597	-0.840091	DES;ABCC9
myopathy	1/44	0.481481	0.561082	1.71533	-0.99127	TNNT1		ataxia	1/60	0.757477	0.781912	4.6577	-1.14585	CACNA1A
lymphoma	1/22	0.279786	0.52906	1.58847	-1.01131	BCL10		cataract	1/47	0.670227	0.714909	5.21613	-1.75053	SLC16A12
blood	1/36	0.41565	0.554201	1.9124	-1.12875	SLC2A1		obesity	3/31	0.0348711	0.111588	0.857739	-1.88098	POMC;NTRK2;GHRL
diabetes_mellitus	1/58	0.579394	0.579394	2.12626	-1.16045	IGF2BP2		neuropathy	1/35	0.562142	0.642448	5.58754	-2.47231	HSPB8
schizophrenia	1/30	0.360869	0.52906	1.99157	-1.26794	APOL1		spinocerebellar_ataxia	1/37	0.582344	0.642587	5.68912	-2.51603	CACNA1A
charcot-marie-tooth_disease	1/27	0.331588	0.52906	2.04959	-1.30488	NDRG1		spastic_paraplegia	1/32	0.529997	0.628144	5.89055	-2.73902	PLP1
obesity	1/31	0.370342	0.52906	2.05865	-1.31065	PPARG		diabetes_mellitus,_type_1	1/27	0.471104	0.609842	5.87526	-2.90564	CCR5
epilepsy	1/58	0.579394	0.579394	2.55587	-1.39492	CSTB		systemic_lupus_erythematosus	1/28	0.483444	0.609842	5.94779	-2.94151	STAT4
thrombophilia	1/11	0.151307	0.432306	4.33167	-3.63262	PLAT		hypertension	1/29	0.495497	0.609842	6.15533	-3.04415	AGTR1
ectodermal_dysplasia	1/11	0.151307	0.432306	4.92561	-4.13071	CDH3		charcot-marie-tooth_disease	1/27	0.471104	0.609842	6.35477	-3.14278	HSPB8
Disease_Perturbations_from_GEO_up
Term	Overlap	P-value	Adjusted P-value	Z-score	Combined Score	Genes		Term	Overlap	P-value	Adjusted P-value	Z-score	Combined Score	Genes
pancreatic cancer DOID-1793 human GSE18670 sample 483	47/347	2.00501e-31	1.67218e-28	-1.705	109.049	GPI;CSTB;PYGB;RALA;ADM;ASAP2;F11R;AREG;NDRG1;HK2;HK1;GNA15;PGK1;LRRC8A;RAC1;IGF2BP2;S100A10;SLC35A2;CENPU;ELOVL1;EGLN3;ZNF185;UBE2C;TMOD3;SEMA4B;APLP2;MYOF;KCTD5;TUBA4A;MFSD10;VEGFA;GALE;INF2;PKM;CTTN;TMBIM1;DDIT4;MGAT4B;TAGLN2;ADAM8;PLP2;ALDOA;LRP10;RCOR1;PFKP;HIST1H2BD;PLEC		allergic contact dermatitis DOID-3042 human GSE6281 sample 927	48/255	1.15838e-29	9.61456e-27	-1.73518	103.949	SASH3;ARHGAP9;ITK;CLEC10A;TRAC;CXCR4;LPL;CD3G;RASAL3;ITGAL;CD3D;CORO1A;P2RY8;CD79A;SIT1;CCL5;GPR171;TBC1D10C;CCL2;CCR7;CCL19;CCR5;IGHA2;CCR4;SLAMF1;CCR2;MAP4K1;CD52;CCL21;NAPSB;FAM46C;IL10RA;SELE;CD2;GZMK;ZAP70;SELL;CD8A;PLIN4;CD27;HCLS1;MT1H;CD48;EVL;PLIN1;CD69;LTB;IL7R
Hypoxia C0242184 mouse GSE3195 sample 70	37/272	6.55396e-25	2.733e-22	-1.81101	89.9193	SDC4;INSIG2;HILPDA;SLC2A1;ADM;PLOD2;AK4;MSMO1;PLOD1;NDRG1;HK2;FAM129B;HK1;LDHA;PGK1;RAB6A;SLC16A3;EGLN3;SUN1;HSP90AA1;TPI1;HSPA5;HMGCS1;PGAM1;MBOAT2;VEGFA;SQLE;PKM;P4HA1;CCNG2;DDIT4;ADAM9;KCTD11;VDAC1;ALDOA;GAPDH;PFKP		allergic contact dermatitis DOID-3042 human GSE6281 sample 928	48/279	8.10695e-28	3.36438e-25	-1.73834	97.958	CYFIP2;SASH3;ARHGAP9;ITK;KLRB1;CLEC10A;GMFG;TRAC;FAM107A;CXCR4;CD3G;CD1D;CD1C;RASAL3;CST7;ARHGAP15;CD3D;CORO1A;P2RY8;LGALS2;GPR171;STAT4;TBC1D10C;CCL2;FAM65B;CCR7;CCL19;FAM150B;SLAMF1;CD52;CCL21;NAPSB;IL10RA;SELE;CD2;SELP;ZAP70;GZMM;SELL;CD5;CD8A;HCLS1;MT1H;CD48;ERP27;CD69;LTB;IL7R
Asthma, allergic C0155877 human GSE3004 sample 360	42/383	2.04246e-24	5.67803e-22	-1.78436	87.2913	CSTB;ENO1;PPL;BZW1;NDRG1;HSPD1;STIP1;LDHA;GNA15;CTNNA1;PGK1;RAC1;SLC16A3;S100A10;HSP90AA1;ANXA1;TPI1;S100A2;LAMB3;HSPA5;G0S2;AHSA1;HSPE1;YWHAZ;SERPINB5;HS3ST1;VEGFA;SLC7A5;DIAPH1;CLDN4;CTTN;MALL;CD9;TAGLN2;ADAM8;PLP2;LTBR;ALDOA;FKBP4;GAPDH;PFKP;EIF4G1		neurofibromatosis DOID-8712 mouse GSE29343 sample 670	52/458	2.18923e-21	6.05686e-19	-1.81548	76.1558	PNLIPRP1;PRSS1;COL14A1;CHRDL1;RASSF2;CCND2;BOC;PRSS2;TMED6;CPA2;CD52;PDIA2;CELA2A;CPA1;CTRB1;CEL;BHLHA15;MPEG1;SFRP1;CLPS;IRF4;RHOJ;DPEP1;PLIN1;PNLIP;CFD;CELA3B;CPB1;KLK1;PLA2G1B;CUZD1;RASD1;PRKAR2B;ABI3BP;CCL5;GPC3;NDN;SCN7A;SLIT3;NTRK2;NEGR1;GP2;SMOC2;GATM;FABP4;PTPRC;SYCN;MGP;PDCD4;SERPINI2;CDO1;CTRC
Hypoxia C0242184 human GSE4483 sample 440	39/325	3.65165e-24	7.61369e-22	-1.71462	83.3766	GPI;ANKRD37;INSIG2;HILPDA;SLC2A1;ADM;PLOD2;AK4;ENO1;PLOD1;NDRG1;PTPRF;HK2;HK1;LDHA;CAMK2N1;CTNNA1;PGK1;TSPAN5;AP3S1;SLC16A3;S100A10;CA12;TPI1;PGAM1;AHNAK2;MYOF;VEGFA;SLC7A5;PKM;P4HA1;DDIT4;SMS;CD9;ADAM9;ANGPTL4;ALDOA;GAPDH;PFKP		nephrosclerosis DOID-11664 human GSE20602 sample 905	44/382	1.7971e-18	2.98319e-16	-1.76882	63.2323	RAMP2;KLRB1;ADH1B;CCDC69;GMFG;CXCR4;GIMAP4;GIMAP6;CHRDL1;CORO1A;RASIP1;CDH5;MYCT1;CLEC3B;HHEX;RASSF2;EDNRB;C7;SOX18;PDGFD;GJA4;TSPAN7;S1PR1;CD34;JAM2;RAI2;CD52;ZBTB16;TIE1;LIFR;GNG11;PTPRC;FABP4;EMCN;SDPR;RCAN2;MGP;SLCO2A1;AGTR1;PECAM1;HCLS1;FXYD6;CD69;CDO1
endometrial cancer DOID-1380 human GSE17025 sample 848	37/327	4.61228e-22	5.4952e-20	-1.73462	76.9265	GPI;RALA;STAU1;SDC4;ADM;ENO1;ASAP2;NDRG1;CKS1B;TUBA1C;LDHA;PTTG1;MAL2;HSP90AA1;ANXA1;TPI1;UBE2C;H2AFZ;PGAM1;SEMA4B;EIF2S2;YWHAZ;VEGFA;P4HA1;PRC1;ESRP1;SCNN1A;DDIT4;CKS2;SMS;CD9;KRAS;PLP2;ALDOA;GAPDH;PFKP;B4GALT5		liver cirrhosis DOID-5082 human GSE50892 sample 1012	40/301	4.16419e-19	8.6407e-17	-1.67971	62.1281	TNXB;CALCRL;HSPB6;ADH1B;COL14A1;SYNPO2;HSPB8;REG1A;FHL1;CD3G;IKZF1;CD3E;ARHGAP15;ITGAL;CORO1A;CECR1;RASSF2;CCND2;CCL5;SLAMF6;NRCAM;CD36;CCL19;IL33;CD52;CCL21;ABCC9;MPEG1;SELP;GZMK;MFAP4;DES;PTPRC;FABP4;SELL;OGN;CD27;CD48;IL7R;GAPT
Squamous cell carcinoma of lung C0149782 human GSE3268 sample 441	35/265	3.6197e-23	6.03765e-21	-1.64808	76.7287	COL17A1;GPI;UGT1A10;CRABP2;TUFT1;SLC2A1;LYPD3;ENO1;FOXM1;ARNTL2;CKS1B;CDC20;CCNB1;CDH3;PTTG1;IGF2BP2;CA12;CENPU;S100A2;LAMB3;UBE2C;AHNAK2;HSPE1;SERPINB5;CCNA2;TPX2;SLC7A5;SLC6A8;PRC1;ESRP1;CKS2;FSCN1;ITGA6;GAPDH;CDKN3		acute myocarditis DOID-3951 mouse GSE35182 sample 801	47/572	6.33752e-14	8.76691e-12	-2.05899	52.422	CFD;SASH3;ITK;FLT3;FHL1;CD3G;ARRB2;IKZF1;REG3G;CFP;ITGAL;ARHGAP15;SAMHD1;CORO1A;CD3D;GIMAP7;PRKAR2B;CCL5;STAT4;CCL2;SLAMF6;CD37;CCR5;CCR2;MAP4K1;IL33;CD52;P2RY10;PRKCB;IL10RA;RNASE6;SEPT1;MPEG1;CD2;SELP;GATM;PTPRC;ARHGAP30;SELL;CD8A;GPD1;HCLS1;SCGB3A1;CD48;PLIN1;CDO1;IL7R
pancreatic invasive intraductal papillary-mucinous carcinoma DOID-8150 human GSE19650 sample 610	37/352	5.96729e-21	6.2209e-19	-1.74893	73.3173	CSTB;RALA;STAU1;SDC4;TUFT1;GSKIP;ADM;MSMO1;BCL10;ASAP2;ABHD17C;F11R;NDRG1;TUBA1C;LDHA;PGK1;MAL2;LRRC8A;AP3S1;RAC1;S100A10;CA12;EGLN3;HSP90AA1;ANXA1;TPI1;H2AFZ;PGAM1;HSPE1;TUBA4A;VEGFA;TMBIM1;MGAT4B;CKS2;ITGA6;ANXA2P2;TNFRSF21		Cystic Fibrosis C0010674 mouse GSE3100 sample 138	38/409	4.319e-13	5.12109e-11	-1.84951	43.8242	SASH3;RAMP3;CD3G;RASAL3;ITGAL;CD3E;CST7;GIMAP6;SAMHD1;CORO1A;CD3D;GIMAP7;CD79B;CD79A;CCL5;STAT4;TBC1D10C;FAM65B;CD37;CCR2;KLRG1;CD52;ZBTB16;GP2;RNASE6;CD2;GZMK;MFAP4;PTPRC;CD6;SELL;CD5;HCLS1;CD48;CD69;LTB;IL7R;CD22
skin squamous cell carcinoma DOID-3151 human GSE2503 sample 627	32/227	3.8372e-22	5.33371e-20	-1.61896	71.8458	CSTB;CRABP2;ARPC1A;LAMA3;LYPD3;ENO1;NDRG1;TUBA1C;LDHA;PPP4R1;CDH3;RAC1;CCT5;S100A10;HSP90AA1;ANXA1;ZNF185;S100A2;LAMB3;HSPA5;YWHAZ;SERPINB5;TUBA4A;SLC7A5;PKM;MALL;DDIT4;FSCN1;CD9;TAGLN2;ITGA6;GAPDH		pulmonary sarcoidosis DOID-13406 human GSE19976 sample 764	34/339	8.97964e-13	9.31638e-11	-1.79828	41.5342	CLEC10A;GMFG;CXCR4;CD3G;CSF2RB;ITGAL;CORO1A;P2RY8;CD79A;LGALS2;RASSF2;CCL5;CCL2;SLAMF6;CD37;CCR7;CCL19;PTGDS;MPP1;CD52;P2RY10;FAM78A;IL10RA;RNASE6;MCOLN2;MPEG1;CD2;GZMK;PTPRC;SELL;PARVG;HCLS1;CD48;CD69
cervical cancer DOID-4362 human GSE9750 sample 617	34/304	3.5314e-20	3.27243e-18	-1.6606	66.8575	GPI;SDC4;ARPC1A;HILPDA;SLC2A1;ADM;PLOD2;ENO1;NDRG1;CKS1B;HSPD1;LDHA;CDH3;PTTG1;PGK1;RAC1;APOL1;CCT5;S100A10;HSP90AA1;TPI1;S100A2;UBE2C;H2AFZ;PGAM1;SLC6A8;PKM;PRC1;DDIT4;CKS2;TAGLN2;ALDOA;GAPDH;PFKP		pulmonary sarcoidosis DOID-13406 human GSE16538 sample 916	38/423	1.22244e-12	1.12736e-10	-1.74478	39.9659	ITK;KLRB1;CLEC10A;GIMAP1;SEMA3G;GIMAP4;CSF2RB;RCSD1;GIMAP6;ARHGAP15;CORO1A;GIMAP7;GIMAP8;CDH5;HHEX;LGALS2;EDNRB;PRKAR2B;CCL5;GPR171;S1PR1;CCL19;CYYR1;PTGDS;CCR5;CCR2;PPP1R16B;CHST9;IL33;LIFR;GNG11;CD2;GZMK;TGFBR3;PCP4;MMRN1;CD48;KCTD12
head and neck squamous cell carcinoma 5520 human GSE6631 sample 458	35/363	1.19253e-18	9.9457e-17	-1.7459	64.331	GPI;LAMA3;ENO1;PLOD1;NDRG1;CKS1B;HSPD1;TMEM123;LDHA;PGK1;RAC1;CCT5;S100A10;HSP90AA1;S100A2;LAMB3;HSPA5;UBE2C;H2AFZ;PGAM1;MYOF;G0S2;TPD52L2;YWHAZ;TUBA4A;TPX2;SLC7A5;PKM;FSCN1;TAGLN2;ITGA6;ALDOA;GAPDH;EIF4G1;PLEC		acute myocarditis DOID-3951 mouse GSE35182 sample 802	40/513	2.63284e-11	1.45684e-09	-1.88558	38.366	ARHGAP9;SASH3;TRAF3IP3;FHL1;CD3G;CSF2RB;ARRB2;IKZF1;CFP;ITGAL;CD3E;ARHGAP15;SAMHD1;CORO1A;GIMAP7;PREX1;CCL5;GPR171;STAT4;CCL2;CCR7;CCR5;CCR2;CD52;P2RY10;PRKCB;IL10RA;RNASE6;MCOLN2;MPEG1;CD2;GATM;PTPRC;ARHGAP30;SELL;CD8A;HCLS1;CD48;LTB;IL7R
Vulvar intraepithelial tumor UMLS CUI-C0346210 human GSE5563 sample 967	33/330	4.07474e-18	2.83195e-16	-1.71924	61.5494	SLBP;CRABP2;TUFT1;LYPD3;ENO1;NDRG1;CKS1B;TUBA1C;TMEM123;LDHA;PTTG1;PGK1;MAL2;CCT5;MPZL2;HSP90AA1;TPI1;S100A2;H2AFZ;PGAM1;HSPE1;EIF2S2;YWHAZ;SERPINB5;TUBA4A;PKM;PRC1;CKS2;TAGLN2;PLP2;ALDOA;GAPDH;ARF6		idiopathic pulmonary fibrosis DOID-0050156 human GSE24206 sample 873	35/401	2.20718e-11	1.41841e-09	-1.80955	36.8672	DIRAS3;PRSS1;BTG2;RAMP2;HSPB6;COL14A1;CD81;SYNPO2;SEMA3G;DPT;ITGAL;TSPAN11;RGS5;PCSK1N;SOX18;GJA5;CCL5;CCL19;PTGDS;PRSS2;IGHA2;CHST9;EPHX2;GZMK;MFAP4;FABP4;CXCL12;OGN;APLNR;SCG5;SCGB3A1;ITGA7;CD27;EVL;SCN4B
cervical cancer DOID-4362 human GSE9750 sample 619	33/335	6.4339e-18	4.1276e-16	-1.69795	60.1477	GPI;SDC4;SLC20A1;ADM;ENO1;CKS1B;HSPD1;CDC20;TUBA1C;LDHA;CCNB1;CDH3;PTTG1;CCT5;S100A10;HSP90AA1;TPI1;HSPA5;UBE2C;H2AFZ;PGAM1;AHSA1;EIF2S2;TPX2;SLC7A5;PKM;PRC1;DDIT4;CKS2;ALDOA;GAPDH;PFKP;CDKN3		colitis DOID-0060180 mouse GSE34874 sample 800	33/345	7.21545e-12	5.98883e-10	-1.68116	35.7011	PLVAP;CSF2RB;REG3G;CFP;GIMAP6;CHRDL2;CORO1A;MEDAG;CDH5;EDNRB;SESN1;CCL5;S1PR1;CCL2;CD37;FAM150B;CYYR1;IL33;CD52;KCNJ8;GPX3;ZBTB16;CTRB1;ABCC9;MPEG1;INMT;SELP;TGFBR3;PTPRC;EMCN;SELL;MGP;HCLS1
endometrial cancer DOID-1380 human GSE17025 sample 844	30/269	6.98253e-18	4.15959e-16	-1.67606	59.3591	GPI;HILPDA;ADM;PLOD2;ENO1;CTSV;F11R;NDRG1;HK2;HSPD1;TUBA1C;LDHA;CCNB1;RAC1;S100A10;HSP90AA1;ANXA1;TPI1;H2AFZ;PGAM1;SEMA4B;YWHAZ;VEGFA;PDIA4;DDIT4;CKS2;SMS;ANXA2P2;ALDOA;GAPDH		idiopathic pulmonary fibrosis DOID-0050156 human GSE24206 sample 869	35/408	3.57658e-11	1.74621e-09	-1.7446	35.1812	DIRAS3;PRSS1;RAMP2;PLVAP;HSPB6;COL14A1;ITGAL;CD3E;CHRDL2;TSPAN11;PCSK1N;CCND2;SOX18;GJA5;CCL5;TBC1D10C;CCL19;PTGDS;PRSS2;IGHA2;CHST9;CD52;EPHX2;SEPT1;SELE;GZMK;PCP4;FABP4;CXCL12;OGN;APLNR;SCG5;SCGB3A1;EVL;SCN4B
endometrial cancer DOID-1380 human GSE17025 sample 849	30/278	1.7627e-17	9.18805e-16	-1.7083	59.1472	STAU1;ADM;PLOD2;ENO1;ASAP2;NDRG1;HK2;CKS1B;HSPD1;TUBA1C;LDHA;CCNB1;HSPH1;PGK1;S100A10;HSP90AA1;ANXA1;S100A2;H2AFZ;PGAM1;SEMA4B;YWHAZ;VEGFA;RNF149;PRC1;CKS2;ANXA2P2;ALDOA;GAPDH;B4GALT5		multiple sclerosis DOID-2377 human GSE21942 sample 743	30/301	2.3925e-11	1.41841e-09	-1.68521	34.334	CYFIP2;SASH3;KLRB1;CD81;GMFG;CXCR4;GIMAP4;CSF2RB;RASAL3;CD3E;ARHGAP15;ITGAL;GIMAP7;LIMD2;P2RY8;CD79A;CCL5;GPR171;TBC1D10C;CD37;CD52;CD2;TGFBR3;ZAP70;SELL;CD8A;EVL;CD69;IL7R;SMAP2
skin squamous cell carcinoma DOID-3151 human GSE45164 sample 657	32/305	3.25283e-18	2.46624e-16	-1.64066	58.9632	COL17A1;CDA;CSTB;CRABP2;ARPC1A;LAMA3;SLC2A1;PLOD2;ENO1;ARNTL2;CDC20;CCNB1;GNA15;HSPH1;DLGAP5;HTATIP2;MPZL2;CA12;CENPU;ANXA1;ZNF185;HSPA5;UBE2C;YWHAZ;EREG;CCNA2;TPX2;PRC1;MALL;ITGA6;TNFRSF21;CDKN3		Lung transplant rejection C0729958 human GSE2018 sample 66	32/335	1.57063e-11	1.18512e-09	-1.65214	33.9571	ITK;KLRB1;CELF2;TRAC;CXCR4;GIMAP4;CSF2RB;CD3E;CST7;CD3D;CORO1A;CECR1;RASSF2;CCL5;ANXA6;CCL2;CCR7;CCR5;CCR2;PRKCB;IL10RA;RNASE6;CD2;GZMK;PTPRC;SELL;CD8A;HCLS1;CD48;CD69;LTB;IL7R
Williams-Beuren syndrome DOID-1928 human GSE16715 sample 903	30/290	5.73871e-17	2.81534e-15	-1.72833	57.9053	CDA;SDC4;HILPDA;MSMO1;ASAP2;FOXM1;ARNTL2;AURKA;CDC20;CCNB1;BAIAP2L1;PTTG1;TSPAN5;CA9;DLGAP5;CA12;ZNF185;UBE2C;ITGA3;APCDD1L;AHNAK2;SPAG4;TOMM34;ANLN;PRC1;CKS2;ALDOC;KIF2C;ITGA6;CDKN3		discoid lupus erythematosus UMLS CUI-C0024138 human GSE52471 sample 689	33/360	2.28046e-11	1.41841e-09	-1.65561	33.731	SASH3;ITK;KLRB1;CXCR4;CD3G;CD3E;CST7;ITGAL;SAMHD1;CD3D;CORO1A;CD79B;LGALS2;CCL5;GPR171;STAT4;CCL2;CCR7;CCR5;SLAMF1;CD52;CD2;SELP;GZMK;PTPRC;SELL;CD8A;CD27;CD48;PTX3;CD69;LTB;IL7R
GERD - Gastro-esophageal reflux disease C0017168 human GSE2144 sample 27	33/346	1.70846e-17	9.18805e-16	-1.65525	57.3105	SDC4;SLC20A1;TUFT1;LAMA3;PLAT;LAMC2;BCL10;AREG;NDRG1;CDH3;PHLDA1;CCT5;S100A10;ANXA1;LAMB3;HSPA5;HMGCS1;APLP2;ITGA2;MYOF;YWHAZ;EREG;FOSL1;SQLE;SLC7A5;CLDN4;CD9;ANXA2P2;GAPDH;RCOR1;TNFRSF21;EPHA2;PLEC		Polycystic Ovary Syndrome C0032460 human GSE5090 sample 308	31/325	3.41544e-11	1.74621e-09	-1.66692	33.6147	CFD;BTG2;CD81;CELF2;FHL1;CXCR4;PEBP1;LPL;CLU;CHRDL1;APOLD1;RGS5;CLEC3B;PRKAR2B;SESN1;AOX1;CD36;CD34;FZD4;ABCA8;GNG11;TGFBR3;CLDN5;FABP4;OGN;MT1G;MT1H;PLIN1;KCTD12;ISCU;CES1
Pseudomonas Infection C0033817 human GSE923 sample 170	33/361	6.10081e-17	2.82671e-15	-1.67933	56.257	CSTB;SDC4;LAMA3;TGFA;PLAT;BCL10;ENO1;ASAP2;IL1RAP;HSPD1;STIP1;TUBA1C;LDHA;PGK1;PLEK2;FAM3C;AP3S1;APOL1;ANXA1;LAMB3;APLP2;YWHAZ;HS3ST1;EREG;PKM;SMS;CD9;ADAM9;VDAC1;ALDOA;GAPDH;PFKP;ARF6		colon cancer DOID-219 mouse GSE63032 sample 661	32/372	2.37208e-10	1.09379e-08	-1.74998	32.0789	PLVAP;CLEC10A;SLC43A1;FHL1;FAM107A;DPT;CSF2RB;CFP;CLU;APOLD1;MEDAG;RASSF2;PRKAR2B;ABI3BP;SLIT3;CCL19;IL33;GPX3;LYVE1;MPEG1;SELP;SFRP1;NFASC;P2RX1;MGP;RHOJ;SLCO2A1;DPEP1;SCGB3A1;ALPL;PI16;CDO1
pancreatic cancer DOID-1793 human GSE16515 sample 475	33/376	2.04619e-16	8.53261e-15	-1.72612	55.9173	CSTB;SDC4;PLAT;MSMO1;ENO1;F11R;BZW1;HSPD1;TUBA1C;TMEM123;LDHA;PGK1;MAL2;RAC1;S100A10;HSP90AA1;ANXA1;TPI1;HSPA5;H2AFZ;PGAM1;ITGA2;MYOF;HSPE1;YWHAZ;PKM;TMBIM1;ADAM9;TAGLN2;ANXA2P2;ALDOA;GAPDH;TNFRSF21		autism spectrum disorder DOID-0060041 human GSE25507 sample 1027	27/276	3.69789e-10	1.61539e-08	-1.62953	29.2357	CYFIP2;CFD;SASH3;ITK;BTG2;CD81;TRAC;CST7;ITGAL;CD3D;GIMAP7;P2RY8;CCL5;TBC1D10C;CD37;SEC11C;CD52;IL10RA;GNG11;CD2;GZMK;ZAP70;PTPRC;CD27;CD48;EVL;IL7R
endometrial cancer DOID-1380 human GSE17025 sample 845	31/327	2.03008e-16	8.53261e-15	-1.69782	55.0008	ADM;ENO1;CTSV;NDRG1;HSPD1;TUBA1C;LDHA;CCNB1;BAIAP2L1;HSPH1;PTTG1;PGK1;RAC1;S100A10;HSP90AA1;ANXA1;TPI1;HSPA5;H2AFZ;PGAM1;SEMA4B;AHSA1;HSPE1;YWHAZ;RNF149;DDIT4;CKS2;SMS;ANXA2P2;ALDOA;GAPDH		dilated cardiomyopathy DOID-12930 human GSE42955 sample 678	28/297	4.07892e-10	1.69275e-08	-1.57624	28.2057	COL14A1;DPT;LPL;FHL5;CD3E;C6;ABI3BP;CCL5;TSPAN7;PDK4;STAT4;METTL7A;JAM2;CHST9;LMO3;ZBTB16;GZMK;SMOC2;GATM;FABP4;OGN;PLIN4;MT1G;MT1H;PLIN1;SLC25A34;IL7R;ANGPTL1
Disease_Perturbations_from_GEO_down
Term	Overlap	P-value	Adjusted P-value	Z-score	Combined Score	Genes		Term	Overlap	P-value	Adjusted P-value	Z-score	Combined Score	Genes
Simian Acquired Immune Deficiency Syndrome C0080151 human GSE4785 sample 92	27/247	5.56906e-16	1.42631e-13	-1.79278	53.0279	GPI;MSMO1;ENO1;NDRG1;AURKA;CKS1B;HK1;LDHA;GNA15;PTTG1;PGK1;DLGAP5;S100A10;DARS;ANXA1;TPI1;UBE2C;PGAM1;SQLE;TPX2;P4HA1;PRC1;DDIT4;ALDOC;KIF2C;ALDOA;GAPDH		breast cancer DOID-1612 human GSE26910 sample 602	80/376	1.12011e-53	9.34169e-51	-1.69463	195.217	HSPB8;GIMAP1;FHL1;FAM107A;CLEC14A;GIMAP6;GIMAP7;CHRDL1;GIMAP8;AQP1;CDH5;EDNRB;TMEM88;FAM110D;GJA4;PDK4;CTSG;CD36;PTGDS;CD34;SCARA5;GPX3;LMO2;ANK2;LIFR;TGFBR3;RBP7;CLDN5;SFRP1;EMCN;MMRN1;SDPR;RHOJ;APLNR;PECAM1;ITGA7;SCN4B;SHANK3;ANGPTL1;CFD;RAMP3;TNXB;HLF;ADH1B;ECSCR;SEMA3G;LPL;SLC38A11;APOLD1;MYCT1;CLEC3B;C6;RASD1;C7;TSPAN7;S1PR1;GPC3;CYYR1;LONRF2;JAM2;IL33;TMEM132C;CCL21;KCNJ8;ZBTB16;ABCA8;GNG11…
hepatitis C DOID-1883 human GSE20948 sample 598	30/302	1.76445e-16	7.23425e-14	-1.71955	52.0292	SLBP;SDC4;ADM;MSMO1;PPL;TUBA1C;LDHA;CCNB1;HSPH1;PTTG1;FLNB;LRRC8A;MAP4K4;NMB;HSP90AA1;HMGCS1;UBE2C;PGAM1;AHSA1;HSPE1;YWHAZ;ANLN;PKM;TMBIM1;CKS2;SMS;UCA1;TAGLN2;ALDOA;CDKN3		breast cancer DOID-1612 human GSE3744 sample 978	68/443	5.4495e-36	2.27244e-33	-1.59578	119.946	DIRAS3;HSPB6;FHL1;FAM107A;LMOD1;CHRDL1;BOC;RSPO3;AOX1;CTSG;FAM150B;PTGDS;CD34;SCARA5;GPX3;LIFR;INMT;RGMA;TGFBR3;RBP7;CLDN5;SFRP1;EMCN;SDPR;PLIN4;SPARCL1;ITGA7;PLIN1;SCN4B;CES1;CFD;TNXB;HLF;ADH1B;SEMA3G;DPT;LPL;FBLN5;SOCS2;CLEC3B;RASD1;PDGFD;TCEAL2;TSPAN7;GPC3;NDN;CYYR1;JAM2;RAI2;NTRK2;IL33;CBX7;CCL21;ZBTB16;EPHX2;LYVE1;MFAP4;FABP4;CXCL12;OGN;MGP;ID4;C16ORF89;SCGB3A1;FXYD6;ECHDC3;ACKR1;CDO1
Arthropathy C0022408 human GSE10575 sample 271	35/401	2.80378e-17	2.2991e-14	-1.61711	50.7833	GPI;SLBP;SDC4;MFI2;ADM;PLOD2;ENO1;PLOD1;BZW1;NDRG1;HK1;TMEM123;NT5E;PTTG1;PGK1;CA12;DARS;TPI1;HSPA5;H2AFZ;PGAM1;TPD52L2;FOSL1;SLC7A5;PKM;P4HA1;PRC1;REEP3;MALL;DDIT4;SMS;PLP2;ANGPTL4;ALDOA;PFKP		Breast Cancer C0006142 human GSE3744 sample 24	68/449	1.3008e-35	3.61624e-33	-1.59939	119.475	DIRAS3;HSPB6;FHL1;LMOD1;CLU;CHRDL1;AQP1;EDNRB;BOC;PDK4;RSPO3;AOX1;CTSG;FAM150B;PTGDS;CD34;SCARA5;GPX3;LIFR;INMT;TGFBR3;RBP7;CLDN5;SFRP1;EMCN;SDPR;RHOJ;PLIN4;SPARCL1;ITGA7;PLIN1;SCN4B;CES1;CFD;TNXB;HLF;ADH1B;SEMA3G;DPT;LPL;FBLN5;SOCS2;CLEC3B;PDGFD;TCEAL2;TSPAN7;GPC3;NDN;CYYR1;JAM2;RAI2;NTRK2;IL33;CBX7;CCL21;ZBTB16;EPHX2;ABCA8;LYVE1;MFAP4;FABP4;CXCL12;OGN;ID4;C16ORF89;SCGB3A1;ACKR1;CDO1
hepatitis C DOID-1883 human GSE20948 sample 601	29/294	6.95759e-16	1.42631e-13	-1.69555	50.152	SLBP;STAU1;ARPC1A;MSMO1;NDRG1;AURKA;HSPD1;CDC20;TUBA1C;LDHA;CCNB1;PTTG1;DLGAP5;S100A10;NMB;HSP90AA1;HSPA5;HMGCS1;PGAM1;HSPE1;TPX2;PKM;CKS2;VDAC1;ALDOA;GAPDH;TNFRSF21;HIST1H2BD;CDKN3		pancreatic invasive intraductal papillary-mucinous carcinoma DOID-8150 human GSE19650 sample 610	50/248	2.30173e-32	2.39955e-30	-1.74893	119.281	PNLIPRP1;PRSS1;CD81;ECI2;REG1A;ABAT;CLU;CHRDL1;RGS5;PDK4;PRSS2;TMED6;CPA2;CELA2A;CPA1;CELA2B;SPINK1;CTRB2;CTRB1;CEL;TGFBR3;CLPS;SCG5;MT1G;SPARCL1;MT1H;ERP27;KCTD12;PNLIP;CELA3A;REG3A;CELA3B;BEX1;CPB1;KLK1;PLA2G1B;REG3G;CUZD1;APOLD1;C6;RASD1;C7;PPY;METTL7A;GP2;NAP1L5;SYCN;MGP;SERPINI2;CTRC
Hereditary gingival fibromatosis C0399440 human GSE4250 sample 177	28/321	5.09539e-14	8.35643e-12	-1.69421	43.216	CDA;CSTB;ANKRD37;CRABP2;ADM;PLAT;MSMO1;ENO1;CTSV;PPL;NDRG1;FAM129B;MB;MAL2;AP3S1;S100A10;CAST;ANXA1;ZNF185;S100A2;HSPA5;PGAM1;YWHAZ;SERPINB5;MALL;CD9;ANXA2P2;ARF6		pancreatic cancer DOID-1793 human GSE16515 sample 475	47/224	2.72057e-31	2.52106e-29	-1.78769	117.72	CFD;PNLIPRP1;REG3A;CELA3B;BTG2;KLK1;ADH1B;PLA2G1B;AQP8;SLC43A1;REG1A;FHL1;PEBP1;LPL;ABAT;CLU;CHRDL1;CUZD1;LGALS2;C7;PDK4;METTL7A;PTGDS;TMED6;CPA2;PDIA2;CELA2B;GPX3;GP2;CEL;MFAP4;GATM;FABP4;CXCL12;SYCN;MGP;PDCD4;SCG5;SERPINI2;MT1G;SPARCL1;MT1H;ERP27;PTX3;KCTD12;CTRC;SCG2
hepatitis C DOID-1883 human GSE20948 sample 600	27/307	1.20661e-13	1.64903e-11	-1.66686	41.3853	SLBP;STAU1;SDC4;MSMO1;NDRG1;TUBA1C;LDHA;CCNB1;HSPH1;PTTG1;LRRC8A;S100A10;NMB;HSP90AA1;HSPA5;HMGCS1;PGAM1;HSPE1;PKM;CKS2;UCA1;TAGLN2;VDAC1;ALDOA;TNFRSF21;HIST1H2BD;CDKN3		pancreatic intraductal papillary-mucinous adenoma DOID-7851 human GSE19650 sample 608	54/284	1.58305e-33	2.64052e-31	-1.66509	117.238	PNLIPRP1;PRSS1;CD81;COL14A1;AQP8;REG1A;ABAT;CHRDL1;RGS5;LGALS2;PDK4;MAN1A1;PRSS2;TMED6;CPA2;CELA2A;CPA1;CELA2B;CTRB2;CTRB1;CEL;TGFBR3;CLPS;SCG5;SPARCL1;MT1H;ERP27;KCTD12;PNLIP;CELA3A;REG3A;CELA3B;BEX1;CPB1;KLK1;ADH1B;PLA2G1B;CXCR4;REG3G;SAMHD1;CUZD1;APOLD1;C6;RASD1;C7;PPY;METTL7A;GP2;NAP1L5;SYCN;MGP;OGN;SERPINI2;CTRC
Idiopathic fibrosing alveolitis C0085786 human GSE10921 sample 272	29/374	3.57698e-13	4.19017e-11	-1.58612	37.9014	CSTB;ADM;LAMC2;ENO1;BZW1;CKS1B;LDHA;CCNB1;HRH1;ABLIM3;CAMK2N1;PGK1;AP3S1;HTATIP2;NMB;HSP90AA1;ANXA1;UBE2C;ITGA3;H2AFZ;PGAM1;PAICS;CKS2;SMS;ADAM9;TAGLN2;VDAC1;TNFRSF21;HIST1H2BD		Squamous cell carcinoma of lung C0149782 human GSE3268 sample 441	58/335	1.20124e-33	2.50458e-31	-1.65263	116.447	GMFG;HSPB8;FHL1;FAM107A;LDB2;GIMAP6;CHRDL1;AQP1;CDH5;RGS5;RASSF2;EDNRB;SESN1;PDK4;PTGDS;CD52;GPX3;LMO3;LMO2;CLDN5;EMCN;SDPR;SLCO2A1;PECAM1;SPARCL1;KCTD12;CFD;RAMP2;RAMP3;CALCRL;ADH1B;PLA2G1B;SEMA3G;LPL;RASIP1;APOLD1;FBLN5;ACAT1;CLEC3B;C7;CCL2;JAM2;IL33;ZBTB16;TIE1;ABCA8;GNG11;LYVE1;SELE;MFAP4;FABP4;MGP;ID4;ALPL;TEK;CD69;ACKR1;KCNK3
LGLL - Large granular lymphocytic leukemia C1522378 human GSE10631 sample 47	21/225	2.29041e-11	2.34767e-09	-1.76516	35.0735	CENPU;GPI;TPI1;UBE2C;H2AFZ;ENO1;EIF2S2;TUBA4A;VEGFA;HSPD1;SLC7A5;TUBA1C;LDHA;PKM;PTTG1;DDIT4;TAGLN2;PLP2;ALDOA;GAPDH;S100A10		pancreatic non-invasive intraductal papillary-mucinous carcinoma DOID-7685 human GSE19650 sample 609	53/280	8.20561e-33	9.7764e-31	-1.66272	114.894	PNLIPRP1;PRSS1;CD81;COL14A1;AQP8;REG1A;ABAT;CLU;CHRDL1;RGS5;PDK4;PRSS2;TMED6;CPA2;CELA2A;CPA1;CELA2B;SPINK1;CTRB2;CEL;TGFBR3;CLPS;SCG5;SPARCL1;MT1H;ERP27;KCTD12;PNLIP;CELA3A;REG3A;CELA3B;BEX1;CPB1;KLK1;ADH1B;PLA2G1B;REG3G;CUZD1;APOLD1;C6;RASD1;C7;PPY;METTL7A;GP2;NAP1L5;GATM;SYCN;MGP;OGN;SERPINI2;PTX3;CTRC
cellular phase chronic idiopathic myelofibrosis 8106 human GSE3410 sample 460	20/218	9.47253e-11	6.4729e-09	-1.80157	33.9697	CENPU;GPI;HSPA5;UBE2C;H2AFZ;PGAM1;AREG;CKS1B;CDC20;CCNA2;TPX2;TUBA1C;LDHA;CCNB1;PTTG1;PRC1;CKS2;GAPDH;DLGAP5;CDKN3		Small cell carcinoma of lung C0149925 human GSE1037 sample 362	60/373	6.14378e-33	8.53986e-31	-1.63179	112.977	GMFG;FHL1;FAM107A;GIMAP4;CLEC14A;FHL5;RCSD1;GIMAP6;CDH5;RASSF2;EDNRB;SESN1;AOX1;CD34;PPP1R16B;CD52;LMO3;LMO2;SH2D3C;ABCC9;TGFBR3;EMCN;PECAM1;MT1G;SPARCL1;HCLS1;MT1H;CD48;ANGPTL1;CALCRL;KLRB1;ADH1B;NPR1;SYNPO2;SEMA3G;DPT;CST7;SAMHD1;APOLD1;FBLN5;S1PR1;GPC3;CCL2;CYYR1;CBX7;NEGR1;SLC16A12;NFATC2;GNG11;LYVE1;SELE;CD2;FABP4;CXCL12;ARHGAP30;SELL;MGP;OGN;TEK;IL7R
hepatitis C DOID-1883 human GSE20948 sample 599	24/305	3.10336e-11	2.82751e-09	-1.67509	32.9723	HSP90AA1;STAU1;SDC4;TUFT1;PGAM1;ADM;PPL;YWHAZ;SLC7A5;ANLN;TUBA1C;LDHA;PKM;TMBIM1;SMS;UCA1;TAGLN2;FLNB;LRRC8A;ANXA2P2;ALDOA;TNFRSF21;S100A10;MAP4K4		pancreatic cancer DOID-1793 human GSE18670 sample 483	48/253	7.95198e-30	6.02905e-28	-1.65267	103.583	BEX4;CFD;GNAZ;BTG2;AMY2B;CPQ;GMFG;CELF2;FHL1;ABAT;GIMAP6;ARHGAP15;CLU;GIMAP7;TSPAN33;GIMAP8;LGALS2;MYCT1;HHEX;GNG2;NUAK2;RASSF2;PRKAR2B;PDK4;CD36;CCR2;ZNF189;MPP1;PRKCB;FAM46C;LMO2;RNASE6;NFATC2;SMARCA2;TMEM150C;MPEG1;SELP;RBP7;PTPRC;SELL;MMRN1;SDPR;P2RX1;PDCD4;MT1G;CDIP1;CD48;CD69
multiple myeloma DOID-9538 human GSE36474 sample 707	25/338	4.51873e-11	3.70536e-09	-1.63441	31.7296	CDCA5;FOXM1;AURKA;CKS1B;CDC20;CCNB1;PTTG1;POC1A;DLGAP5;CENPU;UBE2C;ITGA3;H2AFZ;APCDD1L;CCNA2;TPX2;ANLN;PRC1;MALL;CKS2;KIF2C;ITGA6;PLP2;CDKN3;PLEC		sporadic breast cancer DOID-8029 human GSE3744 sample 979	59/400	2.78233e-30	2.32046e-28	-1.57117	99.9744	DIRAS3;HSPB6;FHL1;ECI2;LMOD1;CLU;CHRDL1;AQP1;PREX1;CDH5;AOX1;CTSG;PTGDS;CD34;SCARA5;GPX3;INMT;TGFBR3;CLDN5;EMCN;SDPR;PLIN4;SPARCL1;ITGA7;EVL;PLIN1;SCN4B;CES1;CFD;CPB1;TNXB;HLF;ADH1B;SEMA3G;DPT;FBLN5;SOCS2;CLEC3B;PDGFD;KIAA1324;TSPAN7;NDN;JAM2;RAI2;NTRK2;IL33;CBX7;CCL21;ZBTB16;EPHX2;LYVE1;MFAP4;FABP4;CXCL12;OGN;C16ORF89;SCGB3A1;ACKR1;CDO1
Protozoan Infection C0033740 human GSE2077 sample 239	22/266	8.11682e-11	6.05072e-09	-1.65393	31.2975	GPI;CSTB;DARS;TPI1;UBE2C;APLP2;PLOD2;NR1D1;ENO1;PPL;NDRG1;VEGFA;CDC20;LDHA;PKM;P4HA1;PTTG1;DDIT4;PGK1;ALDOC;ALDOA;CDKN3		intracranial aneurysm DOID-10941 human GSE26969 sample 744	59/437	3.58159e-28	2.4892e-26	-1.658	97.7476	ITK;FHL1;LMOD1;FHL5;GIMAP6;GIMAP7;CHRDL1;AQP1;RSPO3;PGM5;CD37;CCR7;FAM150B;CD52;GPX3;TGFBR3;SFRP1;EMCN;MMRN1;SDPR;SPARCL1;ITGA7;ANGPTL1;ISCU;CFD;ADH1B;CTTNBP2;SYNPO2;CCDC69;DPT;CXCR4;LPL;CSF2RB;ARHGAP15;P2RY8;C7;PRKAR2B;TCEAL2;TCEAL1;TSPAN7;CCL19;IGHA2;LONRF2;IL33;CBX7;CCL21;FAM46C;SELE;GZMK;MFAP4;DES;FABP4;CXCL12;PTPRC;SELL;FXYD6;CD69;ACKR1;IL7R
Rhinovirus infection C0276447 human GSE11348 sample 324	21/256	2.57335e-10	1.62319e-08	-1.73276	31.0793	CSTB;S100A2;HILPDA;LYPD3;ADM;PLAT;MSMO1;HSPE1;PPL;NDRG1;TUBA1C;TMEM123;LDHA;HSPH1;DDIT4;CTNNA1;CD9;MAL2;ANXA2P2;APOL1;S100A10		pancreatic ductal adenocarcinoma DOID-3498 mouse GSE61412 sample 698	43/223	4.16225e-27	2.67024e-25	-1.67915	95.0107	CYFIP2;RBPJL;PNLIPRP1;CELA3A;REG3A;PRSS1;CELA3B;CPB1;KLK1;PLA2G1B;AQP8;ACACB;CUZD1;VTN;PAIP2B;PRSS2;TMED6;GAMT;CPA2;PDIA2;CELA2A;HOMER2;FAM46C;SLC30A2;GP2;CEL;BHLHA15;DUSP26;KLF15;GNMT;CLPS;NPHS1;RCAN2;SYCN;P2RX1;SERPINI2;ERP27;SCG3;ADCK3;CDO1;CTRC;ANGPTL1;PNLIP
Hepatocellular carcinoma DOID-684 human GSE10393 sample 493	22/298	7.12898e-10	4.17555e-08	-1.65153	28.0619	SLBP;CSTB;HSP90AA1;TPI1;HSPA5;UBE2C;H2AFZ;ENO1;SRI;HSPE1;HSPD1;CDC20;TPX2;TUBA1C;LDHA;CCNB1;HSPH1;TAGLN2;RAC1;ALDOA;GAPDH;S100A10		colorectal cancer DOID-9256 human GSE32323 sample 552	50/336	6.25117e-26	3.72391e-24	-1.60386	86.5241	LINC00261;FHL1;FAM107A;RCSD1;CLU;CHRDL1;SCGN;LGALS2;PDK4;RSPO3;SCARA5;GPX3;MPEG1;TGFBR3;CLDN5;SFRP1;SDPR;SPARCL1;KCTD12;SCG2;BEX4;CFD;MAGEH1;BEX1;KLK1;ADH1B;SYNPO2;DPT;CD1D;CLEC3B;C7;PRKAR2B;ABI3BP;TSPAN7;CCL19;NKX2-3;JAM2;FAM46C;IL10RA;ZBTB16;ABCA8;NAP1L5;MFAP4;CXCL12;RCAN2;OGN;PLP1;FXYD6;ACKR1;VIP
Barrett's esophagus DOID-9206 human GSE13083 sample 917	20/246	8.13247e-10	4.44575e-08	-1.63089	27.6089	CDA;ZNF185;CRABP2;TUFT1;TMOD3;AHNAK2;HILPDA;LYPD3;ADM;PPL;ARNTL2;EREG;TTC9;GNA15;ABLIM3;CCNG2;PLP2;PHLDA1;EPHA2;MPZL2		lung large cell carcinoma DOID-4556 human GSE51852 sample 732	52/374	1.65199e-25	9.18505e-24	-1.62142	86.0071	BTG2;HSPB8;FHL1;CHRDL1;TMEM88;PDK4;ANXA6;AOX1;PGM5;CD36;FAM150B;TMED6;TMOD1;CELA2A;GPX3;LMO3;INMT;TGFBR3;CLDN5;MMRN1;SDPR;GPD1;SPARCL1;SCN4B;RAMP2;HLF;NPR1;SEMA3G;LPL;APOLD1;ART4;RASD1;KIAA1324;TSPAN7;S1PR1;GPC3;SCN7A;CCL2;METTL7A;JAM2;SYT4;TMEM132C;ZBTB16;SELE;HEYL;OGN;PTX3;TEK;ACKR1;PI16;CDO1;KCNK3
Type 2 diabetes mellitus C0011860 rat GSE6428 sample 291	23/331	9.43954e-10	4.71962e-08	-1.6111	27.1776	GPI;HSP90AA1;HSPA5;HMGCS1;UBE2C;H2AFZ;PGAM1;MSMO1;ENO1;NDRG1;YWHAZ;VEGFA;PDIA4;SQLE;SLC7A5;STIP1;TUBA1C;CCNB1;PKM;REEP3;TAGLN2;CCT5;S100A10		allergic asthma DOID-9415 human GSE41649 sample 716	43/271	1.49031e-23	7.76824e-22	-1.65683	80.5332	BEX4;CFD;KLRB1;ADH1B;TRAC;FAM107A;CXCR4;DPT;CHRDL1;CD79A;SCGN;CLEC3B;C6;EDNRB;C7;SIT1;TCEAL2;SESN1;GPC3;CCR7;METTL7A;CCL19;PTGDS;CCL21;PRKCB;FAM46C;GPX3;LMO3;ZBTB16;SCD5;RNASE6;ABCA8;CD2;GATM;PTPRC;CXCL12;MGP;OGN;CD27;LTB;KCTD12;IL7R;CES1
prostate cancer DOID-10283 human GSE39452 sample 485	24/361	9.78458e-10	4.71962e-08	-1.60027	26.9949	CENPU;UBE2C;H2AFZ;CDCA5;TMOD3;CTSV;FOXM1;NDRG1;AURKA;CKS1B;CDC20;CCNA2;TPX2;ANLN;LDHA;CCNB1;PTTG1;PRC1;CKS2;POC1A;TAGLN2;KIF2C;DLGAP5;CDKN3		pancreatic ductal adenocarcinoma DOID-3498 mouse GSE53659 sample 699	27/101	2.09679e-21	9.20379e-20	-1.81197	79.4223	PNLIPRP1;PRSS1;CELA3B;CPB1;KLK1;PLA2G1B;CUZD1;VTN;PRSS2;TMED6;SEC11C;GAMT;CPA2;PDIA2;CELA2A;CPA1;CTRB1;GP2;CEL;GNMT;GATM;CLPS;SYCN;SERPINI2;ERP27;CTRC;PNLIP
colorectal cancer DOID-9256 human GSE1323 sample 763	19/249	6.21295e-09	2.68138e-07	-1.6949	25.6468	GPI;HSP90AA1;SDC4;S100A2;HSPA5;ARPC1A;SLC2A1;AHSA1;ENO1;SRI;SLC7A5;HSPH1;PTTG1;SLCO4A1;CTNNA1;CD9;AP3S1;FKBP4;GAPDH		Gastrointestinal stromal tumor C0238198 human GSE2719 sample 270	38/224	5.43579e-22	2.66673e-20	-1.70052	76.6438	CFD;PNLIPRP1;CELA3A;REG3A;PRSS1;CELA3B;CPB1;KLK1;AMY2B;PLA2G1B;REG1A;FHL1;CLU;CHRDL1;CUZD1;AQP1;CLEC3B;PRSS2;CPA2;CELA2A;CPA1;CELA2B;SPINK1;CTRB2;CTRB1;GP2;CEL;DES;CLPS;FABP4;MGP;PECAM1;MT1G;MT1H;PLIN1;ACKR1;CTRC;PNLIP
Barrett's esophagus DOID-9206 human GSE34619 sample 453	21/291	2.64552e-09	1.20518e-07	-1.54961	24.6875	CDA;CSTB;ANKRD37;ANXA1;ZNF185;CRABP2;S100A2;AHNAK2;HILPDA;LYPD3;IL1RAP;GRHL1;PPL;SERPINB5;EREG;FAM129B;SLC7A5;TTC9;GNA15;ABLIM3;PHLDA1		ductal carcinoma in situ DOID-0060074 human GSE21422 sample 605	43/303	1.36139e-21	6.30778e-20	-1.66184	73.4697	CFD;TNXB;GYPC;ADH1B;CD81;FHL1;SEMA3G;DPT;LPL;ACACB;CHRDL1;FBLN5;AQP1;CLEC3B;RASD1;PRKAR2B;PDK4;NDN;CD36;METTL7A;SCARA5;GPX3;ZBTB16;ABCA8;GNG11;LYVE1;TGFBR3;RBP7;MFAP4;SFRP1;FABP4;CXCL12;GPD1;OGN;ID4;PLIN4;SPARCL1;SCGB3A1;ECHDC3;PLIN1;KCTD12;CDO1;CES1
Anxiety Disorder C0003469 rat GSE932 sample 111	18/242	2.33479e-08	9.11681e-07	-1.75039	24.3444	HSP90AA1;TPI1;HMGCS1;PGAM1;ENO1;HSPE1;YWHAZ;HSPD1;STIP1;PPP3CA;TUBA1C;HSPH1;CTTN;CAMK2N1;PGK1;ALDOC;VDAC1;GAPDH		invasive ductal carcinoma DOID-3008 human GSE21422 sample 606	40/304	5.97486e-19	2.26501e-17	-1.6525	63.3342	CFD;GYPC;ADH1B;CD81;FHL1;SEMA3G;DPT;LPL;CLU;CHRDL1;AQP1;CLEC3B;PRKAR2B;PDK4;NDN;CD36;METTL7A;SCARA5;GPX3;ZBTB16;GNG11;TGFBR3;RBP7;MFAP4;SFRP1;FABP4;CXCL12;MGP;GPD1;OGN;ID4;PLIN4;SPARCL1;SCGB3A1;ECHDC3;PLIN1;KCTD12;CDO1;ISCU;CES1
Jensen Disease
Term	Overlap	P-value	Adjusted P-value	Z-score	Combined Score	Genes		Term	Overlap	P-value	Adjusted P-value	Z-score	Combined Score	Genes
Epidermolysis_bullosa	6/14	2.71565e-08	1.06182e-05	-2.62734	30.0908	COL17A1;LAMB3;ITGA3;LAMC2;ITGA6;PLEC		Pancreatitis	17/84	8.00683e-12	5.29252e-09	-3.60562	68.7122	REG3A;CELA3A;PRSS1;CPA1;CELA3B;SPINK1;CPB1;ADH1B;REG1A;LPL;CEL;CLPS;CD8A;PPY;CCL2;CTRC;PNLIP
Pemphigus	4/10	9.20391e-06	0.00179936	-3.12267	19.7363	ATP2C1;PPL;TNFRSF21;PLEC		Hypertension	26/289	4.68407e-09	1.03206e-06	-4.87367	67.1785	ACVRL1;RAMP2;RAMP3;CALCRL;KLK1;NPR1;LPL;KCNA5;SAMHD1;CD79A;EDNRB;GJA5;GJA4;CCL2;GC;CD34;KCNJ5;SELE;SELP;POMC;NPHS1;AGTR1;APLNR;GHRL;VIP;KCNK3
Bullous_pemphigoid	4/14	4.18643e-05	0.00545631	-3.17971	16.5694	COL17A1;ITGA6;PPL;PLEC		Arthritis	18/186	3.83322e-07	5.80836e-05	-4.53906	44.2723	IL33;PLA2G1B;CXCR4;CFP;ITGAL;SELE;SELP;POMC;CXCL12;PTPRC;SELL;CD8A;CCL5;CCL2;CTSG;CD69;VIP;CCR2
Congenital_hemolytic_anemia	5/30	7.22159e-05	0.00564728	-2.70723	14.0142	GPI;TPI1;SLC2A1;PGK1;ALDOA		Meningitis	11/44	3.74578e-09	1.03206e-06	-2.74356	37.8171	POMC;CD79A;C6;C7;CD8A;CCL5;DPEP1;CCL2;S100B;CFP;PTGDS
Amelogenesis_imperfecta	4/18	0.000122131	0.00682188	-2.30636	11.5032	FAM83H;LAMB3;ITGB6;CNNM4		Cerebrovascular_disease	18/225	5.96465e-06	0.000438071	-4.2151	32.5959	NTRK2;PLA2G1B;EPHX2;CXCR4;SYP;S100B;SAMHD1;TSPAN33;SELE;SELP;POMC;CLDN5;CXCL12;EDNRB;AGTR1;PLP1;CCL2;CD34
Peripheral_neuropathy	4/25	0.000465321	0.0227426	-2.7989	10.5897	TFG;GJB3;NDRG1;CCT5		Human_immunodeficiency_virus_infectious_disease	11/69	5.27234e-07	5.80836e-05	-3.17578	30.9753	SELL;KLRB1;CCL5;CD27;CXCR4;CCL2;CCR7;CD69;IL7R;SAMHD1;CD34
Carrion's_Disease	3/6	6.20983e-05	0.00564728	-1.88319	9.74847	HSPE1;HSPD1;ARF6		Agammaglobulinemia	7/22	4.48945e-07	5.80836e-05	-2.32791	22.7055	CD79B;CD79A;ITK;CXCL12;CD81;CXCR4;SLAMF1
MEDNIK_syndrome	3/7	0.00010748	0.00682188	-1.17027	5.83688	GJB4;GJB3;F11R		Exocrine_pancreatic_insufficiency	6/20	4.55004e-06	0.000375947	-2.87461	22.6694	CELA3A;CELA2A;CELA3B;CELA2B;PPY;PNLIP
Ankylosing_spondylitis	3/24	0.00515931	0.168108	-2.10319	3.7503	CAST;LTBR;HIST1H2BD		Lung_disease	12/119	2.2143e-05	0.00146365	-3.45629	22.5586	ACVRL1;POMC;PTPRC;SELL;PLA2G1B;CCL5;CCL2;CTSG;CCR5;SAMHD1;SELE;CCR2
Neuropathy	5/89	0.0103749	0.252845	-2.55712	3.51598	INF2;TFG;NDRG1;CCT5;HK1		Lymphatic_system_disease	6/18	2.26735e-06	0.000214103	-2.24513	18.9692	CD2;CD79A;PTPRC;CD5;CD8A;CD34
Prostate_cancer	5/105	0.0199812	0.328873	-2.8318	3.1492	TUBA1C;BAIAP2L1;REEP3;ITGA6;GRHL1		Coronary_artery_disease	14/205	0.000337407	0.0111513	-3.47383	15.619	PLA2G1B;LPL;CD1C;SAMHD1;SELE;SELP;CD79A;CCL5;GJA4;AGTR1;CCL2;CD36;CD34;CCR2
Cancer	8/300	0.07867	0.346314	-1.94926	2.06701	TFG;PTTG1;PRC1;KCTD11;KRAS;FAM3C;MET;AURKA		Steatorrhea	5/20	7.80156e-05	0.00429736	-2.28042	12.4277	CELA3B;PRSS1;CLPS;CEL;PNLIP
Diarrhea	5/151	0.0741028	0.346314	-1.90058	2.0154	SLC35A2;CDH3;TPI1;KRAS;VEGFA		Macroglobulinemia	5/17	3.29904e-05	0.00198242	-1.98658	12.3633	CD79A;CD5;CXCR4;CD27;CD22
Capillary_hemangioma	2/11	0.0109933	0.252845	-1.44294	1.98401	SLC2A1;VEGFA		Diabetes_mellitus	8/74	0.00032079	0.0111513	-2.7049	12.1618	NEUROD1;CLPS;KCNJ11;ABCC8;PTPRN;CEL;CCR5;MAPK8IP1
Clouston_syndrome	2/9	0.00733743	0.220687	-1.21958	1.84279	GJB4;GJB3		Leukopenia	6/36	0.000166708	0.00775645	-2.45075	11.9088	CD2;CD52;CD79A;SELL;CD5;CD8A
Skin_disease	3/41	0.0226095	0.346314	-1.70416	1.80711	COL17A1;GJB4;GJB3		Hyperinsulinism	7/54	0.000245007	0.00899721	-2.48671	11.7145	POMC;KCNJ11;ABCC8;PPY;LPL;SLC2A2;GHRL
Coronary_artery_disease	6/205	0.0848249	0.346314	-1.66808	1.76885	TNNT1;ITGA2;ADM;PPARG;VEGFA;HSPD1		Lymphopenia	5/22	0.00012751	0.00648339	-2.09041	10.5325	S1PR1;CD27;GIMAP4;CD69;IL7R
Neonatal_jaundice	2/13	0.0152898	0.284682	-1.40746	1.76831	SLC35A2;PKM		Hyperglycemia	9/108	0.000955506	0.0242919	-2.62464	9.75741	NEUROD1;POMC;KCNJ11;ABCC8;PPY;LPL;SLC2A2;CCL2;GHRL
Adenocarcinoma_in_situ	2/12	0.013064	0.28378	-1.40256	1.76661	ASPH;KRAS		Vasculitis	7/58	0.000384009	0.0120871	-2.13987	9.44882	SELP;CD79A;CD8A;STAT4;CCL2;CTSG;SELE
Charcot-Marie-Tooth_disease	3/51	0.0396872	0.346314	-1.62602	1.72424	INF2;NDRG1;HK1		Tetanus	7/60	0.000473944	0.0130532	-2.07724	9.01256	CD2;SNAP25;CD79A;CD8A;CD27;DPT;CD69
