# Supplementary material for: Integrative Analysis of Novel Metabolic Subtypes in Pancreatic Cancer Fosters New Prognostic Biomarkers
Source: Front Oncol. 2019 Feb 27;9:115. doi: 10.3389/fonc.2019.00115 (PMC6400843; doi:10.3389/fonc.2019.00115)
Supplement: Supplementary file 5 [file Table_5.xls]

## Sheet: A_DE_regulators
Table reporting the genes coding for transcription factors that are differentially expressed between Gly and Non-Gly PDA subtypes (Table A). The table reports also the set of transcription factor predicted to bind the promoter of genes up-regulated in the Gly or in the Non-Gly PDA subtype (Table B) and the set of genes correlated with FOXM1 expression in PDA (Table C)
Gene Information			Average Expression (FPKM)						Glycolytic vs Non-Glycolytic			VHG vs HG
Ensembl ID	Symbol	Description	Glycolytic	Non-Glycolytic	VLG	LG	HG	VHG	log2FC	P-value	Adjusted P-value	log2FC	P-value	Adjusted P-value
ENSG00000176678	FOXL1	forkhead box L1 [Source:HGNC Symbol;Acc:3817]	14.41	5.58	1.31	6.16	14.89	14.01	1.283	3.28e-13	1.16e-10	0.088	1	1
ENSG00000132170	PPARG	peroxisome proliferator-activated receptor gamma [Source:HGNC Symbol;Acc:9236]	16.03	7.11	1.5	7.86	13.41	18.17	1.114	9.18e-13	2.65e-10	-0.438	0.28	0.704
ENSG00000149922	TBX6	T-box 6 [Source:HGNC Symbol;Acc:11605]	4.31	1.91	0.77	2.07	3.93	4.62	1.065	7.31e-09	4.11e-07	-0.235	0.199	0.694
ENSG00000175592	FOSL1	FOS-like antigen 1 [Source:HGNC Symbol;Acc:13718]	23.2	10.5	3.58	11.43	27.61	19.61	1.061	2.98e-09	1.98e-07	0.493	0.433	0.771
ENSG00000180596	HIST1H2BC	histone cluster 1, H2bc [Source:HGNC Symbol;Acc:4757]	6.76	3.13	2.98	3.15	6.77	6.76	1.029	3.56e-09	2.28e-07	0.001	1	1
ENSG00000134317	GRHL1	grainyhead-like 1 (Drosophila) [Source:HGNC Symbol;Acc:17923]	2.46	1.15	0.64	1.22	2.61	2.34	0.99	7.83e-08	2.72e-06	0.157	0.846	0.967
ENSG00000111206	FOXM1	forkhead box M1 [Source:HGNC Symbol;Acc:3818]	6.67	3.35	1.24	3.64	9.73	4.18	0.943	6.65e-09	3.77e-07	1.219	0.00175	0.228
ENSG00000172818	OVOL1	ovo-like zinc finger 1 [Source:HGNC Symbol;Acc:8525]	3.8	1.89	0.43	2.08	3.04	4.41	0.938	1.21e-07	3.89e-06	-0.537	0.15	0.648
ENSG00000074800	ENO1	enolase 1, (alpha) [Source:HGNC Symbol;Acc:3350]	366.1	196.12	95.51	209.66	451.64	296.6	0.861	1.04e-25	2.63e-22	0.607	1.19e-05	0.0799
ENSG00000029153	ARNTL2	aryl hydrocarbon receptor nuclear translocator-like 2 [Source:HGNC Symbol;Acc:18984]	8.25	4.47	1.78	4.84	10.49	6.44	0.845	3.22e-12	7.23e-10	0.704	0.00666	0.311
ENSG00000126368	NR1D1	nuclear receptor subfamily 1, group D, member 1 [Source:HGNC Symbol;Acc:7962]	22.44	12.03	14.74	11.66	22.14	22.68	0.837	1.3e-10	1.47e-08	-0.035	0.895	0.971
ENSG00000158373	HIST1H2BD	histone cluster 1, H2bd [Source:HGNC Symbol;Acc:4747]	26.27	14.2	7.54	15.1	26.07	26.44	0.808	2.59e-07	7.35e-06	-0.021	0.92	0.974
ENSG00000142945	KIF2C	kinesin family member 2C [Source:HGNC Symbol;Acc:6393]	5.19	2.98	0.98	3.25	6.94	3.76	0.743	1.8e-07	5.5e-06	0.882	0.000234	0.163
ENSG00000101412	E2F1	E2F transcription factor 1 [Source:HGNC Symbol;Acc:3113]	6.22	3.56	2.15	3.76	8.09	4.7	0.733	7.06e-08	2.52e-06	0.785	0.00399	0.276
ENSG00000144381	HSPD1	heat shock 60kDa protein 1 (chaperonin) [Source:HGNC Symbol;Acc:5261]	77.54	51.64	39.54	53.27	83.55	72.66	0.555	8.59e-11	1.04e-08	0.202	0.658	0.901
ENSG00000089902	RCOR1	REST corepressor 1 [Source:HGNC Symbol;Acc:17441]	11.27	7.55	5.74	7.79	11.62	10.99	0.54	3.85e-10	3.53e-08	0.081	0.957	0.987
ENSG00000084234	APLP2	amyloid beta (A4) precursor-like protein 2 [Source:HGNC Symbol;Acc:598]	124.93	87.01	43.45	92.88	128.05	122.39	0.492	1.04e-10	1.21e-08	0.065	0.48	0.791
ENSG00000180198	RCC1	regulator of chromosome condensation 1 [Source:HGNC Symbol;Acc:1913]	12.14	8.59	4.19	9.18	13.26	11.23	0.454	1.74e-07	5.37e-06	0.24	0.371	0.752
ENSG00000185122	HSF1	heat shock transcription factor 1 [Source:HGNC Symbol;Acc:5224]	22.4	16.28	13.43	16.66	24.6	20.62	0.422	7.53e-08	2.63e-06	0.255	0.0124	0.352
ENSG00000164032	H2AFZ	H2A histone family, member Z [Source:HGNC Symbol;Acc:4741]	62.42	48.12	37.28	49.58	68.2	57.73	0.342	1.17e-07	3.79e-06	0.24	0.113	0.598
ENSG00000173757	STAT5B	signal transducer and activator of transcription 5B [Source:HGNC Symbol;Acc:11367]	10.05	13.08	14.28	12.92	8.69	11.16	-0.421	7.3e-08	2.57e-06	-0.36	0.00147	0.226
ENSG00000080503	SMARCA2	SWI/SNF related, matrix associated, actin dependent regulator of chromatin, subfamily a, member 2 [Source:HGNC Symbol;Acc:11098]	11.63	15.84	18.07	15.54	10.61	12.47	-0.466	2.2e-07	6.42e-06	-0.233	0.0683	0.532
ENSG00000136870	ZNF189	zinc finger protein 189 [Source:HGNC Symbol;Acc:12980]	7.58	10.33	8.42	10.58	6.97	8.08	-0.484	3.17e-07	8.66e-06	-0.212	0.145	0.639
ENSG00000135363	LMO2	LIM domain only 2 (rhombotin-like 1) [Source:HGNC Symbol;Acc:6642]	4.41	6.82	5.76	6.96	3.9	4.83	-0.633	2.17e-07	6.36e-06	-0.307	0.234	0.704
ENSG00000167081	PBX3	pre-B-cell leukemia homeobox 3 [Source:HGNC Symbol;Acc:8634]	4.89	7.77	12.43	7.14	4.65	5.09	-0.683	5.84e-08	2.17e-06	-0.128	0.301	0.721
ENSG00000163909	HEYL	hes-related family bHLH transcription factor with YRPW motif-like [Source:HGNC Symbol;Acc:4882]	11.6	19.39	11.16	20.49	10.63	12.39	-0.773	6.34e-08	2.3e-06	-0.221	0.406	0.765
ENSG00000203883	SOX18	SRY (sex determining region Y)-box 18 [Source:HGNC Symbol;Acc:11194]	3.48	5.9	5.39	5.96	4.05	3.02	-0.776	1.76e-07	5.42e-06	0.424	0.339	0.752
ENSG00000161940	BCL6B	B-cell CLL/lymphoma 6, member B [Source:HGNC Symbol;Acc:1002]	2.89	4.79	2.69	5.07	3.11	2.71	-0.777	1.14e-08	5.83e-07	0.202	0.944	0.982
ENSG00000182636	NDN	necdin, melanoma antigen (MAGE) family member [Source:HGNC Symbol;Acc:7675]	9.86	17.29	20.67	16.83	8.97	10.57	-0.828	2.36e-11	3.7e-09	-0.237	0.173	0.677
ENSG00000152804	HHEX	hematopoietically expressed homeobox [Source:HGNC Symbol;Acc:4901]	5.1	9.08	9.34	9.04	4.32	5.73	-0.867	4.68e-08	1.81e-06	-0.409	0.109	0.598
ENSG00000106948	AKNA	AT-hook transcription factor [Source:HGNC Symbol;Acc:24108]	3.03	5.59	2.16	6.05	2.81	3.21	-0.904	1.25e-08	6.3e-07	-0.192	0.0439	0.488
ENSG00000101096	NFATC2	nuclear factor of activated T-cells, cytoplasmic, calcineurin-dependent 2 [Source:HGNC Symbol;Acc:7776]	2.52	5.02	3.12	5.28	2.45	2.58	-0.989	4.49e-09	2.78e-07	-0.073	0.625	0.883
ENSG00000171791	BCL2	B-cell CLL/lymphoma 2 [Source:HGNC Symbol;Acc:990]	1.08	2.51	1.31	2.67	0.87	1.26	-1.07	3.53e-08	1.44e-06	-0.539	0.007	0.314
ENSG00000119919	NKX2-3	NK2 homeobox 3 [Source:HGNC Symbol;Acc:7836]	1.58	3.48	2.8	3.57	1.27	1.83	-1.107	8.74e-09	4.75e-07	-0.534	0.0113	0.344
ENSG00000090661	CERS4	ceramide synthase 4 [Source:HGNC Symbol;Acc:23747]	2.1	4.58	8.09	4.11	1.93	2.24	-1.134	1.39e-12	3.69e-10	-0.218	0.54	0.832
ENSG00000138378	STAT4	signal transducer and activator of transcription 4 [Source:HGNC Symbol;Acc:11365]	0.76	1.77	1.67	1.79	0.7	0.81	-1.17	2.93e-07	8.14e-06	-0.222	0.331	0.752
ENSG00000163884	KLF15	Kruppel-like factor 15 [Source:HGNC Symbol;Acc:14536]	1.24	3.08	3.8	2.98	1.37	1.14	-1.233	2.45e-09	1.68e-07	0.262	0.846	0.967
ENSG00000109906	ZBTB16	zinc finger and BTB domain containing 16 [Source:HGNC Symbol;Acc:12930]	0.75	1.92	2.03	1.9	0.69	0.8	-1.327	1.4e-07	4.44e-06	-0.213	0.461	0.782
ENSG00000185811	IKZF1	IKAROS family zinc finger 1 (Ikaros) [Source:HGNC Symbol;Acc:13176]	0.93	2.68	0.81	2.93	0.72	1.11	-1.332	4.47e-08	1.74e-06	-0.636	0.00893	0.329
ENSG00000109072	VTN	vitronectin [Source:HGNC Symbol;Acc:12724]	3.81	26.88	143.82	11.14	2.35	4.99	-1.445	3.1e-09	2.03e-07	-1.086	0.193	0.694
ENSG00000108924	HLF	hepatic leukemia factor [Source:HGNC Symbol;Acc:4977]	0.59	1.6	3.8	1.3	0.48	0.69	-1.521	3.42e-08	1.41e-06	-0.532	0.0571	0.511
ENSG00000009790	TRAF3IP3	TRAF3 interacting protein 3 [Source:HGNC Symbol;Acc:30766]	0.57	1.58	0.45	1.73	0.46	0.66	-1.535	6.78e-08	2.45e-06	-0.531	0.0636	0.53
ENSG00000162992	NEUROD1	neuronal differentiation 1 [Source:HGNC Symbol;Acc:7762]	1.59	5.75	14.69	4.55	1.45	1.71	-1.575	2.78e-07	7.74e-06	-0.24	0.166	0.671
ENSG00000137265	IRF4	interferon regulatory factor 4 [Source:HGNC Symbol;Acc:6119]	0.44	1.27	0.34	1.4	0.34	0.52	-1.626	1.36e-07	4.31e-06	-0.632	0.0456	0.492
ENSG00000180535	BHLHA15	basic helix-loop-helix family, member a15 [Source:HGNC Symbol;Acc:22265]	1.47	5.22	13.56	4.1	1.55	1.4	-1.732	1.89e-07	5.7e-06	0.148	0.658	0.901
ENSG00000124232	RBPJL	recombination signal binding protein for immunoglobulin kappa J region-like [Source:HGNC Symbol;Acc:13761]	0.47	7.18	32.3	3.8	0.21	0.68	-2.443	7.08e-10	6.03e-08	-1.697	0.42	0.771

## Sheet: B_Predicted_regulators
Glycolytic subytpe up-regulated genes								Non-Glycolytic subytpe up-regulated genes
ChEA
Term	Overlap	P-value	Adjusted P-value	Z-score	Combined Score	Genes		Term	Overlap	P-value	Adjusted P-value	Z-score	Combined Score	Genes
HIF1A_21447827_ChIP-Seq_MCF-7_Human	31/321	1.20205e-16	7.58495e-14	-3.36244	101.579	GPI;ANKRD37;INSIG2;SLC2A1;ADM;PLOD2;ENO1;NDRG1;BZW1;HK2;PARD6B;LDHA;P2RY2;CA9;RAB6A;S100A10;DARS;EGLN3;PGAM1;SEMA4B;SPAG4;OXSR1;P4HA1;CCNG2;DDIT4;ALDOC;VDAC1;ANGPTL4;ALDOA;GAPDH;PFKP		SUZ12_18692474_ChIP-Seq_MEFs_Mouse	54/1135	5.00208e-07	0.000317132	-2.03412	16.3873	ACVRL1;FLT3;COL14A1;CHRDL2;TSPAN11;CLU;CCND2;EDNRB;SOX18;TMOD1;CHST9;KCND3;LMO2;DUSP26;TGFBR3;CLDN5;SFRP1;IRF4;SLCO2A1;ITGA7;SCG3;RAMP2;NPR1;CTTNBP2;CXCR4;LPL;CPLX2;SLC7A2;RASD1;CNR1;NDN;SLIT3;JAM2;NKX2-3;NTRK2;KCNJ8;HOMER2;FZD4;IL10RA;PBX3;NFATC2;SMARCA2;HEYL;SMOC2;GATM;DES;CXCL12;BCL6B;ID4;BCL2;PDE3A;PTX3;KCNK3;CDK5R2
SMAD2_18955504_ChIP-ChIP_HaCaT_Human	74/1936	1.15255e-14	1.81815e-12	-1.80453	48.7822	UGT1A10;PTPRU;SLC35F2;PLOD2;LAMC2;ADM;F11R;PTPRF;PPP3CA;TUBA1C;BAIAP2L1;AIM1L;RCC1;QSOX1;AP3S1;CAST;HSP90AA1;ANXA1;S100A2;ITGA3;ITGA2;TMOD3;OVOL1;YWHAZ;SERPINB5;EREG;SLC7A5;TBC1D2;CLDN4;B3GNT5;TMBIM1;SCNN1A;DDIT4;ADAM9;TAGLN2;ANGPTL4;MET;EPHA2;COL17A1;CRABP2;INSIG2;SLC20A1;TUFT1;MFI2;TGFA;LYPD3;SRI;BCL10;EFNA5;ATP2C1;NDRG1;FAM129B;LDHA;NT5E;GNA15;P2RY2;CREG2;SNCG;TSPAN5;MAL2;PLEK2;LRRC8A;PCDH1;S1…
SMAD3_18955504_ChIP-ChIP_HaCaT_Human	74/1936	1.15255e-14	1.81815e-12	-1.7985	48.6192	UGT1A10;PTPRU;SLC35F2;PLOD2;LAMC2;ADM;F11R;PTPRF;PPP3CA;TUBA1C;BAIAP2L1;AIM1L;RCC1;QSOX1;AP3S1;CAST;HSP90AA1;ANXA1;S100A2;ITGA3;ITGA2;TMOD3;OVOL1;YWHAZ;SERPINB5;EREG;SLC7A5;TBC1D2;CLDN4;B3GNT5;TMBIM1;SCNN1A;DDIT4;ADAM9;TAGLN2;ANGPTL4;MET;EPHA2;COL17A1;CRABP2;INSIG2;SLC20A1;TUFT1;MFI2;TGFA;LYPD3;SRI;BCL10;EFNA5;ATP2C1;NDRG1;FAM129B;LDHA;NT5E;GNA15;P2RY2;CREG2;SNCG;TSPAN5;MAL2;PLEK2;LRRC8A;PCDH1;S1…
KLF6_26769127_Chip-Seq_PDAC-Cell_line_Human	76/2000	6.12024e-15	1.81815e-12	-1.47996	40.0081	CDA;PYGB;PTPRU;SLC2A1;ADM;PLOD1;ENO1;BZW1;TMEM92;PTPRF;HK1;CKS1B;CDC20;BAIAP2L1;CDH3;RAC1;PLEKHN1;SLC16A3;PHLDA1;ELOVL1;S100A2;ITGA3;APLP2;PLEKHG6;MYOF;FOXL1;COX6B2;YWHAZ;SERPINB5;TNNT1;B3GNT5;TMBIM1;DDIT4;ADAM8;FKBP4;CRABP2;SLC20A1;TUFT1;CDCA5;ENDOD1;LYPD3;ASAP2;BCL10;EFNA5;ARNTL2;STIP1;LDHA;PARD6B;MIR210;CAMK2N1;CTNNA1;SNCG;TSPAN5;PLEK2;IGF2BP2;PCDH1;RAB6A;S100A10;MPZL2;WNT7B;AHNAK2;MBOAT2;PTK6…
SOX2_20726797_ChIP-Seq_SW620_Human	81/2564	1.29219e-11	1.29613e-09	-1.86732	38.2126	PYGB;UGT1A10;ANKRD37;PLOD2;F11R;AREG;TMEM92;PTPRF;PPP3CA;BAIAP2L1;FAM3C;AP1S3;PHLDA1;HTATIP2;PIAS3;ELOVL1;S100A2;ITGA3;TMOD3;PLEKHG6;OVOL1;SERPINB5;EREG;SLC7A5;INPP4B;TBC1D2;CEACAM1;CLDN4;ASPH;TMBIM1;SCNN1A;DDIT4;MALL;FSCN1;UCA1;PPARG;TAGLN2;MET;TNFRSF21;HIST1H2BD;COL17A1;CSTB;RALB;CRABP2;MFI2;LAMA3;SRI;PPL;ARNTL2;HSPD1;FAM83H;NT5E;GNA15;PARD6B;ABLIM3;CAMK2N1;P2RY2;SNCG;MAL2;APOL1;MAP4K4;CA12;NMB…
ATF3_27146783_Chip-Seq_COLON_Human	69/2000	1.43786e-11	1.29613e-09	-1.51522	31.0074	CDA;PLOD2;LAMC2;ADM;TMEM92;HK1;CKS1B;PPP3CA;TUBA1C;AP1S3;SLC16A3;ANXA1;HMGCS1;S100A2;H2AFZ;ITGA2;TOMM34;FOXL1;YWHAZ;SLC7A5;TBC1D2;CEACAM1;CLDN4;ESRP1;DDIT4;MALL;ADAM9;TAGLN2;ANGPTL4;ALDOA;GAPDH;PLEC;HIST1H2BC;EPHA2;SLBP;MFI2;BCL10;NDRG1;ARNTL2;FAM129B;FAM83H;LDHA;PARD6B;POC1A;SNCG;TSPAN5;MAL2;PLEK2;FLNB;IGF2BP2;S100A10;LAMB3;HSPA5;UBE2C;AHNAK2;NR1D1;PTPN12;EIF2S2;TPD52L2;VEGFA;FOSL1;ANLN;GALE;GJB…
KLF4_26769127_Chip-Seq_PDAC-Cell_line_Human	69/2000	1.43786e-11	1.29613e-09	-1.4737	30.1577	CDA;PTPRU;SLC35F2;SLC2A1;PLAT;PLOD1;ENO1;F11R;PTPRF;HK1;CDC20;TUBA1C;BAIAP2L1;QSOX1;AP1S3;PLEKHN1;SLC16A3;DLGAP5;ELOVL1;ANXA1;S100A2;APLP2;COX6B2;PLA2G16;CDCP1;INF2;CTTN;SLCO4A1;TNNT1;TMBIM1;DDIT4;KCTD11;TAGLN2;ADAM8;MET;TNFRSF21;EPHA2;COL17A1;TUFT1;LYPD3;BCL10;PPL;STIP1;TMEM123;LDHA;MIR210;CAMK2N1;CTNNA1;SNCG;TSPAN5;FLNB;PCDH1;SMURF1;SEMA4B;AHNAK2;HSPA6;MBOAT2;HS3ST1;TNFRSF10D;FOSL1;TTC9;GALE;GJ…
JUN_26020271_ChIP-Seq_SMOOTH_MUSCLE_Human	66/2000	3.02094e-10	2.11802e-08	-1.51193	26.7161	PYGB;ZFAND2A;SLC2A1;PLAT;ADM;ENO1;HK2;WFDC3;MB;RAC1;PHLDA1;HTATIP2;SUN1;ANXA1;S100A2;PLEKHG6;CLDN4;CDCP1;INF2;CTTN;PPP1R3B;B3GNT5;SCNN1A;MALL;SMS;ADAM9;ITGA6;TAGLN2;ANGPTL4;PLEC;ARF6;EPHA2;B4GALT5;COL17A1;RALB;SDC4;SLC20A1;MFI2;BCL10;PPL;NDRG1;ARNTL2;FAM129B;NT5E;GNA15;PARD6B;HSPH1;IRAK2;CAMK2N1;CREG2;TSPAN5;PLEK2;LRRC8A;MPZL3;CA12;HSPA5;WNT7B;AHNAK2;SPAG4;TNFRSF10A;NR1D1;PRC1;KRAS;ESYT2;ANXA2P2;…
JUND_26020271_ChIP-Seq_SMOOTH_MUSCLE_Human	66/2000	3.02094e-10	2.11802e-08	-1.4954	26.424	CDA;PYGB;ZFAND2A;SLC2A1;PLAT;LAMC2;ADM;IL1RAP;ENO1;HK2;PTPRF;WFDC3;MB;RAC1;PHLDA1;HTATIP2;SUN1;ANXA1;HMGCS1;S100A2;ITGA3;PGAM1;PLEKHG6;MYOF;YWHAZ;CDCP1;CTTN;B3GNT5;MALL;SMS;ADAM9;ITGA6;TAGLN2;PLEC;EPHA2;B4GALT5;RALB;SDC4;MFI2;SRI;BCL10;PPL;NDRG1;ARNTL2;FAM129B;LDHA;GNA15;PARD6B;ABLIM3;IRAK2;CAMK2N1;CREG2;PLEK2;LRRC8A;MPZL3;CA12;NMB;LAMB3;HSPA5;WNT7B;AHNAK2;NR1D1;PRC1;ESYT2;ANXA2P2;PFKP
ATF3_23680149_ChIP-Seq_GBM1-GSC_Human	68/2189	1.95843e-09	1.23577e-07	-1.53848	24.4717	PYGB;SLC2A1;PLOD2;PLAT;ADM;ENO1;AREG;HK1;CKS1B;TUBA1C;ESM1;PTTG1;QSOX1;PHLDA1;HTATIP2;CAST;SUN1;ANXA1;HMGCS1;S100A2;ITGA3;H2AFZ;ITGA2;MYOF;OXSR1;YWHAZ;SLC7A5;PLA2G16;CLDN4;B3GNT5;SCNN1A;CKS2;FSCN1;ITGA6;TAGLN2;HIST1H2BD;HIST1H2BC;EPHA2;SDC4;TUFT1;MFI2;ENDOD1;ASAP2;BCL10;FAM129B;AURKA;LDHA;NT5E;HRH1;PARD6B;IRAK2;E2F1;POC1A;FLNB;LRRC8A;CCT5;S100A10;HSPA5;UBE2C;SPAG4;HSPA6;NR1D1;EIF2S2;TPD52L2;FOSL1…
KLF5_25053715_ChIP-Seq_YYC3_Human	62/2000	1.33183e-08	7.00319e-07	-1.53818	21.7986	PTPRU;SLC2A1;LAMC2;ENO1;CELSR1;HK2;CDC20;TUBA1C;TFG;CAST;ANXA1;S100A2;ITGA3;PLEKHG6;OXSR1;YWHAZ;SLC7A5;INPP4B;TBC1D2;INF2;ASPH;TMBIM1;FSCN1;ITGA6;VDAC1;EPHA2;RALB;SDC4;LAMA3;ENDOD1;TGFA;SRI;ASAP2;BCL10;PPL;NDRG1;FAM129B;FAM83H;STIP1;NT5E;PARD6B;CAMK2N1;P2RY2;FLNB;PCDH1;APOL1;S100A10;MAP4K4;EGLN3;LAMB3;SEMA4B;SPAG4;PTK6;NR1D1;HSPE1;FOSL1;TTC9;ANLN;TMEM159;CD9;PLP2;CDKN3
ELK3_25401928_ChIP-Seq_HUVEC_Human	62/2000	1.33183e-08	7.00319e-07	-1.44894	20.534	SLC2A1;ADM;PLOD1;ENO1;F11R;CELSR1;HK2;HK1;CKS1B;PPP4R1;ITGB6;SLC16A3;PHLDA1;ELOVL1;S100A2;OXSR1;FOXL1;YWHAZ;PLA2G16;INF2;CTTN;TNNT1;TMBIM1;DDIT4;MALL;FSCN1;TAGLN2;ANGPTL4;ALDOA;GAPDH;PLEC;CRABP2;BCL10;EFNA5;ATP2C1;NDRG1;STIP1;TMEM123;LDHA;GNA15;ABLIM3;HSF1;CTNNA1;SNCG;PLEK2;FLNB;LRRC8A;RAB6A;S100A10;LAMB3;AHNAK2;NR1D1;PTPN12;TNFRSF10D;FOSL1;GALE;P4HA1;MGAT4B;CD9;SPATS2L;RCOR1;PFKP
GATA6_25053715_ChIP-Seq_YYC3_Human	61/2000	3.26396e-08	1.47111e-06	-1.4923	20.0409	SLC35F2;SLC2A1;LAMC2;ADM;ENO1;F11R;FOXM1;BZW1;HK1;CKS1B;CDC20;QSOX1;FAM3C;DLGAP5;HTATIP2;CAST;ELOVL1;S100A2;ITGA3;ITGA2;PGAM1;MYOF;YWHAZ;SLC7A5;CLDN4;INF2;CTTN;SCNN1A;DDIT4;ADAM9;PPARG;ADAM8;HIST1H2BD;PLEC;HIST1H2BC;ARF6;SDC4;INSIG2;TUFT1;BCL10;EFNA5;TMEM123;LDHA;PARD6B;E2F1;POC1A;PLEK2;PCDH1;RAB6A;S100A10;MAP4K4;LAMB3;PTK6;NR1D1;HSPE1;ANLN;GALE;TMEM159;SPATS2L;KRAS;LRP10
CLOCK_20551151_ChIP-Seq_293T_Human	23/407	4.63591e-08	1.95017e-06	-2.62028	34.4504	HSP90AA1;HSPA5;G0S2;PLAT;HSPE1;F11R;TPD52L2;YWHAZ;PDIA4;HSPD1;CEACAM1;HRH1;CCNG2;DDIT4;FSCN1;ITGA6;KRAS;ANGPTL4;FKBP4;PFKP;CCT5;S100A10;HIST1H2BC
NUCKS1_24931609_ChIP-Seq_HEPATOCYTES_Mouse	28/588	6.01995e-08	2.37412e-06	-2.18454	28.2917	RALA;SLC2A1;TGFA;ADM;BCL10;ASAP2;NDRG1;HSPD1;PPP3CA;LDHA;CCNB1;RCC1;RAC1;MAP4K4;PIAS3;EGLN3;HSP90AA1;ITGA3;YWHAZ;VEGFA;CCNA2;DDIT4;ITGA6;FKBP4;ALDOA;MET;GAPDH;EIF4G1
FOXM1_23109430_ChIP-Seq_U2OS_Human	18/267	1.04606e-07	3.66701e-06	-2.96208	37.0739	UBE2C;H2AFZ;SEMA4B;AURKA;CDC20;CCNA2;TPX2;TUBA1C;CCNB1;PTTG1;ASPH;PRC1;CCNG2;KIF2C;KRAS;DLGAP5;CDKN3;ARF6
ESR2_21235772_ChIP-Seq_MCF-7_Human	21/424	1.55027e-06	4.6582e-05	-2.63306	26.2629	CA12;PIAS3;INSIG2;TUFT1;WNT7B;SLC2A1;PLOD2;PPL;NDRG1;HK1;SLC7A5;PLA2G16;CDH3;MB;CD9;FLNB;QSOX1;PLEKHN1;ANGPTL4;FKBP4;EPHA2
PPARD_23208498_ChIP-Seq_MDA-MB-231_Human	22/516	9.7414e-06	0.000219529	-2.43306	20.4962	ANXA1;STAU1;SMURF1;PLEKHG6;TGFA;IL1RAP;FOXL1;OXSR1;INPP4B;INF2;RNF149;TMBIM1;MGAT4B;FLNB;ANGPTL4;ITGB6;APOL1;MET;TNFRSF21;RCOR1;CDKN3;HIST1H2BC
SMAD4_19686287_ChIP-ChIP_HaCaT_Human	18/405	3.70926e-05	0.000663958	-2.7989	20.4804	UGT1A10;PTPRU;ANXA1;S100A2;LAMB3;INSIG2;TMOD3;ITGA2;LAMC2;SRI;F11R;NDRG1;BAIAP2L1;B3GNT5;RAB6A;PHLDA1;HIST1H2BD;S100A10
ENCODE_and_ChEA_Consensus_TFs_from_ChIP-X								ENCODE_and_ChEA_Consensus_TFs_from_ChIP-X
Term	Overlap	P-value	Adjusted P-value	Z-score	Combined Score	Genes		Term	Overlap	P-value	Adjusted P-value	Z-score	Combined Score	Genes
FOSL1_HCT116_hg19	29/360	1.36022e-13	1.10722e-10	-1.99306	45.6889	SLC20A1;MFI2;LAMC2;MSMO1;SRI;BCL10;ARNTL2;FAM129B;PPP3CA;TUBA1C;HRH1;CTNNA1;TSPAN5;PLEK2;S100A10;ANXA1;HSPA5;S100A2;HMGCS1;LAMB3;ITGA2;AHNAK2;CTTN;ZDHHC9;GJB3;DDIT4;ADAM9;MIR4653;HIST1H2BD		SUZ12_CHEA	72/1684	3.39244e-07	3.22282e-05	-1.54193	15.9477	ACVRL1;COL14A1;FLT3;IKZF1;RCSD1;CHRDL2;RASSF2;CCND2;EDNRB;SOX18;BOC;RSPO3;MAN1A1;NRCAM;KCND3;PRKCB;SLC30A2;LMO2;DUSP26;RGMA;ITPKB;TGFBR3;CLDN5;OLFM2;SFRP1;IRF4;SLCO2A1;RHOJ;ITGA7;SCN4B;RAMP2;HLF;TNXB;NPR1;CTTNBP2;LPL;CXCR4;KCNA5;CPLX2;SLC7A2;ADCY5;RASD1;CNR1;NDN;SLIT3;VAT1L;NKX2-3;NTRK2;KCNJ8;NEGR1;FAM78A;HOMER2;FZD4;IL10RA;ZBTB16;PBX3;SLC16A12;NFATC2;SMARCA2;GNAO1;SMOC2;HEYL;GATM;DES;CXCL12;BCL6…
EP300_HeLa-S3_hg19	67/1770	4.66799e-13	1.89987e-10	-1.74128	38.9769	CDA;SNX12;ADM;PLOD2;MSMO1;IL1RAP;ENO1;HK2;HK1;CKS1B;ESM1;AIM1L;HTATIP2;CAST;ANXA1;S100A2;HMGCS1;TMOD3;ITGA2;MYOF;OXSR1;SERPINB5;SLC7A5;CLDN4;TBC1D2;ASPH;ESRP1;DDIT4;UCA1;ADAM9;TAGLN2;ANGPTL4;HIST1H2BC;TUFT1;SLC20A1;MFI2;LYPD3;SRI;BCL10;ATP2C1;NDRG1;PPL;ARNTL2;FAM129B;HSPD1;HRH1;LDHA;PGK1;CTNNA1;MAL2;TSPAN5;FLNB;PLEK2;MPZL2;S100A10;EGLN3;LAMB3;HSPA5;AHNAK2;G0S2;NR1D1;PTPN12;HSPE1;DIAPH1;ANLN;RNF14…
JUND_HCT116_hg19	27/348	2.3908e-12	6.48704e-10	-1.93006	40.8325	SLC20A1;MFI2;MSMO1;ADM;SRI;BCL10;ARNTL2;HRH1;TSPAN5;RCC1;PLEK2;PHLDA1;S100A10;ANXA1;HSPA5;S100A2;LAMB3;HMGCS1;ITGA2;AHNAK2;MFSD10;FOSL1;GJB3;DDIT4;ADAM9;HIST1H2BD;HIST1H2BC
JUND_HeLa-S3_hg19	56/1492	8.17526e-11	1.66367e-08	-1.69825	30.4185	ADM;MSMO1;ENO1;HK2;CKS1B;TUBA1C;AIM1L;ANXA1;S100A2;HMGCS1;TMOD3;ITGA2;MYOF;OXSR1;YWHAZ;CTTN;DDIT4;UCA1;ADAM9;TAGLN2;ANGPTL4;MET;GAPDH;HIST1H2BD;HIST1H2BC;RALB;SLC20A1;MFI2;SRI;BCL10;NDRG1;ARNTL2;FAM129B;HRH1;HSPH1;CREG2;CTNNA1;SNCG;TSPAN5;LRRC8A;PLEK2;RAB6A;CCT5;MPZL2;S100A10;LAMB3;HSPA5;AHNAK2;G0S2;NR1D1;TNFRSF10D;FOSL1;DIAPH1;ANLN;PRC1;ESYT2
STAT3_HeLa-S3_hg19	64/1974	1.23706e-09	2.01393e-07	-1.69038	26.0623	ANKRD37;SNX12;PLOD2;MSMO1;IL1RAP;ENO1;CKS1B;C6ORF223;ESM1;TFG;FAM3C;HTATIP2;ANXA1;S100A2;HMGCS1;TMOD3;ITGA2;MYOF;OXSR1;SERPINB5;TBC1D2;ASPH;DDIT4;UCA1;ADAM9;ALDOA;HIST1H2BD;HIST1H2BC;ARF6;TUFT1;SLC20A1;CDCA5;MFI2;SRI;BCL10;EFNA5;NDRG1;TM9SF4;ARNTL2;FAM129B;HRH1;LDHA;POC1A;CTNNA1;PLEK2;MPZL2;S100A10;CA12;LAMB3;HSPA5;SEMA4B;SPAG4;AHNAK2;G0S2;TNFRSF10A;NR1D1;SLC50A1;PTPN12;TNFRSF10D;DIAPH1;CCNG2;LTB…
FOXM1_ECC-1_hg19	30/578	2.7725e-09	3.76135e-07	-1.86185	27.543	TUFT1;TGFA;EFNA5;HSPD1;AURKA;CDC20;TUBA1C;CCNB1;PTTG1;CTNNA1;DLGAP5;S100A10;ANXA1;S100A2;LAMB3;UBE2C;SEMA4B;MYOF;HSPE1;CCNA2;TPX2;SLC7A5;ANLN;PRC1;ESRP1;CCNG2;KIF2C;TAGLN2;HIST1H2BC;CDKN3
JUN_HeLa-S3_hg19	25/506	1.59256e-07	1.66716e-05	-1.90582	20.9675	SLC20A1;MFI2;SRI;BCL10;HK2;ARNTL2;FAM129B;HRH1;ESM1;AIM1L;LRRC8A;PLEK2;S100A10;ANXA1;S100A2;LAMB3;HMGCS1;HSPA5;TMOD3;ITGA2;NR1D1;ANLN;UCA1;ADAM9;TAGLN2
SMARCC1_HeLa-S3_hg19	59/2000	1.8433e-07	1.66716e-05	-1.67772	18.4579	CDA;PTPRU;PLOD2;ADM;IL1RAP;F11R;AP3S1;HTATIP2;HMGCS1;S100A2;ITGA2;OXSR1;PLA2G16;CLDN4;PPP1R3B;SCNN1A;FSCN1;KCTD11;VDAC1;TAGLN2;MET;TNFRSF21;RALA;RALB;CRABP2;TUFT1;AK4;LYPD3;BCL10;NDRG1;ARNTL2;FAM129B;STIP1;HRH1;P2RY2;CREG2;POC1A;CTNNA1;MAL2;SNCG;PLEK2;RAB6A;CCT5;MPZL2;S100A10;LAMB3;SEMA4B;PTK6;TBX6;NR1D1;EIF2S2;TPD52L2;FOSL1;ANLN;RNF149;GJB3;CD9;KRAS;LTBR
TFAP2A_HeLa-S3_hg19	59/1995	1.69196e-07	1.66716e-05	-1.61843	17.8057	PTPRU;SNX12;ADM;PLOD2;PLAT;CKS1B;CDC20;C6ORF223;PPP4R1;MB;FAM3C;CAST;S100A2;MYOF;TOMM34;OXSR1;SLC7A5;INF2;SLCO4A1;DDIT4;SCNN1A;CKS2;FSCN1;UCA1;VDAC1;KCTD11;TAGLN2;ALDOA;MET;GAPDH;CSTB;SDC4;SLC20A1;TGFA;LYPD3;SRI;PPL;ARNTL2;LDHA;HSPH1;P2RY2;POC1A;PLEK2;CCT5;S100A10;HSPA5;LAMB3;AHNAK2;PTK6;NR1D1;SLC50A1;PAICS;TPD52L2;FOSL1;ANLN;P4HA1;CCNG2;ESYT2;PLP2
EP300_T47D_hg19	40/1155	4.89464e-07	3.98424e-05	-1.75953	17.8251	SLBP;STAU1;SLC20A1;LYPD3;PLOD2;SRI;IL1RAP;F11R;PPL;NDRG1;PTPRF;HSPD1;PARD6B;LDHA;MB;CTNNA1;RAC1;PHLDA1;S100A10;PTK6;HSPE1;GRHL1;KCTD5;YWHAZ;TPD52L2;ANLN;CLDN4;TMEM159;ASPH;CCNG2;ESRP1;DDIT4;CKS2;KRAS;TAGLN2;KCTD11;FKBP4;ARF6;EIF4G1;HIST1H2BC
FOSL2_SK-N-SH_hg19	23/469	5.77723e-07	4.27515e-05	-1.92501	19.3658	RALA;ANXA1;HSPA5;S100A2;CRABP2;ITGA2;MFI2;MSMO1;ENO1;NR1D1;BCL10;ARNTL2;FAM129B;FOSL1;ANLN;TUBA1C;HRH1;ASPH;CTTN;TAGLN2;ANGPTL4;MIR4653;S100A10
HSF1_HepG2_hg19	16/249	1.02305e-06	6.4665e-05	-1.87915	18.1268	ZFAND2A;HSPA6;TOMM34;AHSA1;PLOD1;HSPE1;TPD52L2;CKS1B;HSPD1;STIP1;HSPH1;PGK1;CKS2;SPATS2L;FKBP4;CCT5
NR3C1_A549_hg19	54/1855	1.03273e-06	6.4665e-05	-1.76059	16.9832	PYGB;CDA;HILPDA;ADM;AREG;CKS1B;C6ORF223;MB;CA9;AP3S1;PHLDA1;HTATIP2;S100A2;HMGCS1;TMOD3;YWHAZ;SLC7A5;INF2;SCNN1A;DDIT4;MALL;FSCN1;TAGLN2;ANGPTL4;MIR210HG;GAPDH;MET;HIST1H2BD;PLEC;SLC20A1;MFI2;PPL;NDRG1;FAM129B;AURKA;HSPD1;STIP1;LDHA;HRH1;MIR210;SNCG;APOL1;S100A10;SEMA4B;HSPA6;NR1D1;HSPE1;ZDHHC9;PRC1;ESYT2;LTBR;PLP2;RCOR1;EIF4G1
FOSL2_MCF-7_hg19	18/329	2.20431e-06	0.000119621	-1.7959	16.2191	ANXA1;HSPA5;LAMB3;S100A2;SLC20A1;ITGA2;MFI2;LYPD3;NR1D1;SRI;BCL10;FAM129B;TUBA1C;ANLN;CTTN;CTNNA1;TAGLN2;S100A10
TFAP2C_HeLa-S3_hg19	56/2000	2.11413e-06	0.000119621	-1.5621	14.1076	HILPDA;SNX12;PLOD2;ADM;CKS1B;CDC20;PPP4R1;MB;FAM3C;CAST;S100A2;APLP2;MYOF;TOMM34;OXSR1;PDIA4;ASPH;SLCO4A1;DDIT4;CKS2;ADAM9;UCA1;KCTD11;ITGA6;VDAC1;ALDOA;GAPDH;MET;EPHA2;CSTB;RALB;SDC4;SLC20A1;TGFA;LYPD3;SRI;HSPD1;HSPH1;P2RY2;CTNNA1;POC1A;PLEK2;CCT5;HSPA5;LAMB3;SPAG4;PTK6;HSPE1;PAICS;TPD52L2;VEGFA;ANLN;P4HA1;CCNG2;ESYT2;PLP2
CEBPB_HCT116_hg19	17/303	3.02211e-06	0.00015375	-1.86819	16.4031	CAST;ANXA1;HSPA5;HMGCS1;H2AFZ;ITGA2;MFI2;PTPN12;SRI;ARNTL2;CCNG2;DDIT4;TSPAN5;ADAM9;LTBR;HIST1H2BD;HIST1H2BC
KAT2A_HeLa-S3_hg19	36/1112	8.75529e-06	0.000419224	-1.67124	12.9974	SLBP;SDC4;TUFT1;SLC20A1;ZFAND2A;ADM;ENO1;NDRG1;BZW1;TUBA1C;LDHA;E2F1;CTNNA1;RCC1;RAC1;SLC16A3;CCT5;ANXA1;HSPA5;H2AFZ;SEMA4B;TNFRSF10A;YWHAZ;VEGFA;FOSL1;MGAT4B;DDIT4;CKS2;FSCN1;TAGLN2;PLP2;ALDOA;GAPDH;HIST1H2BD;HIST1H2BC;EIF4G1
SIN3A_HCT116_hg19	26/689	1.31522e-05	0.000594772	-1.73225	12.866	PYGB;ANKRD37;CDCA5;SLC2A1;ADM;HK2;CCNB1;PHLDA1;DLGAP5;ITGA2;AHNAK2;TNFRSF10A;SLC50A1;OVOL1;KCTD5;MFSD10;TNFRSF10D;CCNA2;FOSL1;CTTN;DDIT4;HIF1A-AS2;ADAM9;ITGA6;HIST1H2BD;HIST1H2BC

## Sheet: C_FOXM1_Correlated_genes
Ensembl ID	Symbol	Correlation	P-value	Adjusted P-value
ENSG00000111206	FOXM1	1	0	0
ENSG00000010292	NCAPD2	0.888598	3.94307e-61	1.08697e-56
ENSG00000111665	CDCA3	0.863807	5.51106e-54	1.0128e-49
ENSG00000111247	RAD51AP1	0.855715	5.93216e-52	8.17644e-48
ENSG00000111321	LTBR	0.770953	4.00513e-36	4.41629e-32
ENSG00000164109	MAD2L1	0.757203	3.38432e-34	3.1098e-30
ENSG00000166851	PLK1	0.754391	8.08711e-34	6.36952e-30
ENSG00000171792	RHNO1	0.753643	1.01749e-33	7.01214e-30
ENSG00000162063	CCNF	0.752144	1.60837e-33	9.85268e-30
ENSG00000117399	CDC20	0.750576	2.58757e-33	1.42661e-29
ENSG00000072571	HMMR	0.74031	5.34638e-32	2.67965e-28
ENSG00000215021	PHB2	0.739119	7.52746e-32	3.45843e-28
ENSG00000111641	NOP2	0.734577	2.72732e-31	1.15666e-27
ENSG00000186185	KIF18B	0.728772	1.36111e-30	5.36015e-27
ENSG00000157456	CCNB2	0.724791	4.0021e-30	1.40331e-26
ENSG00000088325	TPX2	0.724726	4.0725e-30	1.40331e-26
ENSG00000153044	CENPH	0.723601	5.50429e-30	1.7851e-26
ENSG00000111640	GAPDH	0.721341	1.0039e-29	3.0749e-26
ENSG00000109674	NEIL3	0.720427	1.27795e-29	3.70828e-26
ENSG00000111319	SCNN1A	0.7193	1.71813e-29	4.73628e-26
ENSG00000120647	CCDC77	0.718296	2.23436e-29	5.86606e-26
ENSG00000090889	KIF4A	0.717518	2.73681e-29	6.85858e-26
ENSG00000137807	KIF23	0.71514	5.06521e-29	1.21418e-25
ENSG00000111652	COPS7A	0.71348	7.75455e-29	1.78138e-25
ENSG00000145386	CCNA2	0.709189	2.30008e-28	5.0724e-25
ENSG00000134690	CDCA8	0.708309	2.86736e-28	6.08024e-25
ENSG00000111669	TPI1	0.705698	5.49023e-28	1.12109e-24
ENSG00000010278	CD9	0.705037	6.46442e-28	1.27287e-24
ENSG00000111639	MRPL51	0.704262	7.82389e-28	1.48743e-24
ENSG00000237649	KIFC1	0.704047	8.24886e-28	1.51595e-24
ENSG00000080986	NDC80	0.70352	9.38662e-28	1.6694e-24
ENSG00000158402	CDC25C	0.700434	1.99079e-27	3.35246e-24
ENSG00000091651	ORC6	0.700401	2.00662e-27	3.35246e-24
ENSG00000186871	ERCC6L	0.699577	2.44834e-27	3.97012e-24
ENSG00000135451	TROAP	0.698366	3.27668e-27	5.16152e-24
ENSG00000134057	CCNB1	0.697082	4.45557e-27	6.82359e-24
ENSG00000121621	KIF18A	0.6955	6.49233e-27	9.6741e-24
ENSG00000175063	UBE2C	0.68841	3.40561e-26	4.94109e-23
ENSG00000197299	BLM	0.687079	4.62338e-26	6.53592e-23
ENSG00000089693	MLF2	0.686788	4.94271e-26	6.81266e-23
ENSG00000247853	RP5-940J5.6	0.685473	6.67209e-26	8.97201e-23
ENSG00000121152	NCAPH	0.683161	1.1269e-25	1.47927e-22
ENSG00000117650	NEK2	0.682578	1.28511e-25	1.64772e-22
ENSG00000142731	PLK4	0.681948	1.48066e-25	1.85529e-22
ENSG00000089685	BIRC5	0.680245	2.16762e-25	2.65572e-22
ENSG00000117724	CENPF	0.680021	2.27839e-25	2.73076e-22
ENSG00000112984	KIF20A	0.678963	2.88289e-25	3.38175e-22
ENSG00000159055	MIS18A	0.677584	3.91165e-25	4.49294e-22
ENSG00000087586	AURKA	0.674398	7.86566e-25	8.85015e-22
ENSG00000138180	CEP55	0.674061	8.4643e-25	9.33325e-22
ENSG00000111667	USP5	0.67171	1.40864e-24	1.52279e-21
ENSG00000115163	CENPA	0.671385	1.51097e-24	1.60201e-21
ENSG00000139734	DIAPH3	0.669944	2.05888e-24	2.14174e-21
ENSG00000142945	KIF2C	0.667935	3.16043e-24	3.19607e-21
ENSG00000137563	GGH	0.667894	3.18836e-24	3.19607e-21
ENSG00000151725	CENPU	0.666281	4.48659e-24	4.31092e-21
ENSG00000004478	FKBP4	0.666245	4.52076e-24	4.31092e-21
ENSG00000105011	ASF1B	0.66623	4.53509e-24	4.31092e-21
ENSG00000123485	HJURP	0.665546	5.23845e-24	4.89511e-21
ENSG00000104738	MCM4	0.664928	5.96593e-24	5.482e-21
ENSG00000140525	FANCI	0.663583	7.90798e-24	7.14739e-21
ENSG00000169607	CKAP2L	0.663249	8.47912e-24	7.53999e-21
ENSG00000101003	GINS1	0.662639	9.62836e-24	8.42604e-21
ENSG00000140534	TICRR	0.661707	1.16875e-23	1.00682e-20
ENSG00000198901	PRC1	0.660038	1.65049e-23	1.39994e-20
ENSG00000146918	NCAPG2	0.659841	1.7189e-23	1.43588e-20
ENSG00000126749	EMG1	0.658	2.50817e-23	2.06392e-20
ENSG00000076382	SPAG5	0.657815	2.60478e-23	2.11191e-20
ENSG00000008323	PLEKHG6	0.655264	4.37661e-23	3.49704e-20
ENSG00000095383	TBC1D2	0.651768	8.84169e-23	6.96384e-20
ENSG00000188610	FAM72B	0.647426	2.09016e-22	1.62305e-19
ENSG00000164611	PTTG1	0.646855	2.33826e-22	1.79049e-19
ENSG00000164045	CDC25A	0.646127	2.69659e-22	2.03659e-19
ENSG00000122966	CIT	0.64536	3.13254e-22	2.33387e-19
ENSG00000125319	C17orf53	0.64507	3.31443e-22	2.43646e-19
ENSG00000135476	ESPL1	0.644935	3.40284e-22	2.46854e-19
ENSG00000126787	DLGAP5	0.640076	8.6925e-22	6.18425e-19
ENSG00000169679	BUB1	0.640042	8.74923e-22	6.18425e-19
ENSG00000165480	SKA3	0.639319	1.00446e-21	7.01001e-19
ENSG00000174371	EXO1	0.638478	1.17896e-21	8.12497e-19
ENSG00000163808	KIF15	0.636772	1.62921e-21	1.10893e-18
ENSG00000073111	MCM2	0.635945	1.90405e-21	1.2802e-18
ENSG00000129810	SGO1	0.63476	2.37949e-21	1.58058e-18
ENSG00000154920	EME1	0.629343	6.50714e-21	4.27093e-18
ENSG00000085840	ORC1	0.629053	6.8634e-21	4.45176e-18
ENSG00000176890	TYMS	0.62844	7.68045e-21	4.92379e-18
ENSG00000085999	RAD54L	0.626149	1.16703e-20	7.39564e-18
ENSG00000166451	CENPN	0.625843	1.23367e-20	7.72911e-18
ENSG00000024526	DEPDC1	0.623998	1.72272e-20	1.06717e-17
ENSG00000106462	EZH2	0.623818	1.77954e-20	1.09013e-17
ENSG00000140451	PIF1	0.622897	2.10039e-20	1.27254e-17
ENSG00000066279	ASPM	0.621531	2.68303e-20	1.60787e-17
ENSG00000131747	TOP2A	0.621067	2.91476e-20	1.72795e-17
ENSG00000138160	KIF11	0.620821	3.04561e-20	1.78631e-17
ENSG00000126746	ZNF384	0.619065	4.16154e-20	2.41514e-17
ENSG00000068489	PRR11	0.618161	4.88362e-20	2.80089e-17
ENSG00000161800	RACGAP1	0.61811	4.92783e-20	2.80089e-17
ENSG00000143228	NUF2	0.615149	8.29003e-20	4.66382e-17
ENSG00000136122	BORA	0.614923	8.62425e-20	4.80284e-17
ENSG00000112742	TTK	0.613393	1.12579e-19	6.20685e-17
ENSG00000196584	XRCC2	0.611663	1.51889e-19	8.29118e-17
ENSG00000182481	KPNA2	0.611448	1.57625e-19	8.51993e-17
ENSG00000167513	CDT1	0.610433	1.87735e-19	1.0049e-16
ENSG00000071539	TRIP13	0.609851	2.07481e-19	1.09991e-16
ENSG00000051180	RAD51	0.606917	3.42277e-19	1.79722e-16
ENSG00000165244	ZNF367	0.605919	4.0531e-19	2.10811e-16
ENSG00000127564	PKMYT1	0.605784	4.14652e-19	2.13654e-16
ENSG00000265415	CTD-2510F5.4	0.605485	4.36176e-19	2.22664e-16
ENSG00000006634	DBF4	0.604742	4.94448e-19	2.50095e-16
ENSG00000137804	NUSAP1	0.604022	5.58068e-19	2.79709e-16
ENSG00000134684	YARS	0.603281	6.31988e-19	3.11972e-16
ENSG00000196550	FAM72A	0.603264	6.33756e-19	3.11972e-16
ENSG00000162062	C16orf59	0.601992	7.83951e-19	3.82492e-16
ENSG00000205488	CALML3-AS1	0.601588	8.38626e-19	4.05578e-16
ENSG00000029153	ARNTL2	0.600711	9.70343e-19	4.65199e-16
ENSG00000123473	STIL	0.599511	1.18375e-18	5.62618e-16
ENSG00000049541	RFC2	0.599024	1.28299e-18	6.04572e-16
ENSG00000135083	CCNJL	0.598491	1.40104e-18	6.53058e-16
ENSG00000148773	MKI67	0.598454	1.40957e-18	6.53058e-16
ENSG00000139180	NDUFA9	0.597006	1.78821e-18	8.21576e-16
ENSG00000170312	CDK1	0.596315	2.00245e-18	9.08159e-16
ENSG00000172167	MTBP	0.596294	2.0096e-18	9.08159e-16
ENSG00000067182	TNFRSF1A	0.596007	2.10608e-18	9.44021e-16
ENSG00000100526	CDKN3	0.595365	2.33872e-18	1.03984e-15
ENSG00000178999	AURKB	0.593892	2.97175e-18	1.31045e-15
ENSG00000167080	B4GALNT2	0.593844	2.99488e-18	1.31045e-15
ENSG00000175643	RMI2	0.593716	3.05776e-18	1.32743e-15
ENSG00000075218	GTSE1	0.592292	3.84913e-18	1.65792e-15
ENSG00000138778	CENPE	0.59175	4.2009e-18	1.79541e-15
ENSG00000262482	LA16c-321D4.2	0.591011	4.73059e-18	2.00624e-15
ENSG00000167325	RRM1	0.59096	4.76925e-18	2.0072e-15
ENSG00000226415	TPI1P1	0.589556	5.97247e-18	2.49455e-15
ENSG00000136492	BRIP1	0.589251	6.27016e-18	2.59919e-15
ENSG00000127423	AUNIP	0.58915	6.37181e-18	2.62162e-15
ENSG00000123975	CKS2	0.588839	6.69588e-18	2.73455e-15
ENSG00000118193	KIF14	0.588642	6.91013e-18	2.8013e-15
ENSG00000101057	MYBL2	0.587663	8.07356e-18	3.24905e-15
ENSG00000177602	GSG2	0.586716	9.3816e-18	3.74809e-15
ENSG00000146670	CDCA5	0.585216	1.18861e-17	4.71451e-15
ENSG00000094804	CDC6	0.584931	1.24314e-17	4.876e-15
ENSG00000184661	CDCA2	0.584911	1.24701e-17	4.876e-15
ENSG00000079616	KIF22	0.58429	1.37479e-17	5.33777e-15
ENSG00000183763	TRAIP	0.5827	1.76319e-17	6.79788e-15
ENSG00000114473	IQCG	0.582618	1.78603e-17	6.8364e-15
ENSG00000077152	UBE2T	0.582575	1.79798e-17	6.8364e-15
ENSG00000011426	ANLN	0.581509	2.1225e-17	8.01504e-15
ENSG00000113368	LMNB1	0.580429	2.50972e-17	9.41282e-15
ENSG00000051341	POLQ	0.579414	2.93599e-17	1.09371e-14
ENSG00000171793	CTPS1	0.578251	3.51187e-17	1.29358e-14
ENSG00000132768	DPH2	0.578237	3.51942e-17	1.29358e-14
ENSG00000123219	CENPK	0.577987	3.65769e-17	1.33549e-14
ENSG00000255474	RP11-234B24.2	0.57767	3.8397e-17	1.39273e-14
ENSG00000102384	CENPI	0.577178	4.14084e-17	1.49214e-14
ENSG00000143476	DTL	0.577123	4.17554e-17	1.49487e-14
ENSG00000156970	BUB1B	0.576724	4.43862e-17	1.5788e-14
ENSG00000101412	E2F1	0.575708	5.18272e-17	1.83166e-14
ENSG00000104147	OIP5	0.575283	5.52991e-17	1.94191e-14
ENSG00000178363	CALML3	0.572965	7.85682e-17	2.74158e-14
ENSG00000109805	NCAPG	0.572678	8.20531e-17	2.83868e-14
ENSG00000237457	LINC01351	0.572651	8.23807e-17	2.83868e-14
ENSG00000214691	AC104654.1	0.572214	8.79936e-17	3.01326e-14
ENSG00000130038	CRACR2A	0.571303	1.00902e-16	3.43396e-14
ENSG00000007968	E2F2	0.570796	1.08879e-16	3.68272e-14
ENSG00000259582	RP11-461F11.3	0.57049	1.13991e-16	3.83213e-14
ENSG00000187741	FANCA	0.568931	1.43867e-16	4.80717e-14
ENSG00000016490	CLCA1	0.568315	1.57669e-16	5.23662e-14
ENSG00000153976	HS3ST3A1	0.567847	1.68998e-16	5.57928e-14
ENSG00000242444	RP11-320N7.1	0.567656	1.73875e-16	5.70612e-14
ENSG00000112039	FANCE	0.56744	1.79523e-16	5.85658e-14
ENSG00000167553	TUBA1C	0.56667	2.01199e-16	6.52511e-14
ENSG00000235113	RP11-241I20.4	0.566377	2.1009e-16	6.77362e-14
ENSG00000251209	LINC00923	0.565871	2.26367e-16	7.25598e-14
ENSG00000102100	SLC35A2	0.56519	2.50234e-16	7.97465e-14
ENSG00000137634	NXPE4	0.564916	2.60538e-16	8.25531e-14
ENSG00000132646	PCNA	0.563822	3.0586e-16	9.63599e-14
ENSG00000164032	H2AFZ	0.562818	3.54165e-16	1.10582e-13
ENSG00000139131	YARS2	0.562802	3.55015e-16	1.10582e-13
ENSG00000231066	NPM1P9	0.562099	3.93279e-16	1.21813e-13
ENSG00000198554	WDHD1	0.561788	4.11467e-16	1.26734e-13
ENSG00000130826	DKC1	0.561195	4.48487e-16	1.37369e-13
ENSG00000162670	BRINP3	0.560625	4.87136e-16	1.48383e-13
ENSG00000280202	RP5-1180D12.1	0.560378	5.04886e-16	1.52944e-13
ENSG00000156802	ATAD2	0.558986	6.17176e-16	1.85939e-13
ENSG00000198826	ARHGAP11A	0.558695	6.43584e-16	1.92841e-13
ENSG00000256433	RP1-102E24.8	0.558068	7.04335e-16	2.08821e-13
ENSG00000250564	RP11-215P8.4	0.558066	7.04491e-16	2.08821e-13
ENSG00000176619	LMNB2	0.557939	7.17486e-16	2.11536e-13
ENSG00000093009	CDC45	0.557695	7.43029e-16	2.17901e-13
ENSG00000276043	UHRF1	0.556426	8.90956e-16	2.599e-13
ENSG00000164104	HMGB2	0.5561	9.33324e-16	2.70826e-13
ENSG00000152430	BOLL	0.55566	9.93727e-16	2.86844e-13
ENSG00000126803	HSPA2	0.554662	1.14532e-15	3.2888e-13
ENSG00000157884	CIB4	0.553721	1.30863e-15	3.73827e-13
ENSG00000129195	FAM64A	0.552847	1.48074e-15	4.20812e-13
ENSG00000163507	KIAA1524	0.552258	1.60884e-15	4.54874e-13
ENSG00000006831	ADIPOR2	0.552184	1.62573e-15	4.57304e-13
ENSG00000166965	RCCD1	0.551693	1.74189e-15	4.87491e-13
ENSG00000177406	RP11-218M22.1	0.551379	1.8205e-15	5.06916e-13
ENSG00000229950	TFAP2A-AS1	0.55108	1.8986e-15	5.26007e-13
ENSG00000218582	GAPDHP63	0.548304	2.79705e-15	7.71049e-13
ENSG00000131153	GINS2	0.548093	2.88018e-15	7.90015e-13
ENSG00000255007	CTD-2589M5.4	0.547792	3.00342e-15	8.19739e-13
ENSG00000235587	GAPDHP65	0.547421	3.16174e-15	8.58702e-13
ENSG00000245522	RP11-540A21.2	0.54738	3.17992e-15	8.59405e-13
ENSG00000248515	RP11-608O21.1	0.546901	3.39794e-15	9.1017e-13
ENSG00000280206	CTB-193M12.5	0.546894	3.40078e-15	9.1017e-13
ENSG00000163918	RFC4	0.546726	3.48073e-15	9.24097e-13
ENSG00000172238	ATOH1	0.546715	3.48634e-15	9.24097e-13
ENSG00000265933	LINC00668	0.546158	3.76475e-15	9.9312e-13
ENSG00000170779	CDCA4	0.545499	4.12281e-15	1.08239e-12
ENSG00000108479	GALK1	0.544918	4.46609e-15	1.16696e-12
ENSG00000134222	PSRC1	0.544363	4.81937e-15	1.25333e-12
ENSG00000255491	RP11-1082L8.3	0.543648	5.31552e-15	1.37587e-12
ENSG00000150676	CCDC83	0.543357	5.5311e-15	1.42498e-12
ENSG00000138092	CENPO	0.542355	6.34165e-15	1.62621e-12
ENSG00000186474	KLK12	0.542232	6.44863e-15	1.64598e-12
ENSG00000167900	TK1	0.541873	6.77215e-15	1.72059e-12
ENSG00000111653	ING4	0.541685	6.94753e-15	1.75706e-12
ENSG00000100479	POLE2	0.540724	7.91458e-15	1.99249e-12
ENSG00000279091	RP11-461F11.2	0.540298	8.38449e-15	2.10119e-12
ENSG00000078246	TULP3	0.540041	8.68133e-15	2.16574e-12
ENSG00000256350	AE000658.30	0.539917	8.82806e-15	2.19242e-12
ENSG00000248837	RP11-412P11.1	0.539102	9.85438e-15	2.43633e-12
ENSG00000196503	ARL9	0.538636	1.04927e-14	2.57313e-12
ENSG00000250247	SEPHS2P1	0.53863	1.05011e-14	2.57313e-12
ENSG00000128944	KNSTRN	0.538044	1.1362e-14	2.77179e-12
ENSG00000223400	AP006748.1	0.537476	1.22617e-14	2.97808e-12
ENSG00000258820	RP11-293M10.2	0.536997	1.30745e-14	3.16157e-12
ENSG00000267968	AC011523.2	0.536917	1.32166e-14	3.18197e-12
ENSG00000121957	GPSM2	0.536554	1.38733e-14	3.32555e-12
ENSG00000095110	NXPE1	0.536188	1.45681e-14	3.47698e-12
ENSG00000149554	CHEK1	0.536067	1.48061e-14	3.51855e-12
ENSG00000178409	BEND3	0.536002	1.4934e-14	3.53371e-12
ENSG00000168078	PBK	0.535842	1.52568e-14	3.59468e-12
ENSG00000075702	WDR62	0.53556	1.58405e-14	3.71631e-12
ENSG00000279379	RP11-84N19.1	0.535289	1.64227e-14	3.83657e-12
ENSG00000153157	SYCP2L	0.534425	1.842e-14	4.28502e-12
ENSG00000273044	RP4-569D19.8	0.534201	1.89759e-14	4.39579e-12
ENSG00000136928	GABBR2	0.533993	1.95069e-14	4.49988e-12
ENSG00000179914	ITLN1	0.533788	2.00452e-14	4.60481e-12
ENSG00000065328	MCM10	0.532867	2.26394e-14	5.17917e-12
ENSG00000144554	FANCD2	0.532495	2.37795e-14	5.41749e-12
ENSG00000116221	MRPL37	0.531943	2.55738e-14	5.80231e-12
ENSG00000251396	LINC01301	0.531528	2.70099e-14	6.10303e-12
ENSG00000075142	SRI	0.530707	3.00835e-14	6.76976e-12
ENSG00000278978	RP11-164P12.5	0.529909	3.33955e-14	7.48452e-12
ENSG00000183273	CCDC60	0.529765	3.40296e-14	7.59577e-12
ENSG00000136982	DSCC1	0.529728	3.41941e-14	7.60171e-12
ENSG00000264127	SCML2P1	0.529673	3.44406e-14	7.62577e-12
ENSG00000100302	RASD2	0.529065	3.72846e-14	8.22246e-12
ENSG00000228113	AC003991.3	0.529011	3.75485e-14	8.24765e-12
ENSG00000174442	ZWILCH	0.528896	3.81168e-14	8.33927e-12
ENSG00000251937	RNU7-129P	0.528766	3.87652e-14	8.4476e-12
ENSG00000118705	RPN2	0.528419	4.05589e-14	8.80367e-12
ENSG00000122952	ZWINT	0.528276	4.13229e-14	8.93434e-12
ENSG00000149503	INCENP	0.527865	4.35895e-14	9.3801e-12
ENSG00000251132	RP11-438C19.2	0.527841	4.37249e-14	9.3801e-12
ENSG00000160957	RECQL4	0.527595	4.51409e-14	9.64632e-12
ENSG00000176912	TYMSOS	0.527321	4.67766e-14	9.95289e-12
ENSG00000105281	SLC1A5	0.527293	4.69486e-14	9.95289e-12
ENSG00000057294	PKP2	0.527265	4.71171e-14	9.95289e-12
ENSG00000143452	HORMAD1	0.525629	5.82172e-14	1.22507e-11
ENSG00000185863	TMEM210	0.525413	5.98576e-14	1.2548e-11
ENSG00000082556	OPRK1	0.525328	6.05192e-14	1.26387e-11
ENSG00000229334	AC046143.3	0.524633	6.61751e-14	1.37677e-11
ENSG00000166788	SAAL1	0.52437	6.84549e-14	1.41884e-11
ENSG00000150753	CCT5	0.524306	6.9014e-14	1.42507e-11
ENSG00000279032	RP11-306B9.1	0.523947	7.22696e-14	1.48673e-11
ENSG00000266578	RP11-838N2.5	0.522921	8.241e-14	1.68904e-11
ENSG00000164649	CDCA7L	0.522792	8.37847e-14	1.71085e-11
ENSG00000010219	DYRK4	0.522508	8.68712e-14	1.76733e-11
ENSG00000183010	PYCR1	0.521563	9.79947e-14	1.97951e-11
ENSG00000000460	C1orf112	0.521561	9.80189e-14	1.97951e-11
ENSG00000136108	CKAP2	0.521374	1.00371e-13	2.01963e-11
ENSG00000260172	LINC01413	0.521126	1.03587e-13	2.07675e-11
ENSG00000164815	ORC5	0.520992	1.05374e-13	2.10493e-11
ENSG00000110400	NECTIN1	0.520624	1.10403e-13	2.19741e-11
ENSG00000198788	MUC2	0.519107	1.33766e-13	2.65285e-11
ENSG00000058804	NDC1	0.519036	1.34978e-13	2.6673e-11
ENSG00000102007	PLP2	0.518938	1.36656e-13	2.6908e-11
ENSG00000171848	RRM2	0.518817	1.38755e-13	2.72242e-11
ENSG00000255992	RP11-417L19.4	0.518685	1.41078e-13	2.75817e-11
ENSG00000171823	FBXL14	0.517448	1.6482e-13	3.21097e-11
ENSG00000155660	PDIA4	0.516583	1.83698e-13	3.56613e-11
ENSG00000171241	SHCBP1	0.516318	1.89904e-13	3.67369e-11
ENSG00000180346	TIGD2	0.516209	1.92501e-13	3.71089e-11
ENSG00000137266	SLC22A23	0.515796	2.02706e-13	3.894e-11
ENSG00000174562	KLK15	0.515088	2.21403e-13	4.23841e-11
ENSG00000117395	EBNA1BP2	0.514708	2.32136e-13	4.4285e-11
ENSG00000261104	RP11-734K21.5	0.514654	2.33691e-13	4.44279e-11
ENSG00000230519	RP11-1060J15.5	0.513946	2.55189e-13	4.83483e-11
ENSG00000215784	FAM72D	0.51307	2.84427e-13	5.37032e-11
ENSG00000165490	DDIAS	0.512739	2.96339e-13	5.57612e-11
ENSG00000163655	GMPS	0.512529	3.04108e-13	5.70285e-11
ENSG00000125871	MGME1	0.511799	3.32763e-13	6.21907e-11
ENSG00000225057	AC096574.4	0.511414	3.48942e-13	6.4994e-11
ENSG00000109881	CCDC34	0.511253	3.55904e-13	6.60675e-11
ENSG00000168496	FEN1	0.510063	4.11887e-13	7.62033e-11
ENSG00000103035	PSMD7	0.509998	4.152e-13	7.65093e-11
ENSG00000245614	DDX11-AS1	0.509976	4.16317e-13	7.65093e-11
ENSG00000232109	AL022344.2	0.509742	4.28431e-13	7.84741e-11
ENSG00000226917	LINC01276	0.509266	4.54115e-13	8.2903e-11
ENSG00000084092	NOA1	0.509176	4.59148e-13	8.35452e-11
ENSG00000131462	TUBG1	0.508927	4.73323e-13	8.58412e-11
ENSG00000104413	ESRP1	0.508263	5.13194e-13	9.27669e-11
ENSG00000116176	TPSG1	0.508152	5.20232e-13	9.37319e-11
ENSG00000165496	RPL10L	0.508111	5.22803e-13	9.38883e-11
ENSG00000154839	SKA1	0.507762	5.45482e-13	9.76106e-11
ENSG00000126453	BCL2L12	0.507738	5.47071e-13	9.76106e-11
ENSG00000136026	CKAP4	0.507575	5.58039e-13	9.92464e-11
ENSG00000235790	RP11-73M7.6	0.50684	6.10088e-13	1.08154e-10
ENSG00000257766	RP11-341G23.3	0.506321	6.49729e-13	1.14813e-10
ENSG00000111701	APOBEC1	0.50566	7.03743e-13	1.2396e-10
ENSG00000214160	ALG3	0.505493	7.18093e-13	1.26085e-10
ENSG00000145604	SKP2	0.50495	7.66733e-13	1.33561e-10
ENSG00000248238	RP11-3J1.1	0.504945	7.6715e-13	1.33561e-10
ENSG00000111196	MAGOHB	0.504937	7.67941e-13	1.33561e-10
ENSG00000258630	RP11-725G5.2	0.504703	7.89891e-13	1.36947e-10
ENSG00000233321	RP11-482E14.1	0.504237	8.35368e-13	1.44377e-10
ENSG00000089723	OTUB2	0.503645	8.96943e-13	1.54535e-10
ENSG00000148498	PARD3	0.503417	9.21842e-13	1.5833e-10
ENSG00000146399	TAAR1	0.503374	9.26638e-13	1.58659e-10
ENSG00000183955	KMT5A	0.503047	9.63636e-13	1.64483e-10
ENSG00000213080	RP11-312J18.5	0.502765	9.96779e-13	1.69615e-10
ENSG00000114686	MRPL3	0.502685	1.00636e-12	1.70719e-10
ENSG00000228771	RP11-552J9.1	0.502632	1.01271e-12	1.71269e-10
ENSG00000177596	RP11-512C24.3	0.502042	1.08672e-12	1.83224e-10
ENSG00000259664	CTD-2147F2.2	0.501954	1.09812e-12	1.84582e-10
ENSG00000280109	PLAC4	0.501914	1.10341e-12	1.84906e-10
ENSG00000197905	TEAD4	0.501289	1.1888e-12	1.98612e-10
ENSG00000137310	TCF19	0.501256	1.19343e-12	1.98784e-10
ENSG00000177338	LINC00469	0.50118	1.20433e-12	1.99996e-10
ENSG00000260337	RP11-386M24.6	0.500995	1.23111e-12	2.03828e-10
ENSG00000139197	PEX5	0.500505	1.30497e-12	2.1541e-10
ENSG00000169704	GP9	0.500249	1.34527e-12	2.214e-10
ENSG00000237128	RP11-351M16.3	0.5002	1.35297e-12	2.22003e-10
ENSG00000234129	RP11-120D5.1	0.498766	1.60344e-12	2.62322e-10
ENSG00000177238	TRIM72	0.498156	1.723e-12	2.81047e-10
ENSG00000128050	PAICS	0.49792	1.77162e-12	2.87884e-10
ENSG00000235277	AF127577.8	0.497902	1.77536e-12	2.87884e-10
ENSG00000229609	LINC01079	0.497446	1.87336e-12	3.02446e-10
ENSG00000165304	MELK	0.497433	1.87613e-12	3.02446e-10
ENSG00000244281	RP11-564P9.1	0.497346	1.89544e-12	3.04669e-10
ENSG00000111203	ITFG2	0.497083	1.95485e-12	3.13304e-10
ENSG00000251391	RP11-305P14.1	0.497031	1.9669e-12	3.14321e-10
ENSG00000072864	NDE1	0.496675	2.05095e-12	3.26806e-10
ENSG00000114346	ECT2	0.496553	2.08045e-12	3.30551e-10
ENSG00000267801	RP11-552F3.9	0.496277	2.1488e-12	3.4043e-10
ENSG00000106638	TBL2	0.496142	2.18306e-12	3.44866e-10
ENSG00000183560	IZUMO1R	0.495964	2.22911e-12	3.51136e-10
ENSG00000164438	TLX3	0.495924	2.23945e-12	3.5176e-10
ENSG00000100749	VRK1	0.495824	2.26577e-12	3.53714e-10
ENSG00000257472	RP11-159D23.2	0.49582	2.26691e-12	3.53714e-10
ENSG00000198077	CYP2A7	0.495804	2.27114e-12	3.53714e-10
ENSG00000248180	GAPDHP60	0.495598	2.3266e-12	3.6133e-10
ENSG00000223728	RP11-314N2.2	0.495523	2.34699e-12	3.63473e-10
ENSG00000258815	RP11-408B11.2	0.494899	2.52423e-12	3.89828e-10
ENSG00000184709	LRRC26	0.49433	2.69749e-12	4.15421e-10
ENSG00000222000	AC092675.3	0.494188	2.74242e-12	4.21164e-10
ENSG00000123576	ESX1	0.494132	2.7602e-12	4.22717e-10
ENSG00000174469	CNTNAP2	0.494009	2.80001e-12	4.27625e-10
ENSG00000167800	TBX10	0.493834	2.85776e-12	4.3524e-10
ENSG00000133195	SLC39A11	0.493773	2.87782e-12	4.37087e-10
ENSG00000070756	PABPC1	0.493731	2.89217e-12	4.3806e-10
ENSG00000219682	RP3-425P12.4	0.493689	2.90622e-12	4.38983e-10
ENSG00000002016	RAD52	0.493164	3.08896e-12	4.6531e-10
ENSG00000106105	GARS	0.493102	3.11099e-12	4.67352e-10
ENSG00000226774	RP11-654E17.2	0.492834	3.20942e-12	4.80828e-10
ENSG00000065978	YBX1	0.492778	3.2303e-12	4.82645e-10
ENSG00000255886	RP11-196H14.2	0.49261	3.29345e-12	4.90751e-10
ENSG00000167670	CHAF1A	0.492449	3.35543e-12	4.98639e-10
ENSG00000228716	DHFR	0.492335	3.40026e-12	5.03943e-10
ENSG00000171960	PPIH	0.491849	3.59644e-12	5.31588e-10
ENSG00000160949	TONSL	0.491511	3.73957e-12	5.51267e-10
ENSG00000261121	RP11-496D24.2	0.491386	3.79395e-12	5.57792e-10
ENSG00000231265	TRERNA1	0.491222	3.86615e-12	5.66896e-10
ENSG00000070526	ST6GALNAC1	0.490571	4.16708e-12	6.07448e-10
ENSG00000213866	YBX1P10	0.490564	4.17048e-12	6.07448e-10
ENSG00000249942	AC142293.3	0.490553	4.17577e-12	6.07448e-10
ENSG00000266835	GAPLINC	0.489998	4.45105e-12	6.45789e-10
ENSG00000037474	NSUN2	0.489919	4.49133e-12	6.49923e-10
ENSG00000124207	CSE1L	0.489674	4.61967e-12	6.66744e-10
ENSG00000117862	TXNDC12	0.488891	5.05302e-12	7.27384e-10
ENSG00000086232	EIF2AK1	0.488719	5.15336e-12	7.39896e-10
ENSG00000141391	PRELID3A	0.488337	5.38317e-12	7.70883e-10
ENSG00000185905	C16orf54	0.488117	5.52023e-12	7.88463e-10
ENSG00000263513	FAM72C	0.487857	5.6862e-12	8.1007e-10
ENSG00000260870	NDUFB10P1	0.487798	5.72465e-12	8.13447e-10
ENSG00000229332	PGBD4P8	0.48762	5.84206e-12	8.19379e-10
ENSG00000084636	COL16A1	0.487294	6.0624e-12	8.19379e-10
ENSG00000181544	FANCB	0.487267	6.0816e-12	8.19379e-10
ENSG00000230501	ANKRD30BP3	0.487237	6.10239e-12	8.19379e-10
ENSG00000280902	0	0.487188	7.0462e-12	9.18388e-10
ENSG00000114867	EIF4G1	0.487129	6.17737e-12	8.19379e-10
ENSG00000273634	RP11-219H23.2	0.487087	6.20733e-12	8.19379e-10
ENSG00000204989	OR4D8P	0.487087	6.20733e-12	8.19379e-10
ENSG00000250888	LINC01455	0.487087	6.20733e-12	8.19379e-10
ENSG00000197185	SSXP1	0.487087	6.20733e-12	8.19379e-10
ENSG00000256465	RP11-428G5.6	0.487087	6.20733e-12	8.19379e-10
ENSG00000264922	MIR4540	0.487087	6.20733e-12	8.19379e-10
ENSG00000274033	AC006539.6	0.487087	6.20733e-12	8.19379e-10
ENSG00000207049	Y_RNA	0.487087	6.20733e-12	8.19379e-10
ENSG00000263795	MIR5100	0.487087	6.20733e-12	8.19379e-10
ENSG00000265961	Y_RNA	0.487087	6.20733e-12	8.19379e-10
ENSG00000226764	AC010145.4	0.487087	6.20733e-12	8.19379e-10
ENSG00000230418	ARL2BPP7	0.487087	6.20733e-12	8.19379e-10
ENSG00000250813	SERF1AP1	0.487087	6.20733e-12	8.19379e-10
ENSG00000226867	RP13-77O11.8	0.487087	6.20733e-12	8.19379e-10
ENSG00000254437	RP11-170L9.1	0.487087	6.20733e-12	8.19379e-10
ENSG00000264090	MIR4666B	0.487087	6.20733e-12	8.19379e-10
ENSG00000230256	FGFR1OP2P1	0.487087	6.20733e-12	8.19379e-10
ENSG00000252364	RNA5SP360	0.487087	6.20733e-12	8.19379e-10
ENSG00000231954	MTND2P22	0.487087	6.20733e-12	8.19379e-10
ENSG00000196171	OR6K2	0.487087	6.20733e-12	8.19379e-10
ENSG00000222285	RNA5SP193	0.487087	6.20733e-12	8.19379e-10
ENSG00000234381	MED15P7	0.487087	6.20733e-12	8.19379e-10
ENSG00000239555	RN7SL841P	0.487087	6.20733e-12	8.19379e-10
ENSG00000271157	RP1-249C1.1	0.487087	6.20733e-12	8.19379e-10
ENSG00000095319	NUP188	0.48708	6.21226e-12	8.19379e-10
ENSG00000163535	SGO2	0.486745	6.45339e-12	8.49153e-10
ENSG00000251172	RP11-529P9.1	0.486681	6.50029e-12	8.53286e-10
ENSG00000259498	RP11-244F12.3	0.486286	6.79814e-12	8.90266e-10
ENSG00000111445	RFC5	0.486039	6.99122e-12	9.13382e-10
ENSG00000102172	SMS	0.48558	7.36446e-12	9.57605e-10
ENSG00000241144	RN7SL728P	0.485507	7.42563e-12	9.63288e-10
ENSG00000233388	RP4-569D19.5	0.485094	7.78059e-12	1.00697e-09
ENSG00000171234	UGT2B7	0.48504	7.82785e-12	1.01071e-09
ENSG00000146701	MDH2	0.485014	7.85133e-12	1.01137e-09
ENSG00000224853	LINC00393	0.484822	8.023e-12	1.03108e-09
ENSG00000106399	RPA3	0.4846	8.22622e-12	1.05474e-09
ENSG00000100522	GNPNAT1	0.484423	8.39276e-12	1.07168e-09
ENSG00000163902	RPN1	0.484418	8.39722e-12	1.07168e-09
ENSG00000106263	EIF3B	0.484197	8.60873e-12	1.09613e-09
ENSG00000139192	TAPBPL	0.484063	8.73965e-12	1.11024e-09
ENSG00000225697	SLC26A6	0.483424	9.39161e-12	1.19032e-09
ENSG00000167476	JSRP1	0.482579	1.03251e-11	1.30563e-09
ENSG00000165215	CLDN3	0.482163	1.08178e-11	1.3648e-09
ENSG00000234190	RP11-433J22.3	0.482064	1.09384e-11	1.37686e-09
ENSG00000161888	SPC24	0.481654	1.14515e-11	1.43816e-09
ENSG00000006625	GGCT	0.481634	1.14776e-11	1.43816e-09
ENSG00000222033	LINC01124	0.481447	1.17188e-11	1.46507e-09
ENSG00000146143	PRIM2	0.481211	1.2032e-11	1.50082e-09
ENSG00000141569	TRIM65	0.481119	1.21568e-11	1.51296e-09
ENSG00000106554	CHCHD3	0.480946	1.23924e-11	1.53881e-09
ENSG00000219565	ZNF259P1	0.480888	1.24732e-11	1.54536e-09
ENSG00000138182	KIF20B	0.480534	1.29758e-11	1.60402e-09
ENSG00000205696	ADARB2-AS1	0.479978	1.38024e-11	1.70239e-09
ENSG00000171302	CANT1	0.479958	1.38342e-11	1.70251e-09
ENSG00000251931	RNU6-871P	0.479849	1.40028e-11	1.71941e-09
ENSG00000164758	MED30	0.479747	1.41616e-11	1.73505e-09
ENSG00000164087	POC1A	0.479353	1.47952e-11	1.80865e-09
ENSG00000179046	TRIML2	0.479288	1.49024e-11	1.81773e-09
ENSG00000092853	CLSPN	0.479106	1.52058e-11	1.85065e-09
ENSG00000167962	ZNF598	0.479037	1.53213e-11	1.86059e-09
ENSG00000242781	RP11-47P18.2	0.478997	1.53892e-11	1.86473e-09
ENSG00000146410	MTFR2	0.478587	1.61043e-11	1.9471e-09
ENSG00000154102	C16orf74	0.478385	1.64683e-11	1.98675e-09
ENSG00000132446	FTHL17	0.478004	1.71757e-11	2.06623e-09
ENSG00000248243	RP11-93K22.13	0.477991	1.7202e-11	2.06623e-09
ENSG00000130035	GALNT8	0.477754	1.76569e-11	2.11625e-09
ENSG00000254988	CTD-2547H18.1	0.477336	1.84895e-11	2.21124e-09
ENSG00000162641	AKNAD1	0.477054	1.90731e-11	2.27315e-09
ENSG00000238246	RP11-575A19.2	0.477033	1.9117e-11	2.27315e-09
ENSG00000091073	DTX2	0.477027	1.91309e-11	2.27315e-09
ENSG00000226320	AC018359.1	0.476792	1.96306e-11	2.32752e-09
ENSG00000234476	RP11-496N12.6	0.476372	2.05583e-11	2.43227e-09
ENSG00000249125	RP11-381N20.2	0.476053	2.12902e-11	2.51347e-09
ENSG00000076003	MCM6	0.476026	2.13546e-11	2.51569e-09
ENSG00000064102	ASUN	0.475957	2.15166e-11	2.52938e-09
ENSG00000229314	ORM1	0.475925	2.15934e-11	2.533e-09
ENSG00000232197	RP11-302L19.1	0.475553	2.24909e-11	2.63268e-09
ENSG00000271588	LARP7P1	0.475505	2.26104e-11	2.64106e-09
ENSG00000259616	RP11-507B12.2	0.475387	2.29031e-11	2.66959e-09
ENSG00000277559	RP11-434E6.4	0.474199	2.60783e-11	3.03328e-09
ENSG00000266554	LINC01443	0.474162	2.6183e-11	3.03388e-09
ENSG00000173207	CKS1B	0.474159	2.61935e-11	3.03388e-09
ENSG00000276718	RP1-102E24.10	0.474066	2.64594e-11	3.05826e-09
ENSG00000235651	AC064850.4	0.473735	2.74325e-11	3.16409e-09
ENSG00000177426	TGIF1	0.472778	3.04393e-11	3.50357e-09
ENSG00000127191	TRAF2	0.472682	3.07592e-11	3.53302e-09
ENSG00000269446	RP4-639J15.3	0.472658	3.08386e-11	3.53477e-09
ENSG00000249628	LINC00942	0.47255	3.12037e-11	3.5692e-09
ENSG00000246273	SBF2-AS1	0.472138	3.26266e-11	3.72423e-09
ENSG00000240627	CTD-2312P21.1	0.471902	3.34725e-11	3.81289e-09
ENSG00000122644	ARL4A	0.471696	3.42268e-11	3.89078e-09
ENSG00000157020	SEC13	0.471461	3.51084e-11	3.98278e-09
ENSG00000185480	PARPBP	0.471375	3.54367e-11	4.01177e-09
ENSG00000224235	RP5-1027O11.1	0.471202	3.61032e-11	4.07884e-09
ENSG00000257002	AP000438.2	0.47038	3.94532e-11	4.44821e-09
ENSG00000102225	CDK16	0.470043	4.09103e-11	4.60308e-09
ENSG00000125977	EIF2S2	0.469533	4.32158e-11	4.85258e-09
ENSG00000258919	RP11-1029J19.4	0.469404	4.38189e-11	4.9103e-09
ENSG00000196335	STK31	0.469249	4.45539e-11	4.98253e-09
ENSG00000254431	RP11-550A5.2	0.469141	4.50749e-11	5.03059e-09
ENSG00000102900	NUP93	0.468924	4.61335e-11	5.13833e-09
ENSG00000111676	ATN1	0.468835	4.65788e-11	5.17748e-09
ENSG00000233854	POU6F2-AS2	0.46877	4.69039e-11	5.20312e-09
ENSG00000258647	LINC00930	0.468725	4.7131e-11	5.21782e-09
ENSG00000181789	COPG1	0.468504	4.8257e-11	5.33177e-09
ENSG00000234694	RP1-92O14.3	0.468426	4.86645e-11	5.36604e-09
ENSG00000138669	PRKG2	0.468055	5.0632e-11	5.57185e-09
ENSG00000275395	FCGBP	0.467926	5.13373e-11	5.63821e-09
ENSG00000113569	NUP155	0.467824	5.19018e-11	5.68887e-09
ENSG00000111254	AKAP3	0.467481	5.38392e-11	5.88952e-09
ENSG00000147536	GINS4	0.46743	5.4133e-11	5.90993e-09
ENSG00000198618	PPIAP22	0.467346	5.46185e-11	5.943e-09
ENSG00000080189	SLC35C2	0.46734	5.46515e-11	5.943e-09
ENSG00000185950	IRS2	0.467248	5.51891e-11	5.98965e-09
ENSG00000043514	TRIT1	0.466984	5.67641e-11	6.14847e-09
ENSG00000106266	SNX8	0.466896	5.73014e-11	6.19451e-09
ENSG00000136240	KDELR2	0.466301	6.10452e-11	6.58631e-09
ENSG00000073614	KDM5A	0.465449	6.68263e-11	7.19597e-09
ENSG00000216721	AC093850.1	0.465316	6.77768e-11	7.28409e-09
ENSG00000242136	RP11-734K21.2	0.464377	7.48543e-11	8.02907e-09
ENSG00000258325	RP4-816N1.6	0.464359	7.50013e-11	8.02922e-09
ENSG00000168411	RFWD3	0.464323	7.52825e-11	8.0437e-09
ENSG00000127952	STYXL1	0.464301	7.54598e-11	8.04705e-09
ENSG00000140521	POLG	0.463896	7.87573e-11	8.38248e-09
ENSG00000258676	RP11-386M24.3	0.463769	7.98157e-11	8.47877e-09
ENSG00000268439	RP3-461F17.3	0.463574	8.14756e-11	8.63845e-09
ENSG00000178752	ERFE	0.463524	8.19054e-11	8.66736e-09
ENSG00000121775	TMEM39B	0.463357	8.33628e-11	8.80467e-09
ENSG00000149636	DSN1	0.463069	8.59219e-11	9.05761e-09
ENSG00000106682	EIF4H	0.463044	8.61489e-11	9.06422e-09
ENSG00000213238	AC008155.2	0.462723	8.91123e-11	9.35815e-09
ENSG00000164818	DNAAF5	0.46265	8.97973e-11	9.39769e-09
ENSG00000149136	SSRP1	0.462646	8.98297e-11	9.39769e-09
ENSG00000121211	MND1	0.462592	9.03457e-11	9.43377e-09
ENSG00000179051	RCC2	0.462279	9.33656e-11	9.73068e-09
ENSG00000186638	KIF24	0.462121	9.49188e-11	9.87388e-09
ENSG00000125885	MCM8	0.461923	9.69122e-11	1.00623e-08
ENSG00000196169	KIF19	0.461467	1.01656e-10	1.05349e-08
ENSG00000064961	HMG20B	0.461319	1.03246e-10	1.06797e-08
ENSG00000121634	GJA8	0.460875	1.0815e-10	1.1166e-08
ENSG00000236760	AC019118.3	0.46076	1.09457e-10	1.12798e-08
ENSG00000140650	PMM2	0.460728	1.0982e-10	1.12961e-08
ENSG00000188763	FZD9	0.460615	1.1112e-10	1.14018e-08
ENSG00000278635	CTD-2318O12.1	0.460603	1.11262e-10	1.14018e-08
ENSG00000263574	CTD-2532D12.4	0.460127	1.16927e-10	1.19602e-08
ENSG00000231483	RP11-336A10.5	0.460069	1.17635e-10	1.20103e-08
ENSG00000169174	PCSK9	0.460037	1.18026e-10	1.20279e-08
ENSG00000041802	LSG1	0.459674	1.2258e-10	1.2469e-08
ENSG00000275038	RP11-546B8.6	0.459398	1.26151e-10	1.28086e-08
ENSG00000145692	BHMT	0.458844	1.33612e-10	1.35412e-08
ENSG00000260981	RP11-315A16.1	0.458671	1.36032e-10	1.37612e-08
ENSG00000166961	MS4A15	0.458651	1.36317e-10	1.37648e-08
ENSG00000129173	E2F8	0.458461	1.3903e-10	1.4013e-08
ENSG00000137812	CASC5	0.458336	1.40851e-10	1.41707e-08
ENSG00000239593	RP11-477J21.6	0.458112	1.44156e-10	1.44768e-08
ENSG00000159259	CHAF1B	0.457787	1.49077e-10	1.49437e-08
ENSG00000156515	HK1	0.457604	1.51933e-10	1.52024e-08
ENSG00000134697	GNL2	0.457368	1.55687e-10	1.55498e-08
ENSG00000248693	CTD-2023M8.1	0.456346	1.72975e-10	1.72453e-08
ENSG00000179750	APOBEC3B	0.456135	1.76772e-10	1.75616e-08
ENSG00000124664	SPDEF	0.456135	1.76785e-10	1.75616e-08
ENSG00000029993	HMGB3	0.455933	1.80496e-10	1.78731e-08
ENSG00000170265	ZNF282	0.455929	1.80569e-10	1.78731e-08
ENSG00000114354	TFG	0.455644	1.85935e-10	1.83713e-08
ENSG00000012048	BRCA1	0.455448	1.89719e-10	1.87116e-08
ENSG00000120211	INSL4	0.455284	1.9293e-10	1.89943e-08
ENSG00000165186	PTCHD1	0.454745	2.03888e-10	2.0035e-08
ENSG00000257435	RP11-267D19.1	0.454729	2.04227e-10	2.0035e-08
ENSG00000261061	RP11-303E16.2	0.45463	2.06309e-10	2.02033e-08
ENSG00000113460	BRIX1	0.454482	2.0945e-10	2.04745e-08
ENSG00000087269	NOP14	0.454315	2.13057e-10	2.07902e-08
ENSG00000249023	CTD-2331D11.3	0.454181	2.16009e-10	2.1041e-08
ENSG00000186231	KLHL32	0.453872	2.22925e-10	2.16764e-08
ENSG00000062822	POLD1	0.453647	2.28108e-10	2.2138e-08
ENSG00000198363	ASPH	0.453632	2.28475e-10	2.2138e-08
ENSG00000204368	RP11-552E4.3	0.453455	2.32628e-10	2.25008e-08
ENSG00000111671	SPSB2	0.453229	2.38045e-10	2.29845e-08
ENSG00000236289	GACAT3	0.453151	2.39946e-10	2.31275e-08
ENSG00000259675	RP11-507B12.1	0.452977	2.44243e-10	2.35006e-08
ENSG00000106305	AIMP2	0.45289	2.46417e-10	2.36685e-08
ENSG00000248626	GAPDHP40	0.452789	2.48966e-10	2.38717e-08
ENSG00000060138	YBX3	0.452271	2.62426e-10	2.5114e-08
ENSG00000188486	H2AFX	0.452256	2.62833e-10	2.5114e-08
ENSG00000271969	U47924.29	0.452237	2.63328e-10	2.51177e-08
ENSG00000226857	DUTP3	0.451978	2.70362e-10	2.57442e-08
ENSG00000166508	MCM7	0.451734	2.77136e-10	2.63437e-08
ENSG00000227012	RP1-97J1.2	0.4516	2.80923e-10	2.66577e-08
ENSG00000237274	GTF3AP1	0.450787	3.05027e-10	2.88953e-08
ENSG00000183077	AFMID	0.450753	3.06074e-10	2.89448e-08
ENSG00000112473	SLC39A7	0.450253	3.2191e-10	3.03902e-08
ENSG00000106268	NUDT1	0.450168	3.24695e-10	3.06007e-08
ENSG00000132518	GUCY2D	0.449999	3.30272e-10	3.10732e-08
ENSG00000230882	AC005077.14	0.449724	3.39558e-10	3.18548e-08
ENSG00000241593	RP11-520D19.2	0.449719	3.39735e-10	3.18548e-08
ENSG00000183765	CHEK2	0.44951	3.4697e-10	3.24779e-08
ENSG00000076248	UNG	0.449204	3.5783e-10	3.34377e-08
ENSG00000184445	KNTC1	0.449036	3.6393e-10	3.39502e-08
ENSG00000259937	RP11-438D14.2	0.448906	3.68684e-10	3.43356e-08
ENSG00000081277	PKP1	0.44883	3.71536e-10	3.45428e-08
ENSG00000131653	TRAF7	0.448485	3.84616e-10	3.56987e-08
ENSG00000267597	RPIAP1	0.448322	3.90951e-10	3.62257e-08
ENSG00000215210	RBMXP2	0.448185	3.96373e-10	3.66665e-08
ENSG00000099769	IGFALS	0.44785	4.09903e-10	3.78545e-08
ENSG00000263311	RP11-498D10.8	0.447711	4.15672e-10	3.83231e-08
ENSG00000014138	POLA2	0.447503	4.24377e-10	3.90604e-08
ENSG00000256663	RP11-424C20.2	0.447206	4.37188e-10	4.01725e-08
ENSG00000241155	ARHGAP31-AS1	0.447148	4.39742e-10	4.03399e-08
ENSG00000106636	YKT6	0.447088	4.42363e-10	4.04876e-08
ENSG00000099901	RANBP1	0.447078	4.4282e-10	4.04876e-08
ENSG00000187951	ARHGAP11B	0.446996	4.46477e-10	4.07543e-08
ENSG00000260458	KCNJ18	0.446818	4.54478e-10	4.14161e-08
ENSG00000065485	PDIA5	0.446353	4.76044e-10	4.33098e-08
ENSG00000227513	AC114755.3	0.446238	4.81525e-10	4.37362e-08
ENSG00000227076	RP11-4C20.4	0.445933	4.96365e-10	4.501e-08
ENSG00000196411	EPHB4	0.445347	5.26138e-10	4.76315e-08
ENSG00000214826	DDX12P	0.445208	5.33481e-10	4.8217e-08
ENSG00000213376	GAPDHP71	0.445089	5.39809e-10	4.87092e-08
ENSG00000254216	RP11-140I16.2	0.444998	5.44734e-10	4.90732e-08
ENSG00000101811	CSTF2	0.444802	5.55394e-10	4.99519e-08
ENSG00000230561	CCDC192	0.444738	5.58947e-10	5.01896e-08
ENSG00000106178	CCL24	0.444711	5.60469e-10	5.02445e-08
ENSG00000256504	RP11-1060J15.7	0.444612	5.65992e-10	5.06572e-08
ENSG00000180198	RCC1	0.444489	5.72894e-10	5.11882e-08
ENSG00000126067	PSMB2	0.444469	5.74038e-10	5.11882e-08
ENSG00000120708	TGFBI	0.444457	5.7471e-10	5.11882e-08
ENSG00000164509	IL31RA	0.444358	5.80382e-10	5.161e-08
ENSG00000240995	RP11-708H21.1	0.444272	5.85373e-10	5.197e-08
ENSG00000240370	U47924.6	0.444199	5.89574e-10	5.22588e-08
ENSG00000251676	RP11-614F17.2	0.444112	5.94705e-10	5.25687e-08
ENSG00000237166	AC007163.3	0.444107	5.94977e-10	5.25687e-08
ENSG00000274528	CTD-2650P22.2	0.443973	6.02958e-10	5.31887e-08
ENSG00000111602	TIMELESS	0.443687	6.20237e-10	5.46254e-08
ENSG00000114554	PLXNA1	0.443324	6.42867e-10	5.65282e-08
ENSG00000103495	MAZ	0.443156	6.53598e-10	5.73803e-08
ENSG00000131470	PSMC3IP	0.443125	6.55588e-10	5.74635e-08
ENSG00000119969	HELLS	0.443021	6.62401e-10	5.79685e-08
ENSG00000276240	OR4E1	0.442751	6.80249e-10	5.94361e-08
ENSG00000122711	SPINK4	0.442335	7.08662e-10	6.18207e-08
ENSG00000251574	RP11-6N13.1	0.442186	7.19109e-10	6.26329e-08
ENSG00000215409	RP11-748L13.2	0.441571	7.63931e-10	6.64319e-08
ENSG00000236961	RP1-261G23.5	0.441413	7.75851e-10	6.73622e-08
ENSG00000159921	GNE	0.441376	7.78694e-10	6.75027e-08
ENSG00000078328	RBFOX1	0.441246	7.88684e-10	6.82614e-08
ENSG00000258534	CTD-2134A5.4	0.440905	8.15476e-10	7.04697e-08
ENSG00000275880	RP11-90L1.8	0.440735	8.29112e-10	7.15359e-08
ENSG00000258404	RP11-1029J19.5	0.440439	8.53521e-10	7.35268e-08
ENSG00000070814	TCOF1	0.440391	8.57554e-10	7.3759e-08
ENSG00000145050	MANF	0.440304	8.64851e-10	7.42708e-08
ENSG00000125450	NUP85	0.440199	8.73752e-10	7.49185e-08
ENSG00000146731	CCT6A	0.440159	8.77183e-10	7.50958e-08
ENSG00000233724	RP11-252C24.2	0.44003	8.88269e-10	7.5927e-08
ENSG00000260190	RP11-229P13.25	0.439741	9.13685e-10	7.79787e-08
ENSG00000070759	TESK2	0.439652	9.21702e-10	7.85413e-08
ENSG00000234828	RP11-526A4.1	0.439036	9.78666e-10	8.32666e-08
ENSG00000186188	FFAR4	0.438955	9.86481e-10	8.38022e-08
ENSG00000081138	CDH7	0.438936	9.88276e-10	8.38256e-08
ENSG00000227356	LINC00866	0.438513	1.02971e-09	8.7206e-08
ENSG00000120334	CENPL	0.438362	1.04502e-09	8.83669e-08
ENSG00000250072	CTC-529P8.1	0.437973	1.08519e-09	9.16233e-08
ENSG00000174236	REP15	0.437639	1.12089e-09	9.44925e-08
ENSG00000166803	KIAA0101	0.437465	1.13992e-09	9.595e-08
ENSG00000213551	DNAJC9	0.437368	1.15071e-09	9.67107e-08
ENSG00000000419	DPM1	0.437258	1.16307e-09	9.76002e-08
ENSG00000183773	AIFM3	0.43715	1.17523e-09	9.84708e-08
ENSG00000092470	WDR76	0.43675	1.22154e-09	1.02196e-07
ENSG00000248593	DSTNP2	0.436338	1.2711e-09	1.06181e-07
ENSG00000255337	RP11-315O6.1	0.436295	1.27648e-09	1.0647e-07
ENSG00000122565	CBX3	0.436251	1.28192e-09	1.06761e-07
ENSG00000251627	CTD-2089O24.2	0.436129	1.29705e-09	1.07744e-07
ENSG00000146909	NOM1	0.436124	1.29763e-09	1.07744e-07
ENSG00000070731	ST6GALNAC2	0.436061	1.3056e-09	1.08243e-07
ENSG00000123416	TUBA1B	0.435816	1.33681e-09	1.10664e-07
ENSG00000084623	EIF3I	0.435666	1.35616e-09	1.12098e-07
ENSG00000238227	C9orf69	0.435552	1.37121e-09	1.13172e-07
ENSG00000115275	MOGS	0.435461	1.38322e-09	1.13993e-07
ENSG00000105486	LIG1	0.435002	1.44564e-09	1.18959e-07
ENSG00000197157	SND1	0.434415	1.52936e-09	1.25661e-07
ENSG00000136518	ACTL6A	0.434356	1.53805e-09	1.26187e-07
ENSG00000219039	AC005102.1	0.434325	1.54274e-09	1.26383e-07
ENSG00000108883	EFTUD2	0.434125	1.57247e-09	1.28627e-07
ENSG00000215039	CD27-AS1	0.434018	1.5887e-09	1.29763e-07
ENSG00000233515	LINC01518	0.43397	1.59598e-09	1.30164e-07
ENSG00000229330	AC006947.1	0.433808	1.62104e-09	1.32013e-07
ENSG00000177337	DLGAP1-AS1	0.433783	1.62488e-09	1.3213e-07
ENSG00000229547	UBE2DNL	0.433693	1.63898e-09	1.3308e-07
ENSG00000184574	LPAR5	0.4336	1.65363e-09	1.34073e-07
ENSG00000186743	TPI1P3	0.433236	1.71217e-09	1.38616e-07
ENSG00000260989	LA16c-395F10.2	0.433053	1.74221e-09	1.40841e-07
ENSG00000203635	AC144450.2	0.432968	1.75653e-09	1.4179e-07
ENSG00000231431	FAR2P4	0.43293	1.76289e-09	1.42096e-07
ENSG00000151503	NCAPD3	0.432879	1.7714e-09	1.42573e-07
ENSG00000236651	DLX2-AS1	0.432709	1.80048e-09	1.44703e-07
ENSG00000262001	DLGAP1-AS2	0.432253	1.88038e-09	1.50904e-07
ENSG00000229237	HMGN1P37	0.431579	2.0049e-09	1.60663e-07
ENSG00000225745	AL773572.7	0.431451	2.0294e-09	1.62214e-07
ENSG00000181355	OFCC1	0.431447	2.03014e-09	1.62214e-07
ENSG00000255108	AP006621.8	0.430957	2.12678e-09	1.6969e-07
ENSG00000163938	GNL3	0.430561	2.20809e-09	1.75923e-07
ENSG00000278869	CITF22-49E9.3	0.430246	2.27487e-09	1.80982e-07
ENSG00000182199	SHMT2	0.43006	2.31537e-09	1.83939e-07
ENSG00000214114	MYCBP	0.429741	2.38603e-09	1.89279e-07
ENSG00000101945	SUV39H1	0.429377	2.46951e-09	1.9562e-07
ENSG00000136824	SMC2	0.429356	2.47441e-09	1.95727e-07
ENSG00000065427	KARS	0.429326	2.48153e-09	1.95994e-07
ENSG00000141314	RHBDL3	0.429307	2.48578e-09	1.95994e-07
ENSG00000185803	SLC52A2	0.429296	2.48845e-09	1.95994e-07
ENSG00000132204	LINC00470	0.429253	2.4985e-09	1.96505e-07
ENSG00000139618	BRCA2	0.42915	2.52287e-09	1.98139e-07
ENSG00000265190	ANXA8	0.428801	2.60728e-09	2.04476e-07
ENSG00000160180	TFF3	0.428679	2.63751e-09	2.06554e-07
ENSG00000181788	SIAH2	0.428522	2.67657e-09	2.09315e-07
ENSG00000087502	ERGIC2	0.428234	2.75011e-09	2.14762e-07
ENSG00000101444	AHCY	0.428039	2.80082e-09	2.18413e-07
ENSG00000261294	RP11-616M22.3	0.427844	2.85258e-09	2.22135e-07
ENSG00000101294	HM13	0.427441	2.96253e-09	2.30371e-07
ENSG00000183527	PSMG1	0.427367	2.98332e-09	2.31661e-07
ENSG00000175216	CKAP5	0.427315	2.99773e-09	2.32453e-07
ENSG00000109736	MFSD10	0.427292	3.00433e-09	2.32637e-07
ENSG00000196800	SPINK14	0.427177	3.03685e-09	2.34826e-07
ENSG00000227159	DDX11L16	0.427068	3.06795e-09	2.36898e-07
ENSG00000165556	CDX2	0.426959	3.09936e-09	2.38989e-07
ENSG00000100983	GSS	0.426728	3.16705e-09	2.43868e-07
ENSG00000170632	ARMC10	0.42667	3.18429e-09	2.44853e-07
ENSG00000106144	CASP2	0.426581	3.2109e-09	2.46555e-07
ENSG00000197153	HIST1H3J	0.426513	3.23154e-09	2.47795e-07
ENSG00000035141	FAM136A	0.426488	3.23888e-09	2.48013e-07
ENSG00000142949	PTPRF	0.42644	3.25366e-09	2.48799e-07
ENSG00000273568	RP11-417L19.6	0.42607	3.36798e-09	2.57184e-07
ENSG00000248846	CTD-2016O11.1	0.425891	3.42452e-09	2.61139e-07
ENSG00000108639	SYNGR2	0.425637	3.50668e-09	2.67035e-07
ENSG00000165935	SMCO2	0.424375	3.94319e-09	2.99862e-07
ENSG00000132254	ARFIP2	0.424308	3.96801e-09	3.01334e-07
ENSG00000249645	RP11-552M14.1	0.424182	4.01461e-09	3.04453e-07
ENSG00000151065	DCP1B	0.424051	4.06357e-09	3.07743e-07
ENSG00000254991	RP13-631K18.3	0.423918	4.11412e-09	3.11143e-07
ENSG00000252705	RNU6-175P	0.423837	4.14488e-09	3.13041e-07
ENSG00000169040	PMCHL2	0.423629	4.22568e-09	3.18707e-07
ENSG00000261008	LINC01572	0.423581	4.24428e-09	3.19672e-07
ENSG00000277459	RP11-732A21.3	0.423283	4.36324e-09	3.28184e-07
ENSG00000173085	COQ2	0.423142	4.4202e-09	3.32015e-07
ENSG00000123992	DNPEP	0.423102	4.43689e-09	3.32815e-07
ENSG00000256268	RP11-221N13.3	0.42296	4.49551e-09	3.36754e-07
ENSG00000198856	OSTC	0.422688	4.60971e-09	3.4484e-07
ENSG00000135372	NAT10	0.422492	4.6939e-09	3.50663e-07
ENSG00000231482	AC141930.2	0.422474	4.70174e-09	3.50772e-07
ENSG00000259403	RP11-315L6.1	0.422377	4.7438e-09	3.53433e-07
ENSG00000229525	AC053503.4	0.421988	4.91694e-09	3.65838e-07
ENSG00000168488	ATXN2L	0.42197	4.92514e-09	3.65954e-07
ENSG00000181938	GINS3	0.421871	4.97006e-09	3.68794e-07
ENSG00000136159	NUDT15	0.421832	4.98784e-09	3.69616e-07
ENSG00000248191	PES1P1	0.42176	5.02138e-09	3.71603e-07
ENSG00000196517	SLC6A9	0.42171	5.04433e-09	3.728e-07
ENSG00000224899	RP11-3B12.5	0.421626	5.08345e-09	3.75188e-07
ENSG00000097021	ACOT7	0.421439	5.17173e-09	3.81194e-07
ENSG00000155561	NUP205	0.421055	5.35736e-09	3.94349e-07
ENSG00000185122	HSF1	0.420955	5.40678e-09	3.97456e-07
ENSG00000148229	POLE3	0.42089	5.43911e-09	3.993e-07
ENSG00000180385	EMC3-AS1	0.420827	5.47053e-09	4.01073e-07
ENSG00000232053	AC009784.3	0.420716	5.52648e-09	4.04636e-07
ENSG00000184432	COPB2	0.420663	5.55365e-09	4.06087e-07
ENSG00000219410	RP4-761J14.8	0.420473	5.65092e-09	4.12652e-07
ENSG00000131876	SNRPA1	0.420042	5.87848e-09	4.28702e-07
ENSG00000256894	RP11-283G6.3	0.419807	6.0061e-09	4.3743e-07
ENSG00000100033	PRODH	0.419649	6.09346e-09	4.43207e-07
ENSG00000204832	ST8SIA6-AS1	0.418767	6.6041e-09	4.79715e-07
ENSG00000228697	RP5-968D22.3	0.418751	6.61412e-09	4.79719e-07
ENSG00000253633	KB-1980E6.3	0.418738	6.62155e-09	4.79719e-07
ENSG00000106077	ABHD11	0.41863	6.6871e-09	4.83832e-07
ENSG00000226087	AC106869.2	0.417896	7.1494e-09	5.16603e-07
ENSG00000064763	FAR2	0.417845	7.18239e-09	5.18307e-07
ENSG00000232139	LINC00867	0.41774	7.25111e-09	5.22583e-07
ENSG00000202318	Y_RNA	0.417708	7.27229e-09	5.23424e-07
ENSG00000167747	C19orf48	0.4174	7.47853e-09	5.37567e-07
ENSG00000100714	MTHFD1	0.417262	7.57245e-09	5.43609e-07
ENSG00000204335	SP5	0.41714	7.6566e-09	5.48936e-07
ENSG00000164362	TERT	0.417049	7.7204e-09	5.52791e-07
ENSG00000254554	RP11-351I24.1	0.417016	7.74353e-09	5.53728e-07
ENSG00000188372	ZP3	0.416947	7.79198e-09	5.5647e-07
ENSG00000115758	ODC1	0.4169	7.82508e-09	5.58111e-07
ENSG00000114529	C3orf52	0.416789	7.9042e-09	5.63027e-07
ENSG00000240470	RN7SL346P	0.416667	7.99204e-09	5.68481e-07
ENSG00000151849	CENPJ	0.416654	8.0014e-09	5.68481e-07
ENSG00000145014	TMEM44	0.416595	8.044e-09	5.70772e-07
ENSG00000205581	HMGN1	0.416483	8.12634e-09	5.75874e-07
ENSG00000216624	GAPDHP72	0.416372	8.20814e-09	5.80923e-07
ENSG00000246082	NUDT16P1	0.415731	8.69687e-09	6.14724e-07
ENSG00000199283	RNU1-58P	0.415666	8.74868e-09	6.17594e-07
ENSG00000058262	SEC61A1	0.4141	1.00718e-08	7.10084e-07
ENSG00000186704	DTX2P1	0.414043	1.01232e-08	7.12802e-07
ENSG00000237601	AP000358.5	0.413971	1.01892e-08	7.16534e-07
ENSG00000259438	CTD-2650P22.1	0.413898	1.02562e-08	7.20324e-07
ENSG00000185130	HIST1H2BL	0.413762	1.03817e-08	7.28212e-07
ENSG00000095380	NANS	0.413657	1.04806e-08	7.34217e-07
ENSG00000274267	HIST1H3B	0.413443	1.06832e-08	7.47457e-07
ENSG00000245213	RP11-10K16.1	0.413428	1.06971e-08	7.47485e-07
ENSG00000023734	STRAP	0.413368	1.07547e-08	7.50553e-07
ENSG00000011083	SLC6A7	0.413162	1.09551e-08	7.6261e-07
ENSG00000134490	TMEM241	0.413134	1.09825e-08	7.63554e-07
ENSG00000135702	CHST5	0.412736	1.13801e-08	7.90201e-07
ENSG00000162639	HENMT1	0.412242	1.18933e-08	8.24796e-07
ENSG00000250940	RP11-489M13.3	0.412128	1.20152e-08	8.31231e-07
ENSG00000163597	SNHG16	0.412127	1.20162e-08	8.31231e-07
ENSG00000272524	RP11-254F7.4	0.412088	1.20581e-08	8.33082e-07
ENSG00000157613	CREB3L1	0.41199	1.21634e-08	8.39306e-07
ENSG00000101911	PRPS2	0.41192	1.224e-08	8.43535e-07
ENSG00000162757	C1orf74	0.411765	1.24105e-08	8.54219e-07
ENSG00000271133	CTA-293F17.1	0.411259	1.29811e-08	8.9238e-07
ENSG00000083307	GRHL2	0.411184	1.30685e-08	8.97266e-07
ENSG00000205277	MUC12	0.411084	1.31849e-08	9.04131e-07
ENSG00000180900	SCRIB	0.410988	1.32977e-08	9.10732e-07
ENSG00000109534	GAR1	0.410777	1.35492e-08	9.26808e-07
ENSG00000249026	CTNNAP1	0.410733	1.36028e-08	9.29322e-07
ENSG00000125834	STK35	0.410588	1.37782e-08	9.40138e-07
ENSG00000273654	CTB-52I2.4	0.410453	1.39448e-08	9.50335e-07
ENSG00000266213	RP11-100K18.1	0.41041	1.39984e-08	9.52807e-07
ENSG00000204366	ZBTB12	0.410328	1.41e-08	9.58536e-07
ENSG00000228613	AC144450.1	0.410283	1.41562e-08	9.61176e-07
ENSG00000047621	C12orf4	0.409936	1.45987e-08	9.90002e-07
ENSG00000262147	RP13-638C3.3	0.409818	1.47513e-08	9.99119e-07
ENSG00000124226	RNF114	0.409764	1.48222e-08	1.00269e-06
ENSG00000108829	LRRC59	0.409712	1.489e-08	1.00604e-06
ENSG00000043355	ZIC2	0.409409	1.52948e-08	1.03086e-06
ENSG00000086205	FOLH1	0.409135	1.56689e-08	1.05479e-06
ENSG00000251596	HADHAP1	0.409017	1.5834e-08	1.06461e-06
ENSG00000242753	RP11-716O23.2	0.408768	1.61859e-08	1.08681e-06
ENSG00000172172	MRPL13	0.408755	1.62037e-08	1.08681e-06
ENSG00000262714	RP11-44F14.8	0.408708	1.62712e-08	1.09002e-06
ENSG00000120742	SERP1	0.408588	1.64441e-08	1.10017e-06
ENSG00000257408	RP11-645C24.4	0.408575	1.64628e-08	1.10017e-06
ENSG00000240846	RPS15P9	0.408496	1.65782e-08	1.10655e-06
ENSG00000278529	MIR8070	0.40844	1.66597e-08	1.11012e-06
ENSG00000185238	PRMT3	0.408432	1.6672e-08	1.11012e-06
ENSG00000278023	RDM1	0.408398	1.67215e-08	1.11207e-06
ENSG00000230439	RP11-488P3.1	0.408329	1.68242e-08	1.11756e-06
ENSG00000101680	LAMA1	0.408301	1.68652e-08	1.11893e-06
ENSG00000275356	C7orf77	0.408206	1.70065e-08	1.12694e-06
ENSG00000249395	CASC9	0.407932	1.74225e-08	1.15313e-06
ENSG00000255874	LINC00346	0.407889	1.74875e-08	1.15604e-06
ENSG00000262703	RP11-485G7.6	0.407655	1.78508e-08	1.17864e-06
ENSG00000066855	MTFR1	0.407599	1.79396e-08	1.1829e-06
ENSG00000116990	MYCL	0.407587	1.79582e-08	1.1829e-06
ENSG00000168393	DTYMK	0.40748	1.81284e-08	1.19269e-06
ENSG00000136699	SMPD4	0.407453	1.81706e-08	1.19404e-06
ENSG00000103342	GSPT1	0.407409	1.82416e-08	1.19647e-06
ENSG00000198815	FOXJ3	0.407394	1.82645e-08	1.19647e-06
ENSG00000171135	JAGN1	0.407389	1.82727e-08	1.19647e-06
ENSG00000260092	RP11-77K12.7	0.407297	1.84218e-08	1.2048e-06
ENSG00000175305	CCNE2	0.407165	1.86355e-08	1.21733e-06
ENSG00000226502	KRT8P27	0.407113	1.87217e-08	1.22152e-06
ENSG00000189091	SF3B3	0.407082	1.87714e-08	1.22331e-06
ENSG00000176208	ATAD5	0.406881	1.91061e-08	1.24366e-06
ENSG00000049759	NEDD4L	0.406839	1.91764e-08	1.24676e-06
ENSG00000198125	MB	0.406444	1.98506e-08	1.28908e-06
ENSG00000144381	HSPD1	0.406257	2.01785e-08	1.30882e-06
ENSG00000175792	RUVBL1	0.406242	2.02047e-08	1.30899e-06
ENSG00000276763	RP11-381E24.4	0.406193	2.02924e-08	1.31312e-06
ENSG00000265399	RP13-270P17.2	0.406156	2.03573e-08	1.31578e-06
ENSG00000141076	UTP4	0.40613	2.04045e-08	1.31698e-06
ENSG00000104369	JPH1	0.406119	2.04236e-08	1.31698e-06
ENSG00000106541	AGR2	0.405896	2.08248e-08	1.34128e-06
ENSG00000233876	GAPDHP68	0.40571	2.11674e-08	1.36175e-06
ENSG00000154781	CCDC174	0.405623	2.13284e-08	1.37051e-06
ENSG00000118900	UBN1	0.40559	2.13893e-08	1.37282e-06
ENSG00000115507	OTX1	0.405565	2.1436e-08	1.37371e-06
ENSG00000137936	BCAR3	0.405556	2.14529e-08	1.37371e-06
ENSG00000092621	PHGDH	0.405316	2.19072e-08	1.40117e-06
ENSG00000127125	PPCS	0.40521	2.21111e-08	1.41257e-06
ENSG00000254755	RP11-672A2.7	0.405148	2.22309e-08	1.41821e-06
ENSG00000125864	BFSP1	0.405137	2.22508e-08	1.41821e-06
ENSG00000187535	IFT140	0.405063	2.23945e-08	1.42572e-06
ENSG00000111224	PARP11	0.404615	2.32859e-08	1.48076e-06
ENSG00000198792	TMEM184B	0.404114	2.43232e-08	1.54494e-06
ENSG00000171320	ESCO2	0.404067	2.44215e-08	1.54933e-06
ENSG00000156876	SASS6	0.404054	2.44485e-08	1.54933e-06
ENSG00000070540	WIPI1	0.404011	2.4541e-08	1.55283e-06
ENSG00000168476	REEP4	0.404002	2.456e-08	1.55283e-06
ENSG00000183856	IQGAP3	0.403837	2.49153e-08	1.57349e-06
ENSG00000241891	RP11-226P1.1	0.40368	2.52555e-08	1.59315e-06
ENSG00000280079	CTC-260E6.4	0.403146	2.64507e-08	1.66664e-06
ENSG00000229312	RP11-470P21.2	0.403025	2.67314e-08	1.6824e-06
ENSG00000110619	CARS	0.402983	2.68273e-08	1.68651e-06
ENSG00000213590	RP11-229P13.2	0.402725	2.74326e-08	1.7226e-06
ENSG00000101189	MRGBP	0.402651	2.76085e-08	1.73114e-06
ENSG00000278531	RP11-432I13.6	0.402642	2.76314e-08	1.73114e-06
ENSG00000011304	PTBP1	0.402608	2.77108e-08	1.73414e-06
ENSG00000006007	GDE1	0.402467	2.80512e-08	1.75346e-06
ENSG00000251935	RN7SKP179	0.402289	2.84866e-08	1.77677e-06
ENSG00000198443	KRTAP4-1	0.402276	2.85179e-08	1.77677e-06
ENSG00000168439	STIP1	0.402264	2.85477e-08	1.77677e-06
ENSG00000138658	ZGRF1	0.402262	2.85532e-08	1.77677e-06
ENSG00000132507	EIF5A	0.401974	2.92703e-08	1.81935e-06
ENSG00000164142	FAM160A1	0.401937	2.93656e-08	1.82234e-06
ENSG00000108106	UBE2S	0.401929	2.93846e-08	1.82234e-06
ENSG00000254466	OR4D10	0.401522	3.04337e-08	1.88528e-06
ENSG00000257084	U47924.27	0.401389	3.0785e-08	1.9049e-06
ENSG00000122176	FMOD	0.401296	3.10319e-08	1.91803e-06
ENSG00000255375	RP1-65P5.5	0.401193	3.13087e-08	1.93297e-06
ENSG00000237845	RP5-940F7.2	0.401178	3.13471e-08	1.93318e-06
ENSG00000251603	RP11-164P12.4	0.400769	3.24691e-08	1.99836e-06
ENSG00000228928	AC002069.5	0.400766	3.24766e-08	1.99836e-06
ENSG00000197472	ZNF695	0.400628	3.28651e-08	2.02002e-06
ENSG00000111642	CHD4	0.400546	3.30961e-08	2.03194e-06
ENSG00000140406	MESDC1	0.400237	3.39854e-08	2.08422e-06
ENSG00000188848	BEND4	0.400112	3.43538e-08	2.10447e-06
ENSG00000264078	RP11-73M7.9	0.400061	3.45018e-08	2.1112e-06
ENSG00000111678	C12orf57	0.399981	3.47404e-08	2.12182e-06
ENSG00000171431	KRT20	0.399977	3.47524e-08	2.12182e-06
ENSG00000228566	RP11-170M17.1	0.399898	3.49888e-08	2.13389e-06
ENSG00000250693	RPF2P2	0.39988	3.50416e-08	2.13418e-06
ENSG00000188306	LRRIQ4	0.39987	3.50709e-08	2.13418e-06
ENSG00000161652	IZUMO2	0.399504	3.61874e-08	2.19969e-06
ENSG00000271857	RP1-244F24.1	0.399129	3.7368e-08	2.26895e-06
ENSG00000198217	OR51H2P	0.39908	3.7525e-08	2.27598e-06
ENSG00000141101	NOB1	0.398933	3.79985e-08	2.30217e-06
ENSG00000113407	TARS	0.39892	3.80411e-08	2.30222e-06
ENSG00000250905	RP11-707F2.1	0.398881	3.81675e-08	2.30733e-06
ENSG00000164934	DCAF13	0.398708	3.87345e-08	2.33904e-06
ENSG00000260265	RP11-44F21.5	0.398589	3.91298e-08	2.36033e-06
ENSG00000140688	C16orf58	0.398498	3.9433e-08	2.37602e-06
ENSG00000217646	HIST1H2BPS2	0.398379	3.98369e-08	2.39774e-06
ENSG00000137547	MRPL15	0.398165	4.05678e-08	2.43907e-06
ENSG00000084463	WBP11	0.398103	4.07853e-08	2.44947e-06
ENSG00000234721	AC125421.1	0.398027	4.10479e-08	2.46256e-06
ENSG00000196787	HIST1H2AG	0.397554	4.27359e-08	2.55834e-06
ENSG00000227392	HPN-AS1	0.397553	4.27373e-08	2.55834e-06
ENSG00000280027	RP11-44F14.10	0.397505	4.29131e-08	2.56608e-06
ENSG00000259768	RP5-991G20.1	0.39738	4.33696e-08	2.59057e-06
ENSG00000186193	SAPCD2	0.397337	4.35309e-08	2.59739e-06
ENSG00000163009	C2orf48	0.397269	4.37829e-08	2.6096e-06
ENSG00000140598	EFL1	0.397177	4.4125e-08	2.62702e-06
ENSG00000125835	SNRPB	0.397165	4.41704e-08	2.62702e-06
ENSG00000113810	SMC4	0.397005	4.47721e-08	2.65994e-06
ENSG00000075618	FSCN1	0.396922	4.50913e-08	2.67602e-06
ENSG00000228004	MYCLP2	0.396697	4.59565e-08	2.72182e-06
ENSG00000065911	MTHFD2	0.396696	4.59619e-08	2.72182e-06
ENSG00000196262	PPIA	0.396666	4.60803e-08	2.7244e-06
ENSG00000261437	RP11-22C11.2	0.39666	4.61043e-08	2.7244e-06
ENSG00000156471	PTDSS1	0.395576	5.05315e-08	2.98282e-06
ENSG00000168539	CHRM1	0.395426	5.1174e-08	3.01636e-06
ENSG00000119777	TMEM214	0.395418	5.12092e-08	3.01636e-06
ENSG00000163933	RFT1	0.39517	5.22925e-08	3.07689e-06
ENSG00000178585	CTNNBIP1	0.395011	5.29981e-08	3.11508e-06
ENSG00000009335	UBE3C	0.394964	5.32045e-08	3.12388e-06
ENSG00000240849	TMEM189	0.394847	5.37331e-08	3.15156e-06
ENSG00000078900	TP73	0.394621	5.47651e-08	3.20791e-06
ENSG00000142002	DPP9	0.394611	5.48102e-08	3.20791e-06
ENSG00000132749	TESMIN	0.394529	5.51893e-08	3.22667e-06
ENSG00000101150	TPD52L2	0.394513	5.52653e-08	3.22769e-06
ENSG00000254776	AC084121.17	0.394484	5.5401e-08	3.2322e-06
ENSG00000049449	RCN1	0.394154	5.69603e-08	3.31965e-06
ENSG00000128408	RIBC2	0.393798	5.86906e-08	3.41689e-06
ENSG00000162385	MAGOH	0.393601	5.96669e-08	3.47006e-06
ENSG00000187959	CPSF4L	0.393363	6.08691e-08	3.53624e-06
ENSG00000128059	PPAT	0.393314	6.11225e-08	3.54723e-06
ENSG00000136261	BZW2	0.393023	6.26307e-08	3.63093e-06
ENSG00000136811	ODF2	0.392783	6.39013e-08	3.70071e-06
ENSG00000117595	IRF6	0.392668	6.45174e-08	3.73246e-06
ENSG00000158470	B4GALT5	0.392358	6.62082e-08	3.82627e-06
ENSG00000103356	EARS2	0.392265	6.67257e-08	3.85213e-06
ENSG00000271936	RP11-443B20.1	0.392245	6.68403e-08	3.85471e-06
ENSG00000256030	CBX3P4	0.392195	6.71192e-08	3.86675e-06
ENSG00000161542	PRPSAP1	0.391831	6.91862e-08	3.97752e-06
ENSG00000133119	RFC3	0.391766	6.95659e-08	3.99518e-06
ENSG00000103404	USP31	0.391746	6.96781e-08	3.99747e-06
ENSG00000261440	DUX4L45	0.391657	7.02008e-08	4.02326e-06
ENSG00000234264	DEPDC1-AS1	0.391575	7.06809e-08	4.04657e-06
ENSG00000260167	RP11-146F11.5	0.391483	7.12234e-08	4.0734e-06
ENSG00000134762	DSC3	0.391349	7.20227e-08	4.11485e-06
ENSG00000250313	RP11-5P22.3	0.391164	7.31427e-08	4.17451e-06
ENSG00000163781	TOPBP1	0.391076	7.36794e-08	4.20079e-06
ENSG00000260411	RP11-420N3.2	0.390871	7.49469e-08	4.26864e-06
ENSG00000274976	RP11-8P13.5	0.390616	7.65502e-08	4.35546e-06
ENSG00000203690	TCP10	0.390592	7.67012e-08	4.35956e-06
ENSG00000204928	GRXCR2	0.390301	7.85798e-08	4.46026e-06
ENSG00000203760	CENPW	0.390292	7.86348e-08	4.46026e-06
ENSG00000267397	RP11-873E20.1	0.390257	7.88628e-08	4.4686e-06
ENSG00000176953	NFATC2IP	0.390237	7.89978e-08	4.47165e-06
ENSG00000165501	LRR1	0.389992	8.06167e-08	4.55861e-06
ENSG00000159069	FBXW5	0.389889	8.13086e-08	4.59302e-06
ENSG00000279965	RP11-472K17.3	0.389807	8.18659e-08	4.61977e-06
ENSG00000273540	AGBL1	0.38961	8.3211e-08	4.69087e-06
ENSG00000196449	YRDC	0.389504	8.39395e-08	4.7271e-06
ENSG00000264230	ANXA8L1	0.38936	8.49466e-08	4.77894e-06
ENSG00000156469	MTERF3	0.389265	8.56201e-08	4.81192e-06
ENSG00000212556	Y_RNA	0.389132	8.65653e-08	4.86009e-06
ENSG00000101337	TM9SF4	0.389104	8.67662e-08	4.86641e-06
ENSG00000231648	RP11-372M18.2	0.388968	8.77442e-08	4.91626e-06
ENSG00000261889	RP11-473M20.16	0.388939	8.79557e-08	4.92311e-06
ENSG00000177508	IRX3	0.388868	8.84707e-08	4.94691e-06
ENSG00000256269	HMBS	0.388666	8.99598e-08	5.02508e-06
ENSG00000261286	RP11-517C16.2	0.388637	9.01779e-08	5.03216e-06
ENSG00000274092	CTD-3203P2.3	0.388589	9.0537e-08	5.04709e-06
ENSG00000156787	TBC1D31	0.388153	9.38486e-08	5.22642e-06
ENSG00000070950	RAD18	0.388124	9.40698e-08	5.23345e-06
ENSG00000259878	RP11-1O10.1	0.388004	9.50084e-08	5.28034e-06
ENSG00000106397	PLOD3	0.38789	9.5903e-08	5.3247e-06
ENSG00000086598	TMED2	0.387875	9.60249e-08	5.3261e-06
ENSG00000143106	PSMA5	0.387833	9.63516e-08	5.33885e-06
ENSG00000101182	PSMA7	0.387731	9.71693e-08	5.37875e-06
ENSG00000124116	WFDC3	0.387498	9.90477e-08	5.47723e-06
ENSG00000177084	POLE	0.387426	9.96314e-08	5.50399e-06
ENSG00000196290	NIF3L1	0.387369	1.00099e-07	5.5243e-06
ENSG00000143870	PDIA6	0.387301	1.00662e-07	5.54982e-06
ENSG00000013573	DDX11	0.387277	1.00865e-07	5.55542e-06
ENSG00000101224	CDC25B	0.387201	1.0149e-07	5.58428e-06
ENSG00000115484	CCT4	0.387147	1.01946e-07	5.60128e-06
ENSG00000023697	DERA	0.38714	1.02002e-07	5.60128e-06
ENSG00000159147	DONSON	0.386897	1.04057e-07	5.70846e-06
ENSG00000214110	LDHAP4	0.386776	1.05093e-07	5.75955e-06
ENSG00000203995	ZYG11A	0.386643	1.06249e-07	5.8171e-06
ENSG00000176855	KRT18P28	0.386497	1.07529e-07	5.87565e-06
ENSG00000197275	RAD54B	0.386496	1.07531e-07	5.87565e-06
ENSG00000273853	RP11-438D14.3	0.386358	1.08757e-07	5.93672e-06
ENSG00000132432	SEC61G	0.38623	1.09907e-07	5.99357e-06
ENSG00000273998	RP4-777L9.2	0.386154	1.10587e-07	6.0247e-06
ENSG00000122483	CCDC18	0.386024	1.11769e-07	6.08308e-06
ENSG00000250252	RP11-342A1.1	0.385911	1.12814e-07	6.13391e-06
ENSG00000273963	ENPP7P14	0.385877	1.13125e-07	6.14475e-06
ENSG00000169230	PRELID1	0.385797	1.13864e-07	6.1788e-06
ENSG00000186792	HYAL3	0.385757	1.14242e-07	6.19321e-06
ENSG00000110092	CCND1	0.385657	1.15178e-07	6.23783e-06
ENSG00000273971	RP11-77K12.10	0.385558	1.16111e-07	6.28221e-06
ENSG00000129667	RHBDF2	0.385545	1.16237e-07	6.28284e-06
ENSG00000253315	CTB-11I22.2	0.385404	1.17584e-07	6.34941e-06
ENSG00000234737	KRT18P15	0.385318	1.18409e-07	6.3877e-06
ENSG00000185104	FAF1	0.385249	1.19081e-07	6.41767e-06
ENSG00000184840	TMED9	0.385153	1.20016e-07	6.46175e-06
ENSG00000182095	TNRC18	0.385139	1.20155e-07	6.46292e-06
ENSG00000117411	B4GALT2	0.385031	1.21217e-07	6.51372e-06
ENSG00000216835	RBMXP1	0.384947	1.22046e-07	6.55185e-06
ENSG00000064270	ATP2C2	0.384699	1.24536e-07	6.67902e-06
ENSG00000228719	RP5-1119A7.14	0.384517	1.26396e-07	6.77218e-06
ENSG00000008394	MGST1	0.38442	1.27397e-07	6.81923e-06
ENSG00000214243	AC004980.10	0.384397	1.2764e-07	6.82559e-06
ENSG00000256377	RP11-1060J15.4	0.384135	1.30384e-07	6.95881e-06
ENSG00000113722	CDX1	0.383712	1.34941e-07	7.18229e-06
ENSG00000043591	ADRB1	0.38371	1.34962e-07	7.18229e-06
ENSG00000277172	GAPDHP41	0.383653	1.3559e-07	7.20876e-06
ENSG00000213574	LDHAP5	0.38303	1.42613e-07	7.57481e-06
ENSG00000274605	RP11-12G12.7	0.382935	1.43716e-07	7.62607e-06
ENSG00000244310	RP11-734K21.3	0.382652	1.47047e-07	7.79531e-06
ENSG00000121579	NAA50	0.382583	1.47874e-07	7.83167e-06
ENSG00000113719	ERGIC1	0.382389	1.50209e-07	7.94767e-06
ENSG00000071626	DAZAP1	0.382118	1.53539e-07	8.11605e-06
ENSG00000104524	PYCRL	0.381958	1.55523e-07	8.21309e-06
ENSG00000232259	RP11-4C20.3	0.381866	1.56692e-07	8.2669e-06
ENSG00000196754	S100A2	0.381696	1.58856e-07	8.37304e-06
ENSG00000265417	RP11-288C17.1	0.381645	1.59506e-07	8.39169e-06
ENSG00000229660	RP5-1142J19.1	0.381644	1.59514e-07	8.39169e-06
ENSG00000084774	CAD	0.381579	1.60352e-07	8.42774e-06
ENSG00000100297	MCM5	0.381492	1.6148e-07	8.47893e-06
ENSG00000256843	RP11-467L13.4	0.381151	1.65975e-07	8.70668e-06
ENSG00000229951	FLJ31356	0.380995	1.68071e-07	8.80825e-06
ENSG00000110975	SYT10	0.380787	1.7091e-07	8.94851e-06
ENSG00000075275	CELSR1	0.380702	1.72084e-07	9.00144e-06
ENSG00000236028	RP11-323C15.2	0.38062	1.7322e-07	9.04547e-06
ENSG00000233939	AC114755.4	0.380611	1.73352e-07	9.04547e-06
ENSG00000225950	NTF4	0.380606	1.73418e-07	9.04547e-06
ENSG00000218358	RAET1K	0.380526	1.74535e-07	9.08832e-06
ENSG00000086570	FAT2	0.380524	1.74569e-07	9.08832e-06
ENSG00000080608	PUM3	0.380412	1.76144e-07	9.16165e-06
ENSG00000205944	DAZ2	0.380117	1.80362e-07	9.37221e-06
ENSG00000180712	RP11-290F5.2	0.380053	1.81281e-07	9.41109e-06
ENSG00000151208	DLG5	0.379992	1.8218e-07	9.44884e-06
ENSG00000234698	RP11-112L6.2	0.379912	1.83352e-07	9.50073e-06
ENSG00000172244	C5orf34	0.379659	1.87098e-07	9.68571e-06
ENSG00000259704	CTD-3094K11.1	0.379527	1.89087e-07	9.77948e-06
ENSG00000262136	CTD-2033A16.3	0.379387	1.91219e-07	9.88049e-06
ENSG00000164284	GRPEL2	0.379375	1.91405e-07	9.88083e-06
ENSG00000101868	POLA1	0.379324	1.92181e-07	9.91164e-06
ENSG00000229647	AC007879.7	0.378905	1.98731e-07	1.02379e-05
ENSG00000279590	AC005786.6	0.378896	1.98879e-07	1.02379e-05
ENSG00000236908	RP5-1063M23.2	0.378876	1.99203e-07	1.0245e-05
ENSG00000276903	HIST1H2AL	0.378855	1.99521e-07	1.02518e-05
ENSG00000201465	SNORA51	0.378704	2.01943e-07	1.03666e-05
ENSG00000159131	GART	0.378618	2.03343e-07	1.04287e-05
ENSG00000124228	DDX27	0.378575	2.04032e-07	1.04544e-05
ENSG00000188706	ZDHHC9	0.37855	2.04442e-07	1.04656e-05
ENSG00000237870	AC073130.1	0.378416	2.06639e-07	1.05683e-05
ENSG00000213539	YBX1P6	0.378393	2.07024e-07	1.05726e-05
ENSG00000226540	GAPDHP73	0.378388	2.07107e-07	1.05726e-05
ENSG00000146242	TPBG	0.378338	2.07937e-07	1.06052e-05
ENSG00000259672	RP11-69G7.1	0.378277	2.08949e-07	1.0647e-05
ENSG00000223903	RPL23P4	0.378263	2.09179e-07	1.06488e-05
ENSG00000236663	FRGCA	0.378235	2.09648e-07	1.06629e-05
ENSG00000203499	FAM83H-AS1	0.378161	2.10891e-07	1.07159e-05
ENSG00000223725	AC007879.5	0.377921	2.14962e-07	1.0903e-05
ENSG00000146263	MMS22L	0.377679	2.19136e-07	1.11044e-05
ENSG00000175166	PSMD2	0.377431	2.23498e-07	1.13071e-05
ENSG00000146648	EGFR	0.377429	2.23546e-07	1.13071e-05
ENSG00000147677	EIF3H	0.37739	2.2424e-07	1.13318e-05
ENSG00000114268	PFKFB4	0.377309	2.25681e-07	1.13942e-05
ENSG00000196305	IARS	0.377182	2.27961e-07	1.14988e-05
ENSG00000275393	RP11-568J23.8	0.377147	2.28605e-07	1.15207e-05
ENSG00000197273	GUCA2A	0.377009	2.31115e-07	1.16259e-05
ENSG00000198743	SLC5A3	0.37628	2.4487e-07	1.23066e-05
ENSG00000248415	GAPDHP61	0.375889	2.52569e-07	1.2682e-05
ENSG00000276170	AC124789.1	0.375877	2.52801e-07	1.26821e-05
ENSG00000273062	RP11-428K3.1	0.375848	2.53385e-07	1.26999e-05
ENSG00000266645	MIR4299	0.375726	2.5584e-07	1.28113e-05
ENSG00000238043	RP11-699L21.2	0.375651	2.57374e-07	1.28764e-05
ENSG00000279877	RP11-420N3.3	0.375512	2.60201e-07	1.29999e-05
ENSG00000139083	ETV6	0.375507	2.60315e-07	1.29999e-05
ENSG00000197785	ATAD3A	0.375297	2.64657e-07	1.32048e-05
ENSG00000170484	KRT74	0.375237	2.65919e-07	1.32558e-05
ENSG00000257037	RARSP1	0.375051	2.69852e-07	1.34397e-05
ENSG00000236452	AC123023.1	0.374963	2.71721e-07	1.35206e-05
ENSG00000101194	SLC17A9	0.374769	2.75921e-07	1.37172e-05
ENSG00000198488	B3GNT6	0.374745	2.76443e-07	1.37198e-05
ENSG00000103423	DNAJA3	0.374743	2.76471e-07	1.37198e-05
ENSG00000228709	AP001065.15	0.374532	2.81116e-07	1.39377e-05
ENSG00000115339	GALNT3	0.374492	2.82009e-07	1.39654e-05
ENSG00000077238	IL4R	0.374484	2.8218e-07	1.39654e-05
ENSG00000164924	YWHAZ	0.374447	2.82991e-07	1.39929e-05
ENSG00000130520	LSM4	0.374421	2.83582e-07	1.40096e-05
ENSG00000253376	RP11-44D19.1	0.374331	2.856e-07	1.40967e-05
ENSG00000144395	CCDC150	0.37428	2.86731e-07	1.41272e-05
ENSG00000102054	RBBP7	0.374254	2.87322e-07	1.41437e-05
ENSG00000109586	GALNT7	0.374086	2.91155e-07	1.43196e-05
ENSG00000235897	TM4SF19-AS1	0.374011	2.92872e-07	1.43908e-05
ENSG00000112029	FBXO5	0.374	2.93124e-07	1.43908e-05
ENSG00000266336	0	0.373943	3.18324e-07	1.54491e-05
ENSG00000197586	ENTPD6	0.37393	2.94735e-07	1.44431e-05
ENSG00000078237	TIGAR	0.373904	2.95352e-07	1.44431e-05
ENSG00000107362	ABHD17B	0.373903	2.95361e-07	1.44431e-05
ENSG00000105976	MET	0.373899	2.95463e-07	1.44431e-05
ENSG00000233309	RPS6P12	0.373897	2.955e-07	1.44431e-05
ENSG00000176407	KCMF1	0.373413	3.06955e-07	1.49855e-05
ENSG00000153815	CMIP	0.37329	3.09934e-07	1.51056e-05
ENSG00000100462	PRMT5	0.373281	3.1015e-07	1.51056e-05
ENSG00000140067	FAM181A	0.373193	3.12284e-07	1.51961e-05
ENSG00000136986	DERL1	0.373169	3.12864e-07	1.52109e-05
ENSG00000177951	BET1L	0.372974	3.17704e-07	1.54326e-05
ENSG00000232093	RP11-307C12.11	0.372907	3.19354e-07	1.54854e-05
ENSG00000274270	RP11-34F20.7	0.372855	3.20653e-07	1.55332e-05
ENSG00000257167	TMPO-AS1	0.372842	3.20983e-07	1.55332e-05
ENSG00000225243	RP1-127D3.4	0.372763	3.22981e-07	1.56043e-05
ENSG00000166226	CCT2	0.372754	3.2322e-07	1.56043e-05
ENSG00000110435	PDHX	0.372699	3.24598e-07	1.56571e-05
ENSG00000189057	FAM111B	0.372547	3.28479e-07	1.58304e-05
ENSG00000075188	NUP37	0.372427	3.31586e-07	1.59662e-05
ENSG00000091127	PUS7	0.372383	3.32738e-07	1.60077e-05
ENSG00000266043	MIR3649	0.372283	3.35327e-07	1.61182e-05
ENSG00000159184	HOXB13	0.372026	3.42131e-07	1.64166e-05
ENSG00000132780	NASP	0.371998	3.42871e-07	1.64378e-05
ENSG00000074800	ENO1	0.371959	3.43937e-07	1.64746e-05
ENSG00000165891	E2F7	0.371926	3.44824e-07	1.65028e-05
ENSG00000111186	WNT5B	0.371797	3.48311e-07	1.66552e-05
ENSG00000068438	FTSJ1	0.37177	3.49044e-07	1.66758e-05
ENSG00000260231	JHDM1D-AS1	0.371446	3.57972e-07	1.70727e-05
ENSG00000256812	CAPNS2	0.37138	3.59822e-07	1.71313e-05
ENSG00000119335	SET	0.371348	3.60713e-07	1.71589e-05
ENSG00000120539	MASTL	0.37097	3.71474e-07	1.76428e-05
ENSG00000174013	FBXO45	0.370968	3.71524e-07	1.76428e-05
ENSG00000271763	RP11-386M24.9	0.370928	3.7269e-07	1.76829e-05
ENSG00000138346	DNA2	0.370866	3.74506e-07	1.77538e-05
ENSG00000214706	IFRD2	0.370813	3.76044e-07	1.78114e-05
ENSG00000261804	RP11-44F14.2	0.370663	3.80452e-07	1.80047e-05
ENSG00000100206	DMC1	0.370644	3.8101e-07	1.80156e-05
ENSG00000260490	MYL12BP1	0.370314	3.90907e-07	1.84677e-05
ENSG00000125520	SLC2A4RG	0.370181	3.94955e-07	1.8643e-05
ENSG00000256442	RP11-705C15.4	0.370154	3.95795e-07	1.86667e-05
ENSG00000136270	TBRG4	0.370088	3.97805e-07	1.87455e-05
ENSG00000258914	CTD-2134A5.3	0.370069	3.98396e-07	1.87573e-05
ENSG00000204361	NXPE2	0.369916	4.0315e-07	1.89649e-05
ENSG00000257855	RP11-629O19.1	0.369803	4.06715e-07	1.91163e-05
ENSG00000187893	CXXC1P1	0.369682	4.10549e-07	1.92801e-05
ENSG00000205682	RP11-798L4.1	0.36966	4.1125e-07	1.92965e-05
ENSG00000179950	PUF60	0.369593	4.13366e-07	1.93794e-05
ENSG00000156509	FBXO43	0.369538	4.1513e-07	1.94455e-05
ENSG00000166794	PPIB	0.369475	4.17162e-07	1.9521e-05
ENSG00000277757	RP11-285G1.15	0.369462	4.17584e-07	1.9521e-05
ENSG00000069812	HES2	0.369455	4.17803e-07	1.9521e-05
ENSG00000139044	B4GALNT3	0.369386	4.20063e-07	1.961e-05
ENSG00000149100	EIF3M	0.369206	4.2595e-07	1.98511e-05
ENSG00000227683	RP11-445N18.5	0.369152	4.27721e-07	1.99168e-05
ENSG00000177879	AP3S1	0.369041	4.31402e-07	2.00713e-05
ENSG00000223806	LINC00114	0.368923	4.35364e-07	2.02385e-05
ENSG00000075539	FRYL	0.368694	4.43124e-07	2.05819e-05
ENSG00000221698	MIR548H3	0.368609	4.46032e-07	2.06836e-05
ENSG00000109685	WHSC1	0.368608	4.46062e-07	2.06836e-05
ENSG00000250874	CTC-480C2.1	0.368577	4.47137e-07	2.0716e-05
ENSG00000215808	LINC01139	0.368546	4.48217e-07	2.07486e-05
ENSG00000280734	LINC01232	0.368397	4.53383e-07	2.09701e-05
ENSG00000236528	RP1-125I3.2	0.368312	4.56385e-07	2.10913e-05
ENSG00000272827	RP11-445P19.3	0.368002	4.67396e-07	2.1582e-05
ENSG00000267123	CTD-2357A8.3	0.36797	4.68576e-07	2.16184e-05
ENSG00000228801	RP11-110G21.1	0.367882	4.71731e-07	2.17458e-05
ENSG00000213100	KRT18P68	0.367852	4.72849e-07	2.17791e-05
ENSG00000248027	CTD-2383M3.1	0.367766	4.75968e-07	2.19045e-05
ENSG00000244038	DDOST	0.36763	4.81001e-07	2.21176e-05
ENSG00000090520	DNAJB11	0.367599	4.82129e-07	2.2151e-05
ENSG00000251897	RNU6-916P	0.367481	4.86531e-07	2.23346e-05
ENSG00000221845	C7orf65	0.367384	4.90159e-07	2.24451e-05
ENSG00000217835	RP6-159A1.2	0.367358	4.91143e-07	2.24715e-05
ENSG00000113643	RARS	0.367212	4.96683e-07	2.26874e-05
ENSG00000005421	PON1	0.367198	4.97229e-07	2.26935e-05
ENSG00000246640	RP11-1094H24.4	0.367175	4.98092e-07	2.27141e-05
ENSG00000156697	UTP14A	0.367158	4.98744e-07	2.2725e-05
ENSG00000136938	ANP32B	0.367129	4.99873e-07	2.27576e-05
ENSG00000253125	RP11-459E5.1	0.36704	5.03282e-07	2.2893e-05
ENSG00000176597	B3GNT5	0.36703	5.03677e-07	2.2893e-05
ENSG00000103490	PYCARD	0.366945	5.06964e-07	2.30234e-05
ENSG00000243894	RP11-489M13.1	0.36674	5.1502e-07	2.337e-05
ENSG00000160207	HSF2BP	0.36667	5.1778e-07	2.3476e-05
ENSG00000279741	RP11-44F14.9	0.366411	5.2817e-07	2.39017e-05
ENSG00000235678	OR5AN2P	0.366408	5.28271e-07	2.39017e-05
ENSG00000215131	C16orf90	0.366401	5.28577e-07	2.39017e-05
ENSG00000230506	RP11-416N4.4	0.366393	5.28904e-07	2.39017e-05
ENSG00000236090	LDHAP3	0.366325	5.31648e-07	2.4006e-05
ENSG00000273100	RP11-302L19.3	0.366293	5.32967e-07	2.40459e-05
ENSG00000156261	CCT8	0.366235	5.35336e-07	2.4133e-05
ENSG00000169688	MT1B	0.366115	5.40276e-07	2.43358e-05
ENSG00000183684	ALYREF	0.36607	5.4212e-07	2.43989e-05
ENSG00000005884	ITGA3	0.365994	5.45288e-07	2.45215e-05
ENSG00000248771	LINC01207	0.365888	5.49732e-07	2.46835e-05
ENSG00000253217	KB-1991G8.1	0.365887	5.49785e-07	2.46835e-05
ENSG00000142864	SERBP1	0.365867	5.50599e-07	2.46999e-05
ENSG00000176895	OR51A7	0.365772	5.54625e-07	2.48603e-05
ENSG00000224177	LINC00570	0.365646	5.59998e-07	2.50604e-05
ENSG00000170498	KISS1	0.365557	5.6381e-07	2.52058e-05
ENSG00000260454	RP11-367F23.2	0.365549	5.64163e-07	2.52058e-05
ENSG00000138750	NUP54	0.365413	5.70032e-07	2.54278e-05
ENSG00000131148	EMC8	0.365413	5.70054e-07	2.54278e-05
ENSG00000237180	CYP46A4P	0.365381	5.71418e-07	2.54681e-05
ENSG00000105821	DNAJC2	0.365367	5.72041e-07	2.54752e-05
ENSG00000272218	RP11-11N5.3	0.365255	5.76975e-07	2.56742e-05
ENSG00000277945	RP11-677M24.1	0.365213	5.78809e-07	2.57351e-05
ENSG00000167881	SRP68	0.365175	5.80472e-07	2.57882e-05
ENSG00000106628	POLD2	0.365112	5.83295e-07	2.58928e-05
ENSG00000251259	AC004069.2	0.365088	5.84347e-07	2.59186e-05
ENSG00000181038	METTL23	0.364949	5.90602e-07	2.61648e-05
ENSG00000132470	ITGB4	0.364943	5.90846e-07	2.61648e-05
ENSG00000179889	PDXDC1	0.364848	5.95129e-07	2.63333e-05
ENSG00000248370	RP11-366H4.1	0.364638	6.0476e-07	2.6738e-05
ENSG00000235192	AC009495.2	0.364537	6.094e-07	2.69121e-05
ENSG00000132763	MMACHC	0.364531	6.09674e-07	2.69121e-05
ENSG00000251381	LINC00958	0.364252	6.22767e-07	2.7468e-05
ENSG00000256031	RP11-364C11.3	0.364123	6.28883e-07	2.77156e-05
ENSG00000255966	RP5-940J5.3	0.364078	6.31044e-07	2.77886e-05
ENSG00000104889	RNASEH2A	0.364005	6.3459e-07	2.79002e-05
ENSG00000106153	CHCHD2	0.36387	6.411e-07	2.8164e-05
ENSG00000184216	IRAK1	0.36384	6.42572e-07	2.82061e-05
ENSG00000244687	UBE2V1	0.363813	6.43898e-07	2.82419e-05
ENSG00000227764	RP11-354K1.1	0.363784	6.45331e-07	2.82822e-05
ENSG00000236574	RP11-340I6.4	0.363772	6.45887e-07	2.82841e-05
ENSG00000253582	RP11-649G15.2	0.363744	6.47265e-07	2.83219e-05
ENSG00000227350	RP11-438P9.2	0.363468	6.6097e-07	2.88922e-05
ENSG00000217258	AC007249.3	0.363461	6.61346e-07	2.88922e-05
ENSG00000276073	RP5-1125A11.7	0.363196	6.74719e-07	2.94531e-05
ENSG00000165588	OTX2	0.363064	6.81535e-07	2.97036e-05
ENSG00000170775	GPR37	0.36286	6.9213e-07	3.01177e-05
ENSG00000239213	NCK1-AS1	0.362806	6.94939e-07	3.02161e-05
ENSG00000135318	NT5E	0.362656	7.02879e-07	3.05373e-05
ENSG00000254024	KB-1562D12.1	0.362532	7.09538e-07	3.08024e-05
ENSG00000267737	AC061992.2	0.362359	7.18834e-07	3.11813e-05
ENSG00000213585	VDAC1	0.362217	7.26618e-07	3.1472e-05
ENSG00000278272	HIST1H3C	0.362216	7.26677e-07	3.1472e-05
ENSG00000204930	FAM221B	0.362138	7.30933e-07	3.16315e-05
ENSG00000279141	LINC01451	0.362118	7.32069e-07	3.16558e-05
ENSG00000273232	RP11-370A5.2	0.361668	7.57335e-07	3.27227e-05
ENSG00000276850	CH17-360D5.2	0.361586	7.62011e-07	3.2899e-05
ENSG00000250081	CTD-2116N20.1	0.361366	7.74758e-07	3.3384e-05
ENSG00000250546	RP11-8L2.1	0.361361	7.75063e-07	3.3384e-05
ENSG00000219951	RP11-378G13.2	0.361237	7.82318e-07	3.36702e-05
ENSG00000164740	SEPT7P5	0.360913	8.01638e-07	3.44748e-05
ENSG00000159479	MED8	0.360777	8.09894e-07	3.48027e-05
ENSG00000114248	LRRC31	0.360605	8.20394e-07	3.51991e-05
ENSG00000221082	0	0.360459	8.91579e-07	3.76959e-05
ENSG00000263903	0	0.360459	8.91579e-07	3.76959e-05
ENSG00000278259	MYO19	0.360417	8.32064e-07	3.55265e-05
ENSG00000274966	RP11-382B18.6	0.360368	8.35113e-07	3.55265e-05
ENSG00000200161	RN7SKP145	0.360368	8.35113e-07	3.55265e-05
ENSG00000249213	RP11-98P2.1	0.360368	8.35113e-07	3.55265e-05
ENSG00000255211	RP11-1195F20.7	0.360368	8.35113e-07	3.55265e-05
ENSG00000232886	AF212831.2	0.360368	8.35113e-07	3.55265e-05
ENSG00000227493	RP11-104D21.1	0.360368	8.35113e-07	3.55265e-05
ENSG00000236822	RP11-137J7.2	0.360368	8.35113e-07	3.55265e-05
ENSG00000259624	RP11-138H8.3	0.360368	8.35113e-07	3.55265e-05
ENSG00000206690	Y_RNA	0.360368	8.35113e-07	3.55265e-05
ENSG00000281167	RP11-285E18.2	0.360368	8.35113e-07	3.55265e-05
ENSG00000025772	TOMM34	0.360288	8.40141e-07	3.57128e-05
ENSG00000177192	PUS1	0.359903	8.64729e-07	3.67297e-05
ENSG00000227038	GTF2IP7	0.359862	8.67439e-07	3.68164e-05
ENSG00000236875	DDX11L5	0.359848	8.68348e-07	3.68266e-05
ENSG00000206567	AC022007.5	0.359802	8.71317e-07	3.69242e-05
ENSG00000101193	GID8	0.359726	8.76325e-07	3.71079e-05
ENSG00000196289	BECN2	0.359304	9.04414e-07	3.82092e-05
ENSG00000169180	XPO6	0.359113	9.17427e-07	3.87293e-05
ENSG00000170786	SDR16C5	0.358991	9.25828e-07	3.90541e-05
ENSG00000239780	RPLP0P11	0.358931	9.29986e-07	3.91995e-05
ENSG00000255063	RP11-718B12.1	0.358761	9.4186e-07	3.96394e-05
ENSG00000083123	BCKDHB	0.358742	9.4319e-07	3.96651e-05
ENSG00000079691	LRRC16A	0.358707	9.45628e-07	3.97373e-05
ENSG00000266525	MIR4650-1	0.358496	9.60682e-07	4.03391e-05
ENSG00000135045	C9orf40	0.358471	9.62435e-07	4.0382e-05
ENSG00000115541	HSPE1	0.358365	9.70099e-07	4.06726e-05
ENSG00000234811	RP11-241I20.5	0.358236	9.79485e-07	4.10349e-05
ENSG00000268287	CTB-60B18.18	0.358158	9.85164e-07	4.12415e-05
ENSG00000275236	AC009120.11	0.357946	1.00086e-06	4.18667e-05
ENSG00000051596	THOC3	0.357824	1.00996e-06	4.22155e-05
ENSG00000097046	CDC7	0.357783	1.01309e-06	4.23142e-05
ENSG00000158480	SPATA2	0.357522	1.03293e-06	4.31104e-05
ENSG00000166535	A2ML1	0.357424	1.04047e-06	4.33922e-05
ENSG00000138821	SLC39A8	0.357306	1.04961e-06	4.37401e-05
ENSG00000147140	NONO	0.357158	1.06125e-06	4.41889e-05
ENSG00000262583	RP11-77K12.5	0.357148	1.06198e-06	4.41889e-05
ENSG00000230937	MIR205HG	0.357112	1.06487e-06	4.42757e-05
ENSG00000258279	LINC00592	0.356978	1.07545e-06	4.4682e-05
ENSG00000266405	CBX3P2	0.356822	1.08798e-06	4.51683e-05
ENSG00000050344	NFE2L3	0.356812	1.0888e-06	4.51686e-05
ENSG00000279206	RP5-991G20.6	0.356746	1.09411e-06	4.53545e-05
ENSG00000064115	TM7SF3	0.356735	1.09505e-06	4.53593e-05
ENSG00000182870	GALNT9	0.356662	1.10094e-06	4.55692e-05
ENSG00000273306	RP11-527J8.1	0.356638	1.10295e-06	4.56179e-05
ENSG00000245311	ARNTL2-AS1	0.356614	1.10494e-06	4.56662e-05
ENSG00000227308	AC009502.4	0.356551	1.11011e-06	4.58112e-05
ENSG00000276713	Metazoa_SRP	0.356465	1.11713e-06	4.60466e-05
ENSG00000089022	MAPKAPK5	0.356461	1.11749e-06	4.60466e-05
ENSG00000272921	RP11-500M8.7	0.356297	1.13119e-06	4.65763e-05
ENSG00000258140	RP11-324P9.1	0.356269	1.13346e-06	4.66352e-05
ENSG00000234471	AC147651.1	0.356242	1.13577e-06	4.66952e-05
ENSG00000137955	RABGGTB	0.356122	1.14593e-06	4.70779e-05
ENSG00000267383	CTC-260E6.6	0.355969	1.15896e-06	4.75777e-05
ENSG00000101608	MYL12A	0.355754	1.17748e-06	4.83022e-05
ENSG00000242097	RP11-64D22.1	0.355706	1.18167e-06	4.84379e-05
ENSG00000281347	NF1P9	0.3556	1.19098e-06	4.87793e-05
ENSG00000249210	GAPDHP38	0.355591	1.19177e-06	4.87793e-05
ENSG00000275784	RP5-1125A11.6	0.35557	1.19361e-06	4.88185e-05
ENSG00000115756	HPCAL1	0.355505	1.19932e-06	4.89809e-05
ENSG00000109854	HTATIP2	0.355505	1.19936e-06	4.89809e-05
ENSG00000176040	TMPRSS7	0.355105	1.23521e-06	5.0306e-05
ENSG00000176473	WDR25	0.355105	1.23526e-06	5.0306e-05
ENSG00000132823	OSER1	0.355103	1.23545e-06	5.0306e-05
ENSG00000178209	PLEC	0.355046	1.24065e-06	5.04804e-05
ENSG00000130598	TNNI2	0.354985	1.24626e-06	5.0638e-05
ENSG00000233077	LINC01271	0.354984	1.24636e-06	5.0638e-05
ENSG00000266105	RP11-326K13.2	0.354951	1.24931e-06	5.07205e-05
ENSG00000256913	RP1-102E24.6	0.354853	1.25845e-06	5.10537e-05
ENSG00000232621	C4BPAP2	0.354828	1.26075e-06	5.11094e-05
ENSG00000267288	RP13-890H12.2	0.354741	1.26884e-06	5.13621e-05
ENSG00000136868	SLC31A1	0.354685	1.27409e-06	5.15365e-05
ENSG00000064419	TNPO3	0.354626	1.27957e-06	5.17204e-05
ENSG00000254854	CTD-2523D13.2	0.354593	1.28274e-06	5.18107e-05
ENSG00000184108	TRIML1	0.35455	1.28674e-06	5.1934e-05
ENSG00000242147	RP13-463N16.6	0.35446	1.29533e-06	5.22405e-05
ENSG00000105251	SHD	0.354451	1.29623e-06	5.22405e-05
ENSG00000251463	FKBP4P1	0.354259	1.31467e-06	5.29448e-05
ENSG00000189362	NEMP2	0.354238	1.31669e-06	5.29878e-05
ENSG00000145216	FIP1L1	0.354193	1.32105e-06	5.31242e-05
ENSG00000271500	RP11-288K12.1	0.354149	1.32524e-06	5.32541e-05
ENSG00000260785	CASC17	0.354092	1.33083e-06	5.34009e-05
ENSG00000060558	GNA15	0.354052	1.33475e-06	5.3519e-05
ENSG00000169247	SH3TC2	0.354031	1.33682e-06	5.35632e-05
ENSG00000173473	SMARCC1	0.353912	1.3486e-06	5.39959e-05
ENSG00000161057	PSMC2	0.353854	1.35432e-06	5.41854e-05
ENSG00000172239	PAIP1	0.353827	1.35696e-06	5.4252e-05
ENSG00000111726	CMAS	0.353804	1.35928e-06	5.42836e-05
ENSG00000162783	IER5	0.3538	1.35972e-06	5.42836e-05
ENSG00000180921	FAM83H	0.35378	1.36171e-06	5.43234e-05
ENSG00000143321	HDGF	0.353668	1.37288e-06	5.47297e-05
ENSG00000136875	PRPF4	0.353562	1.38359e-06	5.5077e-05
ENSG00000219700	PTCHD3P3	0.353404	1.39976e-06	5.56803e-05
ENSG00000206660	Y_RNA	0.353008	1.4409e-06	5.72753e-05
ENSG00000183421	RIPK4	0.352986	1.44327e-06	5.73286e-05
ENSG00000039987	BEST2	0.35276	1.46734e-06	5.82006e-05
ENSG00000053372	MRTO4	0.352709	1.47282e-06	5.82985e-05
ENSG00000231006	RPL7P32	0.352708	1.47296e-06	5.82985e-05
ENSG00000163931	TKT	0.352707	1.47298e-06	5.82985e-05
ENSG00000168883	USP39	0.352641	1.48011e-06	5.85388e-05
ENSG00000224652	LINC00885	0.35263	1.48138e-06	5.8547e-05
ENSG00000226496	LINC00323	0.352487	1.49688e-06	5.91073e-05
ENSG00000275898	RP11-497G19.7	0.35248	1.4977e-06	5.91073e-05
ENSG00000134193	REG4	0.352434	1.50269e-06	5.92618e-05
ENSG00000177917	ARL6IP6	0.35231	1.51641e-06	5.97599e-05
ENSG00000133612	AGAP3	0.352249	1.52315e-06	5.99816e-05
ENSG00000236795	AC006004.1	0.352239	1.52421e-06	5.99816e-05
ENSG00000183663	RP11-44N17.1	0.351862	1.56672e-06	6.16107e-05
ENSG00000158042	MRPL17	0.351787	1.57535e-06	6.18221e-05
ENSG00000148734	NPFFR1	0.351786	1.57546e-06	6.18221e-05
ENSG00000222583	RN7SKP222	0.351697	1.58576e-06	6.2182e-05
ENSG00000204899	MZT1	0.351404	1.61987e-06	6.34744e-05
ENSG00000165724	ZMYND19	0.351344	1.627e-06	6.36803e-05
ENSG00000095002	MSH2	0.35134	1.62744e-06	6.36803e-05
ENSG00000205885	C1RL-AS1	0.351039	1.66349e-06	6.50448e-05
ENSG00000244159	RP11-1070A24.1	0.350962	1.67284e-06	6.53642e-05
ENSG00000261236	BOP1	0.350865	1.68463e-06	6.57782e-05
ENSG00000141543	EIF4A3	0.350738	1.70026e-06	6.63414e-05
ENSG00000239462	CTD-2021J15.1	0.350455	1.73557e-06	6.76713e-05
ENSG00000235489	DBF4P1	0.350423	1.73956e-06	6.77791e-05
ENSG00000101935	AMMECR1	0.350374	1.74583e-06	6.79753e-05
ENSG00000213352	GAPDHP44	0.350325	1.75194e-06	6.8152e-05
ENSG00000160446	ZDHHC12	0.350318	1.75284e-06	6.8152e-05
ENSG00000277496	RP11-93B14.9	0.350061	1.78588e-06	6.93388e-05
ENSG00000264941	MIR4474	0.349921	1.80404e-06	6.99451e-05
ENSG00000228361	RP11-503C24.3	0.349839	1.81483e-06	7.03143e-05
ENSG00000105707	HPN	0.349814	1.81803e-06	7.03888e-05
ENSG00000258018	RP11-148B3.1	0.349776	1.82306e-06	7.04588e-05
ENSG00000105514	RAB3D	0.349769	1.82402e-06	7.04588e-05
ENSG00000263944	RN7SL435P	0.349762	1.82495e-06	7.04588e-05
ENSG00000207312	RNU6-429P	0.349762	1.82495e-06	7.04588e-05
ENSG00000179218	CALR	0.349705	1.83253e-06	7.0702e-05
ENSG00000176659	C20orf197	0.349509	1.8587e-06	7.16614e-05
ENSG00000147155	EBP	0.349487	1.86158e-06	7.17221e-05
ENSG00000279039	CTC-260E6.3	0.349471	1.86382e-06	7.17583e-05
ENSG00000132436	FIGNL1	0.349413	1.87157e-06	7.20063e-05
ENSG00000124827	GCM2	0.349381	1.87591e-06	7.2123e-05
ENSG00000176142	TMEM39A	0.349312	1.88534e-06	7.23865e-05
ENSG00000101577	LPIN2	0.349311	1.88539e-06	7.23865e-05
ENSG00000251439	AC006070.12	0.349276	1.89028e-06	7.25237e-05
ENSG00000181885	CLDN7	0.349256	1.893e-06	7.25299e-05
ENSG00000259466	NPM1P47	0.349255	1.89307e-06	7.25299e-05
ENSG00000261007	RP11-382N13.3	0.349166	1.90525e-06	7.2946e-05
ENSG00000198643	FAM3D	0.349053	1.92086e-06	7.34926e-05
ENSG00000228578	TUBB1P2	0.349026	1.92472e-06	7.35893e-05
ENSG00000110315	RNF141	0.348949	1.93538e-06	7.39454e-05
ENSG00000101146	RAE1	0.348866	1.94708e-06	7.4341e-05
ENSG00000061794	MRPS35	0.34876	1.96196e-06	7.48571e-05
ENSG00000241464	RPL39P38	0.348709	1.96925e-06	7.50836e-05
ENSG00000254146	HMGB1P46	0.348684	1.97268e-06	7.51105e-05
ENSG00000179381	OR4K11P	0.348684	1.97268e-06	7.51105e-05
ENSG00000160209	PDXK	0.34866	1.97616e-06	7.51909e-05
ENSG00000257027	RP11-705C15.3	0.348373	2.01747e-06	7.67099e-05
ENSG00000219622	RP11-291C6.1	0.348231	2.03824e-06	7.74463e-05
ENSG00000206053	HN1L	0.348165	2.04787e-06	7.77585e-05
ENSG00000215553	KRT18P3	0.348143	2.05113e-06	7.78287e-05
ENSG00000258429	PDF	0.347859	2.09347e-06	7.93804e-05
ENSG00000238724	snoU13	0.347641	2.12662e-06	8.0582e-05
ENSG00000258092	RP4-816N1.7	0.347547	2.14096e-06	8.10699e-05
ENSG00000126215	XRCC3	0.347418	2.1609e-06	8.17688e-05
ENSG00000139178	C1RL	0.347337	2.17341e-06	8.21855e-05
ENSG00000273760	CH17-360D5.3	0.347309	2.17786e-06	8.22833e-05
ENSG00000259424	RP11-35O15.1	0.347139	2.20459e-06	8.31933e-05
ENSG00000260823	RP11-249C24.10	0.347095	2.21156e-06	8.33996e-05
ENSG00000130204	TOMM40	0.347069	2.21567e-06	8.34973e-05
ENSG00000173020	GRK2	0.346919	2.23962e-06	8.42847e-05
ENSG00000179091	CYC1	0.34683	2.25402e-06	8.47686e-05
ENSG00000253326	RP11-261C10.7	0.346794	2.25976e-06	8.49265e-05
ENSG00000256098	RP11-691F15.1	0.346511	2.3061e-06	8.6609e-05
ENSG00000230781	RP1-215K18.4	0.346474	2.31221e-06	8.67794e-05
ENSG00000136937	NCBP1	0.346463	2.31396e-06	8.6786e-05
ENSG00000213347	MXD3	0.346366	2.33008e-06	8.73312e-05
ENSG00000178750	STX19	0.346242	2.35077e-06	8.80468e-05
ENSG00000231435	AC011747.3	0.346206	2.35699e-06	8.82198e-05
ENSG00000186081	KRT5	0.346102	2.37454e-06	8.87414e-05
ENSG00000164647	STEAP1	0.3461	2.37484e-06	8.87414e-05
ENSG00000173894	CBX2	0.346095	2.37575e-06	8.87414e-05
ENSG00000226272	ARHGAP26-AS1	0.34604	2.38507e-06	8.9029e-05
ENSG00000132781	MUTYH	0.345524	2.47453e-06	9.22122e-05
ENSG00000231203	KRT8P10	0.34521	2.5305e-06	9.41416e-05
ENSG00000068724	TTC7A	0.34521	2.53057e-06	9.41416e-05
ENSG00000177359	OVOS2	0.345067	2.55648e-06	9.50414e-05
ENSG00000067177	PHKA1	0.345003	2.56811e-06	9.54095e-05
ENSG00000040275	SPDL1	0.344927	2.58214e-06	9.58659e-05
ENSG00000181097	RP11-429J17.2	0.344915	2.58421e-06	9.58735e-05
ENSG00000164024	METAP1	0.344907	2.58582e-06	9.58735e-05
ENSG00000225489	RP11-390F4.3	0.344816	2.60249e-06	9.64267e-05
ENSG00000231567	MTND2P19	0.344803	2.60489e-06	9.64509e-05
ENSG00000274717	RP1-47A17.1	0.344789	2.60753e-06	9.64837e-05
ENSG00000235097	LINC00330	0.344528	2.65634e-06	9.81583e-05
ENSG00000113845	TIMMDC1	0.344479	2.66561e-06	9.84349e-05
ENSG00000082805	ERC1	0.344395	2.68163e-06	9.89601e-05
ENSG00000262048	RP1-232L24.4	0.344372	2.68596e-06	9.90534e-05
ENSG00000222898	RN7SKP97	0.34436	2.68834e-06	9.90751e-05
ENSG00000125991	ERGIC3	0.34428	2.70366e-06	9.95731e-05
ENSG00000210678	RNU6ATAC2P	0.34415	2.72866e-06	0.000100427
ENSG00000249574	AC226118.1	0.344097	2.73898e-06	0.000100672
ENSG00000214184	GCC2-AS1	0.344059	2.74631e-06	0.000100862
ENSG00000255398	HCAR3	0.344052	2.74782e-06	0.000100862
ENSG00000219930	GAPDHP67	0.343928	2.77194e-06	0.00010168
ENSG00000112699	GMDS	0.343837	2.78992e-06	0.000102272
ENSG00000251550	RP11-501C14.7	0.343806	2.79616e-06	0.000102432
ENSG00000198959	TGM2	0.34378	2.80131e-06	0.000102485
ENSG00000281379	SEPT14P19	0.343657	2.82587e-06	0.000103315
ENSG00000139547	RDH16	0.343632	2.83084e-06	0.000103428
ENSG00000086827	ZW10	0.343598	2.83763e-06	0.000103607
ENSG00000108448	TRIM16L	0.343472	2.86311e-06	0.000104468
ENSG00000235748	SEPT14P12	0.343341	2.88971e-06	0.000105369
ENSG00000198056	PRIM1	0.343152	2.92862e-06	0.000106717
ENSG00000163785	RYK	0.342976	2.96537e-06	0.000107985
ENSG00000171865	RNASEH1	0.342954	2.97005e-06	0.000108084
ENSG00000148396	SEC16A	0.342933	2.97446e-06	0.000108173
ENSG00000174109	C16orf91	0.342874	2.98689e-06	0.000108411
ENSG00000185347	C14orf80	0.342807	3.00092e-06	0.000108849
ENSG00000207611	MIR149	0.342509	3.06485e-06	0.000111094
ENSG00000166557	TMED3	0.342482	3.07078e-06	0.000111236
ENSG00000113600	C9	0.342443	3.07918e-06	0.000111467
ENSG00000186795	KCNK18	0.342416	3.08509e-06	0.000111608
ENSG00000168389	MFSD2A	0.342356	3.09809e-06	0.000112005
ENSG00000243349	RP11-445N18.7	0.342332	3.10331e-06	0.00011212
ENSG00000149679	CABLES2	0.342301	3.11011e-06	0.000112292
ENSG00000106336	FBXO24	0.34203	3.17009e-06	0.000114233
ENSG00000164458	T	0.341777	3.22718e-06	0.000116214
ENSG00000105376	ICAM5	0.34172	3.24008e-06	0.000116527
ENSG00000272734	ADIRF-AS1	0.341601	3.26745e-06	0.000117434
ENSG00000101407	TTI1	0.341333	3.32947e-06	0.000119508
ENSG00000102385	DRP2	0.34115	3.37266e-06	0.000120774
ENSG00000276744	CTD-2562G15.3	0.341146	3.37352e-06	0.000120774
ENSG00000254313	CTD-2309H9.4	0.341115	3.38105e-06	0.000120965
ENSG00000242908	AADACL2-AS1	0.341089	3.38709e-06	0.000121103
ENSG00000238161	OR7E117P	0.341003	3.4076e-06	0.000121757
ENSG00000253729	PRKDC	0.340965	3.41664e-06	0.000122001
ENSG00000102967	DHODH	0.340716	3.47706e-06	0.000124078
ENSG00000248694	RP11-18D7.2	0.340691	3.48306e-06	0.000124148
ENSG00000189410	SH2D5	0.340689	3.48352e-06	0.000124148
ENSG00000123374	CDK2	0.340666	3.48918e-06	0.000124228
ENSG00000173660	UQCRH	0.340662	3.49027e-06	0.000124228
ENSG00000251281	CTD-2066L21.2	0.34061	3.50285e-06	0.000124595
ENSG00000182054	IDH2	0.340591	3.50761e-06	0.000124684
ENSG00000082153	BZW1	0.340558	3.51573e-06	0.000124892
ENSG00000279418	LINC00244	0.340482	3.53442e-06	0.000125475
ENSG00000105438	KDELR1	0.340442	3.54449e-06	0.000125671
ENSG00000250942	ENPP7P11	0.34038	3.55992e-06	0.000126056
ENSG00000170412	GPRC5C	0.340279	3.58519e-06	0.000126869
ENSG00000100902	PSMA6	0.340077	3.63615e-06	0.00012859
ENSG00000188643	S100A16	0.339984	3.65986e-06	0.000129245
ENSG00000253339	RP11-434I12.3	0.339977	3.66172e-06	0.000129245
ENSG00000232448	RP11-416N4.1	0.339726	3.7265e-06	0.000131364
ENSG00000180745	CLRN3	0.339619	3.75467e-06	0.000132188
ENSG00000257121	RP11-129B9.2	0.339586	3.76332e-06	0.000132408
ENSG00000185414	MRPL30	0.339522	3.78007e-06	0.000132912
ENSG00000263232	ATP5A1P3	0.339501	3.78561e-06	0.000133022
ENSG00000096384	HSP90AB1	0.339442	3.80136e-06	0.000133491
ENSG00000133606	MKRN1	0.339423	3.80637e-06	0.000133582
ENSG00000120526	NUDCD1	0.339361	3.82293e-06	0.000134077
ENSG00000249489	GAPDHP70	0.339336	3.82954e-06	0.000134224
ENSG00000255639	RP11-234B24.6	0.339209	3.86373e-06	0.000135336
ENSG00000111788	RP11-22B23.1	0.339064	3.90297e-06	0.000136537
ENSG00000118655	DCLRE1B	0.339005	3.91903e-06	0.000137012
ENSG00000140950	TLDC1	0.338904	3.94666e-06	0.00013789
ENSG00000249787	RP11-346J10.1	0.338836	3.96544e-06	0.000138459
ENSG00000207135	RNU6-452P	0.338654	4.01594e-06	0.000140045
ENSG00000271397	RP5-1128N12.2	0.338603	4.03049e-06	0.000140463
ENSG00000233516	RP11-388N2.1	0.338584	4.03582e-06	0.00014056
ENSG00000102001	CACNA1F	0.338535	4.04952e-06	0.000140948
ENSG00000274414	RP5-965G21.4	0.338479	4.06543e-06	0.000141413
ENSG00000202379	SNORA70	0.338457	4.07147e-06	0.000141534
ENSG00000137203	TFAP2A	0.338374	4.09502e-06	0.000142262
ENSG00000277587	CTD-3116E22.8	0.33835	4.10205e-06	0.000142417
ENSG00000239264	TXNDC5	0.338337	4.10559e-06	0.00014245
ENSG00000260954	LA16c-425C2.1	0.338169	4.15385e-06	0.000143944
ENSG00000262454	MIR193BHG	0.338127	4.16618e-06	0.00014428
ENSG00000100504	PYGL	0.338037	4.19232e-06	0.000145094
ENSG00000167914	GSDMA	0.337953	4.21678e-06	0.000145849
ENSG00000107020	PLGRKT	0.337901	4.23217e-06	0.00014629
ENSG00000207095	RNU6-424P	0.337799	4.26222e-06	0.000147144
ENSG00000276385	RP5-859I17.3	0.337799	4.26222e-06	0.000147144
ENSG00000073792	IGF2BP2	0.337573	4.3294e-06	0.000149276
ENSG00000261243	RP11-517C16.4	0.33749	4.35439e-06	0.000150044
ENSG00000132334	PTPRE	0.337403	4.38082e-06	0.00015086
ENSG00000111371	SLC38A1	0.337217	4.43788e-06	0.00015273
ENSG00000249102	CTD-2066L21.1	0.337005	4.50334e-06	0.000154886
ENSG00000111057	KRT18	0.336862	4.54829e-06	0.000156335
ENSG00000257316	RP11-267D19.2	0.336784	4.57282e-06	0.00015708
ENSG00000064655	EYA2	0.336711	4.5959e-06	0.000157578
ENSG00000165733	BMS1	0.336676	4.60708e-06	0.000157863
ENSG00000235410	RP11-397C18.2	0.336657	4.61313e-06	0.000157973
ENSG00000115207	GTF3C2	0.336618	4.62561e-06	0.000158302
ENSG00000174780	SRP72	0.336436	4.68414e-06	0.000160205
ENSG00000033050	ABCF2	0.336312	4.7245e-06	0.000161485
ENSG00000215864	NBPF7	0.33621	4.75781e-06	0.000162493
ENSG00000078618	NRDC	0.336204	4.75989e-06	0.000162493
ENSG00000255550	RP11-163O19.11	0.336172	4.77031e-06	0.000162648
ENSG00000227970	NR1H5P	0.336172	4.77031e-06	0.000162648
ENSG00000228559	RP3-340B19.3	0.336103	4.79311e-06	0.000163223
ENSG00000142687	KIAA0319L	0.336015	4.82245e-06	0.000164116
ENSG00000186767	SPIN4	0.336006	4.82533e-06	0.000164116
ENSG00000096433	ITPR3	0.335997	4.82826e-06	0.000164116
ENSG00000179262	RAD23A	0.335874	4.86969e-06	0.000165321
ENSG00000185101	ANO9	0.335851	4.87745e-06	0.000165482
ENSG00000012211	PRICKLE3	0.335785	4.89952e-06	0.000166129
ENSG00000233532	LINC00460	0.335602	4.96162e-06	0.000168131
ENSG00000263586	HID1-AS1	0.335526	4.98777e-06	0.000168892
ENSG00000167977	KCTD5	0.335519	4.9902e-06	0.000168892
ENSG00000132341	RAN	0.335451	5.01365e-06	0.000169581
ENSG00000154305	MIA3	0.335425	5.02265e-06	0.000169782
ENSG00000206069	TMEM211	0.335355	5.04695e-06	0.000170499
ENSG00000131061	ZNF341	0.335336	5.05367e-06	0.000170558
ENSG00000115053	NCL	0.335332	5.0549e-06	0.000170558
ENSG00000055130	CUL1	0.335287	5.07047e-06	0.000170887
ENSG00000089597	GANAB	0.335286	5.07084e-06	0.000170887
ENSG00000143748	NVL	0.335184	5.10672e-06	0.000171991
ENSG00000257261	RP11-96H19.1	0.335166	5.11286e-06	0.000171998
ENSG00000167004	PDIA3	0.335165	5.11317e-06	0.000171998
ENSG00000119328	FAM206A	0.335073	5.14592e-06	0.000172994
ENSG00000119514	GALNT12	0.335063	5.14937e-06	0.000173004
ENSG00000266401	RP11-874J12.4	0.335013	5.16723e-06	0.000173499
ENSG00000224861	YBX1P1	0.334566	5.32809e-06	0.000178791
ENSG00000102119	EMD	0.334551	5.33391e-06	0.000178877
ENSG00000171747	LGALS4	0.334534	5.33994e-06	0.000178971
ENSG00000214078	CPNE1	0.334496	5.35403e-06	0.000179334
ENSG00000267641	BNIP3P16	0.334483	5.35876e-06	0.000179383
ENSG00000250509	CTC-573N18.1	0.33439	5.39308e-06	0.000180423
ENSG00000188342	GTF2F2	0.334276	5.43552e-06	0.000181732
ENSG00000140854	KATNB1	0.334177	5.47239e-06	0.000182743
ENSG00000047597	XK	0.334066	5.51429e-06	0.00018392
ENSG00000125898	FAM110A	0.333983	5.54557e-06	0.000184851
ENSG00000069956	MAPK6	0.333713	5.64915e-06	0.00018819
ENSG00000140905	GCSH	0.333691	5.65771e-06	0.000188286
ENSG00000263765	RP11-746B8.1	0.333688	5.65886e-06	0.000188286
ENSG00000205334	LINC01460	0.333576	5.70244e-06	0.000189622
ENSG00000178105	DDX10	0.333526	5.72187e-06	0.000190153
ENSG00000232554	RSU1P2	0.333479	5.74039e-06	0.000190653
ENSG00000130309	COLGALT1	0.333419	5.76399e-06	0.000191322
ENSG00000232806	AP001610.9	0.333391	5.77502e-06	0.00019141
ENSG00000201984	Y_RNA	0.333378	5.78011e-06	0.00019141
ENSG00000263821	RP11-527H14.1	0.333377	5.78051e-06	0.00019141
ENSG00000239701	RP3-461F17.1	0.333279	5.81952e-06	0.00019247
ENSG00000256083	RP11-366L20.3	0.33305	5.91124e-06	0.000195269
ENSG00000214146	RP11-699L21.1	0.332963	5.9465e-06	0.000196317
ENSG00000166268	MYRFL	0.332935	5.95782e-06	0.000196573
ENSG00000250568	RP11-333E13.2	0.332781	6.02081e-06	0.000198532
ENSG00000105982	RNF32	0.332681	6.06188e-06	0.000199486
ENSG00000260619	RP11-775C24.3	0.332678	6.06339e-06	0.000199486
ENSG00000144158	RP11-395L14.17	0.332676	6.06421e-06	0.000199486
ENSG00000261441	RP11-217B1.2	0.332663	6.06952e-06	0.000199541
ENSG00000221164	SNORA11	0.332618	6.08801e-06	0.00020003
ENSG00000170854	MINA	0.332487	6.14286e-06	0.000201592
ENSG00000171097	KYAT1	0.332465	6.15176e-06	0.000201683
ENSG00000280333	RP11-667K14.14	0.332463	6.15294e-06	0.000201683
ENSG00000162851	TFB2M	0.332437	6.16371e-06	0.000201902
ENSG00000070047	PHRF1	0.332406	6.17678e-06	0.000202104
ENSG00000143512	HHIPL2	0.332131	6.29356e-06	0.000205802
ENSG00000130695	CEP85	0.332047	6.32944e-06	0.000206853
ENSG00000179526	SHARPIN	0.331791	6.44091e-06	0.000210247
ENSG00000229896	RP11-456H18.2	0.331732	6.46655e-06	0.000210959
ENSG00000090447	TFAP4	0.3317	6.48078e-06	0.000211298
ENSG00000185105	MYADML2	0.331657	6.49985e-06	0.000211794
ENSG00000134333	LDHA	0.331628	6.5126e-06	0.000211959
ENSG00000235631	RNF148	0.331466	6.58472e-06	0.00021418
ENSG00000175354	PTPN2	0.331357	6.6334e-06	0.000215636
ENSG00000148965	SAA4	0.331261	6.677e-06	0.000216926
ENSG00000133422	MORC2	0.331089	6.75532e-06	0.000219341
ENSG00000265359	RP5-1110E20.1	0.331079	6.75995e-06	0.000219362
ENSG00000048544	MRPS10	0.330991	6.80031e-06	0.000220542
ENSG00000247077	PGAM5	0.330839	6.87095e-06	0.000222702
ENSG00000164754	RAD21	0.330727	6.92335e-06	0.000224268
ENSG00000172009	THOP1	0.330302	7.12509e-06	0.000230397
ENSG00000124635	HIST1H2BJ	0.330188	7.18024e-06	0.000231939
ENSG00000273004	GS1-279B7.2	0.330186	7.18118e-06	0.000231939
ENSG00000109606	DHX15	0.329853	7.3451e-06	0.000237094
ENSG00000106355	LSM5	0.329808	7.36708e-06	0.000237665
ENSG00000229230	MT1P3	0.329791	7.37573e-06	0.000237805
ENSG00000156958	GALK2	0.329775	7.38373e-06	0.000237924
ENSG00000235173	HGH1	0.329572	7.4854e-06	0.000240777
ENSG00000224405	LINC00572	0.329549	7.49732e-06	0.00024102
ENSG00000179066	CTD-2527I21.15	0.329369	7.5885e-06	0.000243667
ENSG00000154760	SLFN13	0.329333	7.60729e-06	0.000244128
ENSG00000230061	TRPM2-AS	0.329292	7.62802e-06	0.000244651
ENSG00000274111	MIR6777	0.329158	7.69756e-06	0.000246595
ENSG00000273374	RP11-383I23.2	0.329096	7.7296e-06	0.000247477
ENSG00000166881	NEMP1	0.329046	7.75596e-06	0.000248177
ENSG00000179632	MAF1	0.329013	7.77301e-06	0.000248579
ENSG00000250192	RP11-300M6.1	0.328686	7.94571e-06	0.000253954
ENSG00000120533	ENY2	0.328591	7.99696e-06	0.000255444
ENSG00000111684	LPCAT3	0.328497	8.04733e-06	0.000256904
ENSG00000250933	GAPDHP66	0.328484	8.05442e-06	0.000256982
ENSG00000109919	MTCH2	0.328313	8.14772e-06	0.000259658
ENSG00000108344	PSMD3	0.328171	8.22553e-06	0.000261835
ENSG00000203819	HIST2H2BC	0.328013	8.31346e-06	0.000264481
ENSG00000260009	RP11-65J21.1	0.327894	8.38014e-06	0.000266449
ENSG00000183814	LIN9	0.327612	8.54004e-06	0.000271376
ENSG00000245694	CRNDE	0.327563	8.56809e-06	0.000272111
ENSG00000166833	NAV2	0.327527	8.5888e-06	0.000272612
ENSG00000119787	ATL2	0.327485	8.61304e-06	0.000273224
ENSG00000221411	MIR1227	0.327438	8.64038e-06	0.000273933
ENSG00000110660	SLC35F2	0.32738	8.67359e-06	0.000274828
ENSG00000274274	GAGE13	0.327363	8.68346e-06	0.000274983
ENSG00000274928	KRT89P	0.327276	8.73447e-06	0.000276439
ENSG00000069974	RAB27A	0.327238	8.7567e-06	0.000276825
ENSG00000224728	AC090945.1	0.327144	8.81208e-06	0.000278416
ENSG00000166884	OR4D6	0.327053	8.86601e-06	0.000279639
ENSG00000181467	RAP2B	0.326902	8.95551e-06	0.00028214
ENSG00000258292	RP11-536G4.1	0.326879	8.9696e-06	0.000282422
ENSG00000263080	RP11-485G7.5	0.326776	9.03148e-06	0.000284208
ENSG00000156966	B3GNT7	0.326544	9.17255e-06	0.000288154
ENSG00000266066	POLRMTP1	0.326387	9.26919e-06	0.000291024
ENSG00000207713	MIR200C	0.326207	9.38111e-06	0.00029437
ENSG00000205089	CCNI2	0.326163	9.40864e-06	0.000295031
ENSG00000227375	DLG1-AS1	0.326156	9.41285e-06	0.000295031
ENSG00000164880	INTS1	0.32609	9.45424e-06	0.000296159
ENSG00000280693	SH3PXD2A-AS1	0.326058	9.47452e-06	0.000296532
ENSG00000188909	BSX	0.326055	9.47688e-06	0.000296532
ENSG00000090857	PDPR	0.326009	9.50594e-06	0.000297272
ENSG00000219867	RP11-40G16.1	0.32599	9.51793e-06	0.000297478
ENSG00000123908	AGO2	0.32592	9.56236e-06	0.000298698
ENSG00000198088	NUP62CL	0.325881	9.58708e-06	0.0002993
ENSG00000111786	SRSF9	0.325867	9.59603e-06	0.00029941
ENSG00000119471	HSDL2	0.325822	9.62513e-06	0.000300148
ENSG00000163872	YEATS2	0.325767	9.66027e-06	0.000300934
ENSG00000131069	ACSS2	0.325765	9.66123e-06	0.000300934
ENSG00000259061	RP11-736P16.1	0.325664	9.72678e-06	0.000302804
ENSG00000127616	SMARCA4	0.325653	9.73402e-06	0.000302859
ENSG00000227765	MYL12BP2	0.325486	9.84254e-06	0.000306063
ENSG00000236747	LINC01282	0.325468	9.85401e-06	0.000306246
ENSG00000117868	ESYT2	0.325457	9.86166e-06	0.000306312
ENSG00000124209	RAB22A	0.325421	9.88524e-06	0.000306871
ENSG00000214282	KRT8P14	0.325372	9.91738e-06	0.000307695
ENSG00000188800	TMCO2	0.325334	9.94216e-06	0.000308291
ENSG00000213024	NUP62	0.32529	9.97154e-06	0.000309028
ENSG00000273366	CTA-989H11.1	0.325277	9.98042e-06	0.00030913
ENSG00000133808	MICALCL	0.325143	1.00694e-05	0.000311628
ENSG00000175110	MRPS22	0.325139	1.00724e-05	0.000311628
ENSG00000166104	RP11-299H22.3	0.325078	1.01131e-05	0.000312711
ENSG00000243927	MRPS6	0.325051	1.01312e-05	0.000313066
ENSG00000172336	POP7	0.325044	1.01359e-05	0.000313066
ENSG00000214973	CHCHD3P3	0.325023	1.015e-05	0.000313327
ENSG00000168256	NKIRAS2	0.325007	1.01611e-05	0.000313493
ENSG00000167130	DOLPP1	0.324936	1.02087e-05	0.000314785
ENSG00000108039	XPNPEP1	0.324868	1.02551e-05	0.00031604
ENSG00000258597	SERPINA2	0.324825	1.02844e-05	0.000316765
ENSG00000160746	ANO10	0.324702	1.03685e-05	0.000319131
ENSG00000239887	C1orf226	0.324603	1.04372e-05	0.000320932
ENSG00000271983	RP11-28H5.2	0.324543	1.04787e-05	0.000321849
ENSG00000115241	PPM1G	0.3245	1.05083e-05	0.00032258
ENSG00000151466	SCLT1	0.324332	1.06264e-05	0.000325842
ENSG00000224224	HAUS1P2	0.324276	1.06653e-05	0.000326812
ENSG00000147044	CASK	0.324255	1.06807e-05	0.000326812
ENSG00000236678	LINC00347	0.324245	1.06876e-05	0.000326812
ENSG00000230649	AC024084.1	0.324245	1.06876e-05	0.000326812
ENSG00000227205	PFN1P9	0.324095	1.07941e-05	0.000329885
ENSG00000104356	POP1	0.324087	1.08001e-05	0.000329885
ENSG00000100196	KDELR3	0.323837	1.09796e-05	0.000335119
ENSG00000173456	RNF26	0.323756	1.10391e-05	0.000336434
ENSG00000235052	RP1-150O5.3	0.323748	1.1045e-05	0.000336434
ENSG00000256249	RP11-324E6.6	0.323673	1.10997e-05	0.00033786
ENSG00000248257	PSG10P	0.323667	1.11041e-05	0.00033786
ENSG00000205420	KRT6A	0.323575	1.11716e-05	0.000339725
ENSG00000238082	AC009948.7	0.323495	1.1231e-05	0.000341156
ENSG00000232671	RP11-126K1.2	0.323429	1.12798e-05	0.00034245
ENSG00000232119	MCTS1	0.323351	1.13386e-05	0.000344045
ENSG00000188976	NOC2L	0.323296	1.13792e-05	0.000345088
ENSG00000147789	ZNF7	0.323052	1.15641e-05	0.000350117
ENSG00000127922	SHFM1	0.322966	1.16298e-05	0.000351914
ENSG00000174473	GALNTL6	0.322931	1.16566e-05	0.000352213
ENSG00000205937	RNPS1	0.322928	1.16589e-05	0.000352213
ENSG00000105810	CDK6	0.322845	1.17228e-05	0.00035395
ENSG00000124217	MOCS3	0.322774	1.1778e-05	0.000355229
ENSG00000227842	AC093166.2	0.322501	1.19913e-05	0.000361139
ENSG00000264301	LINC01444	0.322498	1.19936e-05	0.000361139
ENSG00000273209	RP11-107N15.1	0.322418	1.20571e-05	0.000362851
ENSG00000128708	HAT1	0.322408	1.20655e-05	0.000362905
ENSG00000125970	RALY	0.322249	1.2192e-05	0.000366512
ENSG00000170209	ANKK1	0.32216	1.22636e-05	0.000368462
ENSG00000270372	RP11-109M17.2	0.322126	1.22912e-05	0.000368978
ENSG00000215009	ACSM4	0.322122	1.22941e-05	0.000368978
ENSG00000231675	AC005042.3	0.322113	1.23018e-05	0.000369006
ENSG00000100410	PHF5A	0.322098	1.23136e-05	0.000369159
ENSG00000140519	RHCG	0.322084	1.23247e-05	0.000369293
ENSG00000137168	PPIL1	0.322032	1.23671e-05	0.000370361
ENSG00000166592	RRAD	0.322017	1.23797e-05	0.000370537
ENSG00000159596	TMEM69	0.321965	1.24218e-05	0.000371597
ENSG00000196639	HRH1	0.321928	1.24521e-05	0.000372288
ENSG00000267078	RP11-666A8.9	0.32192	1.24584e-05	0.000372288
ENSG00000198522	GPN1	0.321803	1.25548e-05	0.000374762
ENSG00000277901	RP5-851M4.1	0.321709	1.26324e-05	0.000376766
ENSG00000089006	SNX5	0.321705	1.26356e-05	0.000376766
ENSG00000250847	CTD-2020P22.1	0.321684	1.26526e-05	0.000377049
ENSG00000138363	ATIC	0.321677	1.26588e-05	0.000377049
ENSG00000234072	AC074117.10	0.321632	1.2696e-05	0.000377954
ENSG00000172115	CYCS	0.321528	1.27829e-05	0.000380335
ENSG00000264525	MIR4778	0.321389	1.29001e-05	0.000383409
ENSG00000188229	TUBB4B	0.321381	1.29073e-05	0.000383415
ENSG00000265939	UBE2CP2	0.321335	1.29457e-05	0.000384349
ENSG00000060140	STYK1	0.32131	1.29673e-05	0.000384576
ENSG00000154342	WNT3A	0.321177	1.30803e-05	0.000387303
ENSG00000174891	RSRC1	0.321138	1.3114e-05	0.000388092
ENSG00000141682	PMAIP1	0.321033	1.32047e-05	0.000390566
ENSG00000228109	MFI2-AS1	0.321013	1.32222e-05	0.000390875
ENSG00000225178	RPSAP58	0.320808	1.34008e-05	0.000395941
ENSG00000260364	RP11-256I9.3	0.320641	1.35478e-05	0.00040007
ENSG00000163611	SPICE1	0.320549	1.36293e-05	0.000402261
ENSG00000033011	ALG1	0.320517	1.36581e-05	0.000402897
ENSG00000167912	RP11-25K19.1	0.320502	1.3671e-05	0.000403062
ENSG00000214207	KRT18P10	0.320457	1.37112e-05	0.000404029
ENSG00000266970	RP11-806H10.4	0.320435	1.37315e-05	0.000404412
ENSG00000162607	USP1	0.320409	1.37547e-05	0.000404761
ENSG00000115128	SF3B6	0.320405	1.37581e-05	0.000404761
ENSG00000048028	USP28	0.320375	1.37855e-05	0.000405292
ENSG00000205250	E2F4	0.320369	1.37908e-05	0.000405292
ENSG00000162377	COA7	0.320345	1.38124e-05	0.000405711
ENSG00000186603	HPDL	0.320164	1.39769e-05	0.000410323
ENSG00000160124	CCDC58	0.32001	1.41174e-05	0.000414229
ENSG00000261725	RP11-480G7.3	0.319949	1.41743e-05	0.000415675
ENSG00000101574	METTL4	0.319779	1.43316e-05	0.000419906
ENSG00000254567	UBTFL9	0.319777	1.43338e-05	0.000419906
ENSG00000001497	LAS1L	0.319764	1.43463e-05	0.00042005
ENSG00000139133	ALG10	0.319723	1.43843e-05	0.000420939
ENSG00000261070	RP11-554A11.8	0.319567	1.45309e-05	0.000424779
ENSG00000093217	XYLB	0.319487	1.46068e-05	0.000426772
ENSG00000256128	LINC00944	0.319258	1.48269e-05	0.000432971
ENSG00000138271	GPR87	0.319117	1.49634e-05	0.000436728
ENSG00000244676	AL109761.5	0.319065	1.50141e-05	0.000437802
ENSG00000224953	SRIP3	0.319063	1.50161e-05	0.000437802
ENSG00000249438	KRT18P45	0.318966	1.51106e-05	0.000440325
ENSG00000160193	WDR4	0.318835	1.52402e-05	0.000443866
ENSG00000255482	RP11-315O6.2	0.318756	1.53186e-05	0.000445679
ENSG00000182307	C8orf33	0.318709	1.53647e-05	0.000446785
ENSG00000103051	COG4	0.318375	1.57022e-05	0.000456117
ENSG00000124571	XPO5	0.318282	1.57971e-05	0.000458633
ENSG00000278109	Metazoa_SRP	0.318228	1.58522e-05	0.000459988
ENSG00000091317	CMTM6	0.318203	1.58777e-05	0.000460485
ENSG00000135046	ANXA1	0.318188	1.58934e-05	0.000460699
ENSG00000198355	PIM3	0.318141	1.59418e-05	0.000461859
ENSG00000157212	PAXIP1	0.317913	1.61785e-05	0.000468225
ENSG00000224570	RP11-430H12.2	0.317779	1.63199e-05	0.000472069
ENSG00000277224	HIST1H2BF	0.31765	1.64569e-05	0.000475783
ENSG00000181163	NPM1	0.317496	1.66219e-05	0.000480302
ENSG00000189376	C8orf76	0.317284	1.68505e-05	0.000486653
ENSG00000253154	CTA-392E5.1	0.317154	1.69931e-05	0.000490355
ENSG00000164411	GJB7	0.317151	1.69965e-05	0.000490355
ENSG00000157224	CLDN12	0.317089	1.70647e-05	0.000492065
ENSG00000196526	AFAP1	0.317078	1.70764e-05	0.000492145
ENSG00000263317	RP11-429O1.1	0.317048	1.71098e-05	0.00049285
ENSG00000233656	RP11-716O23.1	0.316946	1.7222e-05	0.000495824
ENSG00000217275	RP1-34B20.4	0.316908	1.72645e-05	0.000496786
ENSG00000256594	RP11-705C15.2	0.316899	1.72746e-05	0.000496817
ENSG00000126262	FFAR2	0.316576	1.76387e-05	0.00050676
ENSG00000122687	MRM2	0.316293	1.79626e-05	0.00051553
ENSG00000233487	RPSAP69	0.316281	1.79765e-05	0.000515661
ENSG00000249150	CTC-472C24.1	0.316248	1.80144e-05	0.000516478
ENSG00000071462	WBSCR22	0.316108	1.81781e-05	0.000520901
ENSG00000259823	LYPD8	0.315995	1.83102e-05	0.000523879
ENSG00000184220	CMSS1	0.315995	1.83105e-05	0.000523879
ENSG00000214003	ATP5F1P3	0.315925	1.83931e-05	0.000525918
ENSG00000251018	HMMR-AS1	0.315918	1.84009e-05	0.000525918
ENSG00000149925	ALDOA	0.315896	1.84271e-05	0.000526396
ENSG00000105778	AVL9	0.315777	1.85687e-05	0.000530165
ENSG00000188393	CLEC2A	0.315532	1.88637e-05	0.00053831
ENSG00000198900	TOP1	0.315426	1.89927e-05	0.000541711
ENSG00000254605	RP11-626H12.2	0.315197	1.92733e-05	0.000549428
ENSG00000237181	AC147651.4	0.315154	1.93266e-05	0.000550663
ENSG00000258512	LINC00239	0.315116	1.93731e-05	0.000551703
ENSG00000236844	AC091633.2	0.315092	1.94029e-05	0.000552267
ENSG00000236008	AC011747.4	0.315074	1.94264e-05	0.000552651
ENSG00000278690	RP11-104J23.2	0.315032	1.94785e-05	0.000553846
ENSG00000197182	MIRLET7BHG	0.314979	1.95447e-05	0.000555442
ENSG00000181135	ZNF707	0.314921	1.96169e-05	0.000556729
ENSG00000146205	ANO7	0.314919	1.96203e-05	0.000556729
ENSG00000167861	HID1	0.314905	1.96373e-05	0.000556926
ENSG00000153551	CMTM7	0.314821	1.97426e-05	0.000559625
ENSG00000020256	ZFP64	0.314739	1.9847e-05	0.000562295
ENSG00000177054	ZDHHC13	0.314708	1.98862e-05	0.000563116
ENSG00000169251	NMD3	0.314693	1.9906e-05	0.000563387
ENSG00000089876	DHX32	0.314659	1.99492e-05	0.00056432
ENSG00000268756	AC104534.2	0.314585	2.00442e-05	0.000566136
ENSG00000228742	RP5-884M6.1	0.314535	2.01074e-05	0.00056763
ENSG00000276317	RP11-93B14.10	0.314502	2.01499e-05	0.00056838
ENSG00000271524	BNIP3P17	0.314499	2.01546e-05	0.00056838
ENSG00000173653	RCE1	0.314408	2.02726e-05	0.000571123
ENSG00000228586	AC005042.5	0.314195	2.05493e-05	0.000578327
ENSG00000034152	MAP2K3	0.314044	2.0749e-05	0.00058365
ENSG00000119203	CPSF3	0.313965	2.08534e-05	0.000585689
ENSG00000122566	HNRNPA2B1	0.313939	2.08892e-05	0.00058631
ENSG00000126822	PLEKHG3	0.313933	2.08967e-05	0.00058631
ENSG00000144895	EIF2A	0.313874	2.09748e-05	0.000587902
ENSG00000127948	POR	0.313794	2.10822e-05	0.000590612
ENSG00000149054	ZNF215	0.313754	2.11363e-05	0.000591827
ENSG00000198874	TYW1	0.313744	2.11502e-05	0.000591917
ENSG00000096080	MRPS18A	0.313715	2.11889e-05	0.000592699
ENSG00000258077	RP11-114H23.1	0.313661	2.12628e-05	0.000594181
ENSG00000188910	GJB3	0.31366	2.12635e-05	0.000594181
ENSG00000183396	TMEM89	0.313527	2.14449e-05	0.000598946
ENSG00000261716	RP11-196G18.22	0.313427	2.15814e-05	0.000602454
ENSG00000265479	DTX2P1-UPK3BP1-PMS2P11	0.31308	2.20644e-05	0.000615626
ENSG00000186086	NBPF6	0.313042	2.2118e-05	0.000616808
ENSG00000101346	POFUT1	0.312986	2.21964e-05	0.000618637
ENSG00000241269	AC093620.5	0.312979	2.2206e-05	0.000618637
ENSG00000260442	ATP2A1-AS1	0.31297	2.22198e-05	0.000618709
ENSG00000113360	DROSHA	0.312864	2.23692e-05	0.000622206
ENSG00000105993	DNAJB6	0.312847	2.23935e-05	0.000622206
ENSG00000118971	CCND2	0.312843	2.23995e-05	0.000622206
ENSG00000115233	PSMD14	0.312841	2.24018e-05	0.000622206
ENSG00000155229	MMS19	0.312761	2.25159e-05	0.000624463
ENSG00000109519	GRPEL1	0.312748	2.25344e-05	0.00062463
ENSG00000232987	LINC01219	0.312725	2.2568e-05	0.000625248
ENSG00000226471	CTA-292E10.6	0.312684	2.26263e-05	0.000626546
ENSG00000151846	PABPC3	0.312595	2.27545e-05	0.000629464
ENSG00000224678	GAPDHP46	0.312565	2.27986e-05	0.00063037
ENSG00000186082	KRT18P14	0.312467	2.29404e-05	0.000633749
ENSG00000227150	RP11-473E2.3	0.312465	2.29438e-05	0.000633749
ENSG00000138303	ASCC1	0.312378	2.30712e-05	0.000636575
ENSG00000102898	NUTF2	0.312371	2.30808e-05	0.000636575
ENSG00000265055	AC145343.2	0.312276	2.32206e-05	0.000640111
ENSG00000231652	RP11-553A21.3	0.312258	2.32471e-05	0.00064052
ENSG00000197451	HNRNPAB	0.312205	2.33252e-05	0.000642193
ENSG00000250511	RP11-380D23.1	0.312201	2.33311e-05	0.000642193
ENSG00000157778	PSMG3	0.312151	2.34051e-05	0.000643908
ENSG00000135069	PSAT1	0.312097	2.34852e-05	0.000645468
ENSG00000087510	TFAP2C	0.312034	2.358e-05	0.000647752
ENSG00000186451	SPATA12	0.312008	2.36188e-05	0.000648494
ENSG00000211508	0	0.311891	2.51089e-05	0.000680029
ENSG00000129673	AANAT	0.311865	2.38333e-05	0.000654057
ENSG00000231032	AC114814.2	0.311804	2.39262e-05	0.000654326
ENSG00000229478	ROBO2P1	0.311804	2.39262e-05	0.000654326
ENSG00000266328	hsa-mir-4536-1	0.311804	2.39262e-05	0.000654326
ENSG00000233575	RP11-459D20.1	0.311804	2.39262e-05	0.000654326
ENSG00000265019	NCOR1P2	0.311804	2.39262e-05	0.000654326
ENSG00000279403	RP3-399J4.3	0.311804	2.39262e-05	0.000654326
ENSG00000273750	HOXB13-AS1_1	0.311804	2.39262e-05	0.000654326
ENSG00000164134	NAA15	0.311777	2.39675e-05	0.00065513
ENSG00000182782	HCAR2	0.311714	2.40631e-05	0.000657092
ENSG00000224462	C4BPAP1	0.311698	2.4087e-05	0.00065742
ENSG00000126953	TIMM8A	0.311559	2.42996e-05	0.000662567
ENSG00000041357	PSMA4	0.311546	2.432e-05	0.000662795
ENSG00000269416	LINC01224	0.311522	2.43572e-05	0.000663481
ENSG00000254003	CTB-167B5.1	0.311513	2.43704e-05	0.000663514
ENSG00000154845	PPP4R1	0.311497	2.43964e-05	0.000663892
ENSG00000236499	LINC00896	0.311357	2.46135e-05	0.000669139
ENSG00000136695	IL36RN	0.311315	2.46778e-05	0.000670556
ENSG00000226824	RP4-756H11.3	0.311272	2.4746e-05	0.00067208
ENSG00000164093	PITX2	0.311193	2.48697e-05	0.000675044
ENSG00000214657	RP11-120J4.1	0.311186	2.48797e-05	0.000675044
ENSG00000227717	RP11-578F21.4	0.311155	2.49294e-05	0.000675728
ENSG00000214329	SLC9B1P2	0.311155	2.49294e-05	0.000675728
ENSG00000257524	RP11-203J24.9	0.311039	2.51127e-05	0.000680029
ENSG00000233203	RP11-67L3.4	0.311027	2.51311e-05	0.000680193
ENSG00000256988	RP11-234B24.4	0.310993	2.51857e-05	0.000681335
ENSG00000203688	RP11-351J23.1	0.310954	2.52482e-05	0.000682693
ENSG00000230353	AC114755.2	0.310919	2.53029e-05	0.000683836
ENSG00000240498	CDKN2B-AS1	0.310795	2.55019e-05	0.000688201
ENSG00000064787	BCAS1	0.310776	2.55326e-05	0.000688693
ENSG00000163814	CDCP1	0.310726	2.56139e-05	0.000690548
ENSG00000271134	RP11-416L21.2	0.310697	2.56605e-05	0.000691467
ENSG00000239440	RP11-260O18.1	0.310482	2.60104e-05	0.00069987
ENSG00000139998	RAB15	0.310352	2.6225e-05	0.000705298
ENSG00000103067	ESRP2	0.31015	2.65606e-05	0.000713976
ENSG00000180066	C10orf91	0.31014	2.65782e-05	0.0007141
ENSG00000256967	RP11-273B20.1	0.310038	2.67496e-05	0.000718007
ENSG00000213281	NRAS	0.309904	2.69757e-05	0.000723372
ENSG00000203999	LINC01270	0.309869	2.7035e-05	0.000724608
ENSG00000072274	TFRC	0.309832	2.70981e-05	0.000725948
ENSG00000165509	MAGEC3	0.309769	2.72053e-05	0.000728464
ENSG00000279419	RP5-907C10.3	0.309758	2.72236e-05	0.000728601
ENSG00000145979	TBC1D7	0.309678	2.73617e-05	0.000731231
ENSG00000246223	LINC01550	0.309634	2.74379e-05	0.000732205
ENSG00000117593	DARS2	0.309561	2.75638e-05	0.000734875
ENSG00000255236	CTD-2655K5.1	0.309555	2.75734e-05	0.000734875
ENSG00000280179	CH507-42P11.6	0.309553	2.7578e-05	0.000734875
ENSG00000182648	LINC01006	0.309524	2.7627e-05	0.000735825
ENSG00000198691	ABCA4	0.309305	2.80097e-05	0.000745298
ENSG00000234288	OR1AA1P	0.30923	2.81426e-05	0.000748474
ENSG00000154007	ASB17	0.309161	2.8264e-05	0.000751341
ENSG00000230638	RP11-486B10.4	0.309012	2.85306e-05	0.000758061
ENSG00000256381	RP11-500M8.4	0.308991	2.85683e-05	0.000758698
ENSG00000272243	RP11-554D15.3	0.308968	2.86086e-05	0.000759401
ENSG00000138095	LRPPRC	0.308949	2.86431e-05	0.000759953
ENSG00000130713	EXOSC2	0.30894	2.86581e-05	0.000759985
ENSG00000112578	BYSL	0.308895	2.87393e-05	0.00076177
ENSG00000261072	RP11-5N19.3	0.308863	2.87979e-05	0.000762956
ENSG00000178636	RP11-455G16.1	0.308807	2.88992e-05	0.000765132
ENSG00000215208	KRT18P60	0.308802	2.89077e-05	0.000765132
ENSG00000223510	CDRT15	0.308653	2.91784e-05	0.000771822
ENSG00000180182	MED14	0.30854	2.93863e-05	0.000775936
ENSG00000214455	RCN1P2	0.308493	2.94735e-05	0.000777495
ENSG00000110080	ST3GAL4	0.308461	2.95313e-05	0.000778647
ENSG00000223478	RP11-545E17.3	0.30845	2.95527e-05	0.000778839
ENSG00000148187	MRRF	0.308419	2.96099e-05	0.000779972
ENSG00000196337	CGB7	0.308393	2.96576e-05	0.000780856
ENSG00000241776	RP11-651J20.1	0.308277	2.98739e-05	0.000786177
ENSG00000225077	LINC00337	0.308244	2.99363e-05	0.000787066
ENSG00000084072	PPIE	0.308224	2.99733e-05	0.000787664
ENSG00000266513	RP11-874J12.3	0.308187	3.00428e-05	0.000789114
ENSG00000171462	DLK2	0.30813	3.01497e-05	0.000791544
ENSG00000080839	RBL1	0.308107	3.0193e-05	0.000792304
ENSG00000023318	ERP44	0.308084	3.02362e-05	0.000793059
ENSG00000208037	MIR320A	0.30795	3.04901e-05	0.000798959
ENSG00000276261	RP11-1060J15.9	0.307888	3.06087e-05	0.000801654
ENSG00000070770	CSNK2A2	0.307878	3.06292e-05	0.000801654
ENSG00000125166	GOT2	0.307692	3.09851e-05	0.00081039
ENSG00000130726	TRIM28	0.307677	3.1015e-05	0.000810787
ENSG00000243016	RP11-305F5.2	0.307531	3.12989e-05	0.00081782
ENSG00000104388	RAB2A	0.307503	3.13534e-05	0.000818858
ENSG00000206647	SNORA2	0.307306	3.17414e-05	0.000828206
ENSG00000276900	RP11-467L13.7	0.307289	3.17753e-05	0.000828698
ENSG00000253603	CTA-397H3.3	0.307222	3.19081e-05	0.000831767
ENSG00000277358	RP11-321C24.4	0.307206	3.19398e-05	0.000832201
ENSG00000197461	PDGFA	0.307123	3.21054e-05	0.000836121
ENSG00000235726	AC010148.1	0.307071	3.22097e-05	0.000838441
ENSG00000182057	OGFRP1	0.307014	3.23247e-05	0.000841038
ENSG00000141568	FOXK2	0.30699	3.23717e-05	0.000841863
ENSG00000259974	LINC00261	0.306944	3.24645e-05	0.000843855
ENSG00000278709	NKILA	0.306937	3.24789e-05	0.000843855
ENSG00000135373	EHF	0.306853	3.26485e-05	0.000847592
ENSG00000160214	RRP1	0.306851	3.26535e-05	0.000847592
ENSG00000207547	MIR25	0.306836	3.26833e-05	0.000847965
ENSG00000237676	RPL30P4	0.306816	3.27247e-05	0.000848642
ENSG00000154582	TCEB1	0.306752	3.28551e-05	0.000851411
ENSG00000197712	FAM114A1	0.306748	3.28624e-05	0.000851411
ENSG00000151012	SLC7A11	0.306632	3.31007e-05	0.000857182
ENSG00000226472	RP11-551L14.4	0.306617	3.31322e-05	0.000857596
ENSG00000226708	AC073409.1	0.306602	3.31637e-05	0.000858007
ENSG00000114395	CYB561D2	0.306396	3.35906e-05	0.000868645
ENSG00000168209	DDIT4	0.30632	3.37486e-05	0.000872321
ENSG00000101413	RPRD1B	0.306306	3.3779e-05	0.000872698
ENSG00000117448	AKR1A1	0.30628	3.38332e-05	0.000873688
ENSG00000256346	RP11-72J9.1	0.306268	3.3858e-05	0.00087392
ENSG00000187514	PTMA	0.306234	3.39292e-05	0.000875347
ENSG00000266602	RP11-476K15.1	0.306203	3.3996e-05	0.000876662
ENSG00000243636	RP11-164O23.7	0.306139	3.41308e-05	0.000879727
ENSG00000255624	RP11-564D11.3	0.305935	3.45654e-05	0.000890512
ENSG00000101773	RBBP8	0.305827	3.47975e-05	0.000896072
ENSG00000055483	USP36	0.305778	3.49044e-05	0.000898405
ENSG00000164163	ABCE1	0.305557	3.53852e-05	0.000909506
ENSG00000180596	HIST1H2BC	0.30552	3.54651e-05	0.000911136
[truncated: 184 more rows]
