# Supplementary material for: Integrative Analysis of Novel Metabolic Subtypes in Pancreatic Cancer Fosters New Prognostic Biomarkers
Source: Front Oncol. 2019 Feb 27;9:115. doi: 10.3389/fonc.2019.00115 (PMC6400843; doi:10.3389/fonc.2019.00115)
Supplement: Supplementary file 6 [file Table_6.xls]

## Sheet: A_Correlation_Value
Table reporting the Pearson correlation computed between genes expression and their CNV status (Table A). The table reports also the genomic regions (as chromosomal bands) that are enriched in genes characterized by highly positive correlation (Table B).
Locus ID	Gene Symbol	Cytoband	Pearson Correlation	P-value	Adjusted P-value
79602	ADIPOR2	12p13.33	0.8439	0	0
50813	COPS7A	12p13.31	0.8237	0	0
55585	UBE2Q1	1q21.3	0.8025	0	0
7156	TOP3A	17p11.2	0.802	0	0
6882	TAF11	6p21.31	0.7964	0	0
8725	URI1	19q12	0.7962	0	0
171017	ZNF384	12p13.31	0.796	0	0
4089	SMAD4	18q21.2	0.7948	0	0
54902	TTC19	17p12	0.7938	0	0
55588	MED29	19q13.2	0.7895	0	0
4848	CNOT2	12q15	0.789	0	0
84318	CCDC77	12p13.33	0.786	0	0
54872	PIGG	4p16.3	0.7859	0	0
4152	MBD1	18q21.1	0.7854	0	0
54623	PAF1	19q13.2	0.7847	0	0
196513	DCP1B	12p13.33	0.7826	0	0
79591	C10orf76	10q24.32	0.7818	0	0
10778	ZNF271	18q12.2	0.7817	0	0
144699	FBXL14	12p13.33	0.7812	0	0
83695	RHNO1	12p13.33	0.7786	0	0
9513	FXR2	17p13.1	0.7743	0	0
8443	GNPAT	1q42.2	0.7694	0	0
51729	WBP11	12p12.3	0.7684	0	0
9070	ASH2L	8p11.23	0.7667	0	0
9191	DEDD	1q23.3	0.7661	0	0
55246	CCDC25	8p21.1	0.7578	0	0
8079	MLF2	12p13.31	0.7575	0	0
55234	SMU1	9p21.1	0.7569	0	0
54108	CHRAC1	8q24.3	0.7557	0	0
8315	BRAP	12q24.12	0.7548	0	0
5830	PEX5	12p13.31	0.7521	0	0
63893	UBE2O	17q25.1	0.7521	0	0
29919	C18orf8	18q11.2	0.7511	0	0
79066	METTL16	17p13.3	0.7506	0	0
10488	CREB3	9p13.3	0.7492	0	0
1856	DVL2	17p13.1	0.7491	0	0
57704	GBA2	9p13.3	0.7474	0	0
55090	MED9	17p11.2	0.7464	0	0
11325	DDX42	17q23.3	0.7446	0	0
6829	SUPT5H	19q13.2	0.7442	0	0
374868	ATP9B	18q23	0.7436	0	0
29090	TIMM21	18q22.3	0.7435	0	0
5747	PTK2	8q24.3	0.7435	0	0
4720	NDUFS2	1q23.3	0.742	0	0
8533	COPS3	17p11.2	0.7413	0	0
7553	ZNF7	8q24.3	0.7394	0	0
11331	PHB2	12p13.31	0.7392	0	0
55249	YY1AP1	1q22	0.7358	0	0
125150	ZSWIM7	17p12	0.7342	0	0
22887	FOXJ3	1p34.2	0.7338	0	0
8078	USP5	12p13.31	0.7337	0	0
5306	PITPNA	17p13.3	0.7323	0	0
23293	SMG6	17p13.3	0.7317	0	0
5884	RAD17	5q13.2	0.731	0	0
64326	RFWD2	1q25.1	0.7296	0	0
60682	SMAP1	6q13	0.7294	0	0
208	AKT2	19q13.2	0.7285	0	0
54455	FBXO42	1p36.13	0.7284	0	0
10670	RRAGA	9p22.1	0.7278	0	0
84893	FBXO18	10p15.1	0.7276	0	0
11212	PROSC	8p11.23	0.7271	0	0
55250	ELP2	18q12.2	0.7268	0	0
6730	SRP68	17q25.1	0.7263	0	0
10948	STARD3	17q12	0.7261	0	0
10262	SF3B4	1q21.2	0.726	0	0
23265	EXOC7	17q25.1	0.7244	0	0
54834	GDAP2	1p12	0.723	0	0
64771	C6orf106	6p21.31	0.7229	0	0
10594	PRPF8	17p13.3	0.7227	0	0
57805	KIAA1967	8p21.3	0.7216	0	0
4898	NRD1	1p32.3	0.7213	0	0
5048	PAFAH1B1	17p13.3	0.7213	0	0
84720	PIGO	9p13.3	0.7206	0	0
92305	TMEM129	4p16.3	0.7197	0	0
85451	UNK	17q25.1	0.7193	0	0
126526	C19orf47	19q13.2	0.7189	0	0
6908	TBP	6q27	0.7183	0	0
79648	MCPH1	8p23.1	0.7181	0	0
55520	ELAC1	18q21.2	0.7176	0	0
55140	ELP3	8p21.1	0.7172	0	0
79139	DERL1	8q24.13	0.717	0	0
23326	USP22	17p11.2	0.7169	0	0
79003	MIS12	17p13.2	0.7168	0	0
84923	FAM104A	17q25.1	0.7165	0	0
56893	UBQLN4	1q22	0.7161	0	0
84064	HDHD2	18q21.1	0.7157	0	0
5511	PPP1R8	1p35.3	0.7155	0	0
25821	MTO1	6q13	0.7145	0	0
6416	MAP2K4	17p12	0.7137	0	0
9491	PSMF1	20p13	0.7131	0	0
57226	LYRM2	6q15	0.713	0	0
23029	RBM34	1q42.3	0.7125	0	0
91408	BTF3L4	1p32.3	0.7124	0	0
6602	SMARCD1	12q13.12	0.7114	0	0
9373	PLAA	9p21.2	0.7113	0	0
10329	TMEM5	12q14.2	0.7112	0	0
8089	YEATS4	12q15	0.7112	0	0
7016	TESK1	9p13.3	0.7103	0	0
6760	SS18	18q11.2	0.7101	0	0
8724	SNX3	6q21	0.7078	0	0
26099	SZRD1	1p36.13	0.7076	0	0
84991	RBM17	10p15.1	0.7076	0	0
65056	GPBP1	5q11.2	0.7075	0	0
9694	EMC2	8q23.1	0.7068	0	0
9382	COG1	17q25.1	0.7063	0	0
51465	UBE2J1	6q15	0.7061	0	0
4817	NIT1	1q23.3	0.7054	0	0
7551	ZNF3	7q22.1	0.7041	0	0
8449	DHX16	6p21.33	0.7032	0	0
54903	MKS1	17q22	0.7027	0	0
284040	CDRT4	17p12	0.7026	0	0
92609	TIMM50	19q13.2	0.7007	0	0
55756	INTS9	8p21.1	0.7005	0	0
25793	FBXO7	22q12.3	0.7001	0	0
83940	TATDN1	8q24.13	0.6999	0	0
57335	ZNF286A	17p12	0.6997	0	0
128637	TBC1D20	20p13	0.6994	0	0
345757	FAM174A	5q21.1	0.6993	0	0
2782	GNB1	1p36.33	0.6992	0	0
5537	PPP6C	9q33.3	0.699	0	0
140461	ASB8	12q13.11	0.6978	0	0
5636	PRPSAP2	17p11.2	0.6978	0	0
124637	CYB5D1	17p13.1	0.6976	0	0
4802	NFYC	1p34.2	0.6973	0	0
5927	KDM5A	12p13.33	0.6972	0	0
9733	SART3	12q23.3	0.6958	0	0
134359	POC5	5q13.3	0.6957	0	0
8559	PRPF18	10p13	0.6956	0	0
114799	ESCO1	18q11.2	0.6943	0	0
51362	CDC40	6q21	0.6937	0	0
55846	ITFG2	12p13.33	0.6935	0	0
131965	METTL6	3p25.1	0.6928	0	0
400	ARL1	12q23.2	0.6927	0	0
5134	PDCD2	6q27	0.6927	0	0
84749	USP30	12q24.11	0.6925	0	0
9927	MFN2	1p36.22	0.6925	0	0
51118	UTP11L	1p34.3	0.6918	0	0
79665	DHX40	17q23.1	0.6913	0	0
22916	NCBP2	3q29	0.6907	0	0
29883	CNOT7	8p22	0.6905	0	0
6642	SNX1	15q22.31	0.6904	0	0
498	ATP5A1	18q21.1	0.69	0	0
7289	TULP3	12p13.33	0.69	0	0
9896	FIG4	6q21	0.6897	0	0
5094	PCBP2	12q13.13	0.6895	0	0
23	ABCF1	6p21.33	0.6892	0	0
26054	SENP6	6q14.1	0.6889	0	0
84461	NEURL4	17p13.1	0.6883	0	0
10067	SCAMP3	1q22	0.688	0	0
246269	LACE1	6q21	0.6863	0	0
375	ARF1	1q42.13	0.6863	0	0
51660	MPC1	6q27	0.6858	0	0
8846	ALKBH1	14q24.3	0.6856	0	0
6944	VPS72	1q21.3	0.6855	0	0
22826	DNAJC8	1p35.3	0.6854	0	0
25912	C1orf43	1q21.3	0.6843	0	0
27257	LSM1	8p11.23	0.6842	0	0
51125	GOLGA7	8p11.21	0.6836	0	0
9589	WTAP	6q25.3	0.6833	0	0
26168	SENP3	17p13.1	0.683	0	0
124936	CYB5D2	17p13.2	0.6828	0	0
84549	MAK16	8p12	0.6828	0	0
79947	DHDDS	1p36.11	0.6825	0	0
9135	RABEP1	17p13.2	0.6824	0	0
93210	PGAP3	17q12	0.6823	0	0
80173	IFT74	9p21.2	0.6816	0	0
80143	SIKE1	1p13.2	0.6815	0	0
25977	NECAP1	12p13.31	0.6814	0	0
4155	MBP	18q23	0.6809	0	0
5889	RAD51C	17q22	0.6804	0	0
23125	CAMTA2	17p13.2	0.6796	0	0
10767	HBS1L	6q23.3	0.6792	0	0
7884	SLBP	4p16.3	0.6792	0	0
10987	COPS5	8q13.1	0.6783	0	0
51107	APH1A	1q21.2	0.678	0	0
57038	RARS2	6q15	0.678	0	0
8703	B4GALT3	1q23.3	0.678	0	0
64689	GORASP1	3p22.2	0.6777	0	0
30968	STOML2	9p13.3	0.6775	0	0
284018	C17orf58	17q24.2	0.6772	0	0
10269	ZMPSTE24	1p34.2	0.6768	0	0
65005	MRPL9	1q21.3	0.6767	0	0
4839	NOP2	12p13.31	0.6763	0	0
51321	AMZ2	17q24.2	0.6763	0	0
51444	RNF138	18q12.1	0.6761	0	0
64431	ACTR6	12q23.1	0.6761	0	0
83732	RIOK1	6p24.3	0.6761	0	0
80006	TRAPPC13	5q12.3	0.6748	0	0
155061	ZNF746	7q36.1	0.6746	0	0
10762	NUP50	22q13.31	0.6737	0	0
54868	TMEM104	17q25.1	0.6729	0	0
7572	ZNF24	18q12.2	0.6729	0	0
1801	DPH1	17p13.3	0.6727	0	0
2665	GDI2	10p15.1	0.6724	0	0
55317	AP5S1	20p13	0.6724	0	0
7879	RAB7A	3q21.3	0.6722	0	0
51094	ADIPOR1	1q32.1	0.6719	0	0
9341	VAMP3	1p36.23	0.6719	0	0
57380	MRS2	6p22.3	0.6715	0	0
8454	CUL1	7q36.1	0.6713	0	0
55278	QRSL1	6q21	0.6711	0	0
1453	CSNK1D	17q25.3	0.6708	0	0
83473	KATNAL2	18q21.1	0.6708	0	0
23587	ELP5	17p13.1	0.6707	0	0
5546	PRCC	1q23.1	0.6707	0	0
63826	SRR	17p13.3	0.6706	0	0
7818	DAP3	1q22	0.6706	0	0
201965	RWDD4	4q35.1	0.6705	0	0
55197	RPRD1A	18q12.2	0.6705	0	0
7637	ZNF84	12q24.33	0.6704	0	0
80153	EDC3	15q24.1	0.6704	0	0
6827	SUPT4H1	17q22	0.6701	0	0
23335	WDR7	18q21.31	0.67	0	0
85021	REPS1	6q24.1	0.6696	0	0
5571	PRKAG1	12q13.12	0.6695	0	0
9063	PIAS2	18q21.1	0.6692	0	0
252969	NEIL2	8p23.1	0.6687	0	0
23608	MKRN1	7q34	0.6686	0	0
2931	GSK3A	19q13.2	0.6686	0	0
84299	MIEN1	17q12	0.6684	0	0
6905	TBCE	1q42.3	0.6681	0	0
8872	CDC123	10p13	0.6681	0	0
5394	EXOSC10	1p36.22	0.6679	0	0
54934	KANSL2	12q13.11	0.6675	0	0
10956	OS9	12q13.3	0.6673	0	0
25842	ASF1A	6q22.31	0.6673	0	0
92014	SLC25A51	9p13.2	0.6673	0	0
23339	VPS39	15q15.1	0.6672	0	0
83608	C18orf21	18q12.2	0.6669	0	0
5862	RAB2A	8q12.1	0.6666	0	0
54516	MTRF1L	6q25.2	0.6665	0	0
85369	STRIP1	1p13.3	0.6663	0	0
79717	PPCS	1p34.2	0.6658	0	0
5108	PCM1	8p22	0.6655	0	0
2224	FDPS	1q22	0.6654	0	0
60528	ELAC2	17p12	0.6654	0	0
54914	FOCAD	9p21.3	0.6651	0	0
10552	ARPC1A	7q22.1	0.665	0	0
25879	DCAF13	8q22.3	0.6648	0	0
23660	ZKSCAN5	7q22.1	0.6642	0	0
5714	PSMD8	19q13.2	0.6642	0	0
80308	FLAD1	1q21.3	0.6642	0	0
5810	RAD1	5p13.2	0.6641	0	0
23087	TRIM35	8p21.2	0.6637	0	0
9797	TATDN2	3p25.3	0.6626	0	0
57231	SNX14	6q14.3	0.6624	0	0
10059	DNM1L	12p11.21	0.6622	0	0
25926	NOL11	17q24.2	0.662	0	0
57180	ACTR3B	7q36.1	0.661	0	0
23633	KPNA6	1p35.1	0.6609	0	0
55181	SMG8	17q22	0.6602	0	0
1822	ATN1	12p13.31	0.66	0	0
8161	COIL	17q22	0.66	0	0
9918	NCAPD2	12p13.31	0.6598	0	0
5635	PRPSAP1	17q25.1	0.6596	0	0
9862	MED24	17q21.1	0.6595	0	0
8798	DYRK4	12p13.32	0.6594	0	0
23039	XPO7	8p21.3	0.6593	0	0
149986	LSM14B	20q13.33	0.6592	0	0
93973	ACTR8	3p21.1	0.6592	0	0
55174	INTS10	8p21.3	0.6589	0	0
81556	VWA9	15q22.31	0.6587	0	0
63931	MRPS14	1q25.1	0.658	0	0
23484	LEPROTL1	8p12	0.6579	0	0
9453	GGPS1	1q42.3	0.6579	0	0
9887	SMG7	1q25.3	0.6577	0	0
29058	TMEM230	20p13	0.6575	0	0
51022	GLRX2	1q31.2	0.6575	0	0
81689	ISCA1	9q21.33	0.6571	0	0
91833	WDR20	14q32.31	0.6571	0	0
400657	LINC00909	18q22.3	0.6568	0	0
26097	CHTOP	1q21.3	0.6567	0	0
51081	MRPS7	17q25.1	0.6565	0	0
57466	SCAF4	21q22.11	0.656	0	0
5786	PTPRA	20p13	0.6554	0	0
10296	MAEA	4p16.3	0.6551	0	0
3954	LETM1	4p16.3	0.6543	0	0
5110	PCMT1	6q25.1	0.6543	0	0
121665	SPPL3	12q24.31	0.6539	0	0
91782	CHMP7	8p21.3	0.6539	0	0
25962	KIAA1429	8q22.1	0.6536	0	0
11168	PSIP1	9p22.3	0.6534	0	0
85013	TMEM128	4p16.3	0.6534	0	0
5893	RAD52	12p13.33	0.6532	0	0
200081	TXLNA	1p35.1	0.6531	0	0
22933	SIRT2	19q13.2	0.653	0	0
51164	DCTN4	5q33.1	0.6528	0	0
55188	RIC8B	12q23.3	0.6527	0	0
51389	RWDD1	6q22.1	0.6526	0	0
6745	SSR1	6p24.3	0.6526	0	0
7566	ZNF18	17p12	0.6525	0	0
80185	TTI2	8p12	0.6525	0	0
2339	FNTA	8p11.21	0.6522	0	0
146691	TOM1L2	17p11.2	0.652	0	0
123720	WHAMM	15q25.2	0.6515	0	0
56995	TULP4	6q25.3	0.6512	0	0
29920	PYCR2	1q42.12	0.6507	0	0
5710	PSMD4	1q21.3	0.6506	0	0
55154	MSTO1	1q22	0.6504	0	0
1655	DDX5	17q23.3	0.6495	0	0
339448	C1orf174	1p36.32	0.6492	0	0
7327	UBE2G2	21q22.3	0.6492	0	0
23140	ZZEF1	17p13.2	0.6489	0	0
54904	WHSC1L1	8p11.23	0.6488	0	0
4520	MTF1	1p34.3	0.6486	0	0
10946	SF3A3	1p34.3	0.6483	0	0
57102	C12orf4	12p13.32	0.6479	0	0
22796	COG2	1q42.2	0.6474	0	0
728568	C12orf73	12q23.3	0.6474	0	0
54870	QRICH1	3p21.31	0.6473	0	0
10914	PAPOLA	14q32.2	0.6471	0	0
998	CDC42	1p36.12	0.6471	0	0
10233	LRRC23	12p13.31	0.6467	0	0
26001	RNF167	17p13.2	0.6467	0	0
23081	KDM4C	9p24.1	0.6466	0	0
1859	DYRK1A	21q22.13	0.6463	0	0
57724	EPG5	18q12.3	0.6462	0	0
23595	ORC3	6q15	0.646	0	0
57136	APMAP	20p11.21	0.646	0	0
51003	MED31	17p13.1	0.6456	0	0
9054	NFS1	20q11.22	0.6456	0	0
51506	UFC1	1q23.3	0.6455	0	0
10489	LRRC41	1p34.1	0.6451	0	0
892	CCNC	6q16.2	0.6447	0	0
4698	NDUFA5	7q31.32	0.6445	0	0
6917	TCEA1	8q11.23	0.6445	0	0
10238	DCAF7	17q23.3	0.6443	0	0
377	ARF3	12q13.12	0.644	0	0
6879	TAF7	5q31.3	0.6439	0	0
79590	MRPL24	1q23.1	0.6434	0	0
79886	CAAP1	9p21.2	0.6433	0	0
54915	YTHDF1	20q13.33	0.643	0	0
83746	L3MBTL2	22q13.2	0.643	0	0
55039	TRMT12	8q24.13	0.6426	0	0
5870	RAB6A	11q13.4	0.6426	0	0
7982	ST7	7q31.2	0.6426	0	0
9650	MTFR1	8q13.1	0.6423	0	0
85406	DNAJC14	12q13.2	0.6421	0	0
158	ADSL	22q13.1	0.642	0	0
10282	BET1	7q21.3	0.6419	0	0
6727	SRP14	15q15.1	0.6419	0	0
92335	STRADA	17q23.3	0.6419	0	0
51204	TACO1	17q23.3	0.6415	0	0
9527	GOSR1	17q11.2	0.6415	0	0
10671	DCTN6	8p12	0.641	0	0
81847	RNF146	6q22.33	0.641	0	0
1802	DPH2	1p34.1	0.6409	0	0
5202	PFDN2	1q23.3	0.6409	0	0
5704	PSMC4	19q13.2	0.6409	0	0
51507	RTFDC1	20q13.31	0.6408	0	0
114826	SMYD4	17p13.3	0.6406	0	0
11062	DUS4L	7q22.3	0.6405	0	0
1353	COX11	17q22	0.6395	0	0
65125	WNK1	12p13.33	0.6395	0	0
10284	SAP18	13q12.11	0.6394	0	0
146923	RUNDC1	17q21.31	0.6391	0	0
29956	CERS2	1q21.3	0.6391	0	0
9921	RNF10	12q24.31	0.6391	0	0
56270	WDR45B	17q25.3	0.6389	0	0
157697	ERICH1	8p23.3	0.6387	0	0
261726	TIPRL	1q24.2	0.6387	0	0
92703	TMEM183A	1q32.1	0.6387	0	0
55907	CMAS	12p12.1	0.6386	0	0
137492	VPS37A	8p22	0.6385	0	0
5894	RAF1	3p25.2	0.6384	0	0
10444	ZER1	9q34.11	0.6383	0	0
9682	KDM4A	1p34.1	0.6383	0	0
7515	XRCC1	19q13.31	0.6381	0	0
85364	ZCCHC3	20p13	0.6381	0	0
91298	C12orf29	12q21.32	0.6379	0	0
54471	SMCR7L	22q13.1	0.6375	0	0
387263	C6orf120	6q27	0.6367	0	0
84622	ZNF594	17p13.2	0.6366	0	0
10576	CCT2	12q15	0.6364	0	0
3066	HDAC2	6q21	0.6364	0	0
57536	KIAA1328	18q12.2	0.6364	0	0
60626	RIC8A	11p15.5	0.6362	0	0
55334	SLC39A9	14q24.1	0.6361	0	0
4141	MARS	12q13.3	0.6357	0	0
83877	TM2D2	8p11.22	0.6357	0	0
1497	CTNS	17p13.2	0.6355	0	0
54901	CDKAL1	6p22.3	0.6353	0	0
9731	CEP104	1p36.32	0.6349	0	0
65265	C8orf33	8q24.3	0.6346	0	0
91647	ATPAF2	17p11.2	0.6341	0	0
65080	MRPL44	2q36.1	0.6334	0	0
80222	TARS2	1q21.3	0.6334	0	0
22864	R3HDM2	12q13.3	0.6333	0	0
22888	UBOX5	20p13	0.6329	0	0
11171	STRAP	12p12.3	0.6328	0	0
8562	DENR	12q24.31	0.6328	0	0
10081	PDCD7	15q22.31	0.6327	0	0
23184	MESDC2	15q25.1	0.6327	0	0
7812	CSDE1	1p13.2	0.6324	0	0
9804	TOMM20	1q42.3	0.6322	0	0
6341	SCO1	17p13.1	0.6318	0	0
51582	AZIN1	8q22.3	0.6317	0	0
51763	INPP5K	17p13.3	0.631	0	0
9326	ZNHIT3	17q12	0.631	0	0
9640	ZNF592	15q25.3	0.631	0	0
79753	SNIP1	1p34.3	0.6307	0	0
7905	REEP5	5q22.2	0.6306	0	0
1487	CTBP1	4p16.3	0.6304	0	0
29079	MED4	13q14.2	0.6304	0	0
92140	MTDH	8q22.1	0.6303	0	0
4074	M6PR	12p13.31	0.6301	0	0
200186	CRTC2	1q21.3	0.63	0	0
5885	RAD21	8q24.11	0.6298	0	0
5440	POLR2K	8q22.2	0.6295	0	0
54469	ZFAND6	15q25.1	0.6291	0	0
54495	TMX3	18q22.1	0.6288	0	0
8732	RNGTT	6q15	0.6288	0	0
55656	INTS8	8q22.1	0.6287	0	0
4799	NFX1	9p13.3	0.6284	0	0
11338	U2AF2	19q13.42	0.6282	0	0
4055	LTBR	12p13.31	0.6281	0	0
8888	MCM3AP	21q22.3	0.628	0	0
81559	TRIM11	1q42.13	0.6279	0	0
10352	WARS2	1p12	0.6277	0	0
3420	IDH3B	20p13	0.6276	0	0
63915	BLOC1S5	6p24.3	0.6274	0	0
9847	C2CD5	12p12.1	0.6273	0	0
79089	TMUB2	17q21.31	0.6272	0	0
26276	VPS33B	15q26.1	0.6271	0	0
10513	APPBP2	17q23.2	0.627	0	0
91445	RNF185	22q12.2	0.6269	0	0
9474	ATG5	6q21	0.6269	0	0
135114	HINT3	6q22.32	0.6264	0	0
55003	PAK1IP1	6p24.2	0.6262	0	0
2802	GOLGA3	12q24.33	0.6261	0	0
9218	VAPA	18p11.22	0.626	0	0
201164	PLD6	17p11.2	0.6259	0	0
51478	HSD17B7	1q23.3	0.6258	0	0
80207	OPA3	19q13.32	0.6258	0	0
5516	PPP2CB	8p12	0.6257	0	0
56984	PSMG2	18p11.21	0.6253	0	0
10194	TSHZ1	18q22.3	0.6252	0	0
5198	PFAS	17p13.1	0.6252	0	0
6311	ATXN2	12q24.12	0.6251	0	0
10621	POLR3F	20p11.23	0.6249	0	0
6051	RNPEP	1q32.1	0.6249	0	0
55628	ZNF407	18q22.3	0.6248	0	0
51182	HSPA14	10p13	0.6247	0	0
90956	ADCK2	7q34	0.6247	0	0
55207	ARL8B	3p26.1	0.6245	0	0
7419	VDAC3	8p11.21	0.6245	0	0
11127	KIF3A	5q31.1	0.6241	0	0
55862	ECHDC1	6q22.33	0.6241	0	0
10237	SLC35B1	17q21.33	0.6238	0	0
729515	TMEM242	6q25.3	0.6238	0	0
8737	RIPK1	6p25.2	0.6236	0	0
93134	ZNF561	19p13.2	0.6234	0	0
1209	CLPTM1	19q13.32	0.6232	0	0
51340	CRNKL1	20p11.23	0.6228	0	0
219402	MTIF3	13q12.2	0.6218	0	0
51126	NAA20	20p11.23	0.6218	0	0
8881	CDC16	13q34	0.6217	0	0
10425	ARIH2	3p21.31	0.6214	0	0
51272	BET1L	11p15.5	0.6213	0	0
6924	TCEB3	1p36.11	0.6213	0	0
9632	SEC24C	10q22.2	0.6212	0	0
26953	RANBP6	9p24.1	0.6211	0	0
9897	KIAA0196	8q24.13	0.6211	0	0
80196	RNF34	12q24.31	0.6207	0	0
56478	EIF4ENIF1	22q12.2	0.6206	0	0
26608	TBL2	7q11.23	0.6205	0	0
2800	GOLGA1	9q33.3	0.6205	0	0
64863	METTL4	18p11.32	0.6194	0	0
9110	MTMR4	17q22	0.6193	0	0
203260	CCDC107	9p13.3	0.619	0	0
5525	PPP2R5A	1q32.3	0.6189	0	0
57097	PARP11	12p13.32	0.6188	0	0
25904	CNOT10	3p22.3	0.6187	0	0
26523	AGO1	1p34.3	0.6186	0	0
55080	TAPBPL	12p13.31	0.6186	0	0
9416	DDX23	12q13.12	0.6186	0	0
84254	CAMKK1	17p13.2	0.6185	0	0
6478	SIAH2	3q25.1	0.6184	0	0
57403	RAB22A	20q13.32	0.6182	0	0
79018	GID4	17p11.2	0.6182	0	0
90701	SEC11C	18q21.32	0.6181	0	0
22827	PUF60	8q24.3	0.6179	0	0
11108	PRDM4	12q23.3	0.6177	0	0
221302	ZUFSP	6q22.1	0.6171	0	0
64897	C12orf43	12q24.31	0.6171	0	0
10540	DCTN2	12q13.3	0.6169	0	0
126626	GABPB2	1q21.3	0.6167	0	0
65082	VPS33A	12q24.31	0.6167	0	0
57213	SPRYD7	13q14.2	0.6164	0	0
9777	TM9SF4	20q11.21	0.6164	0	0
89910	UBE3B	12q24.11	0.6159	0	0
29102	DROSHA	5p13.3	0.6157	0	0
54955	C1orf109	1p34.3	0.6155	0	0
55105	GPATCH2	1q41	0.6155	0	0
3298	HSF2	6q22.31	0.6153	0	0
55108	BSDC1	1p35.1	0.6148	0	0
6821	SUOX	12q13.2	0.6148	0	0
9883	POM121	7q11.23	0.6147	0	0
100101267	POM121C	7q11.23	0.6146	0	0
9410	SNRNP40	1p35.2	0.6145	0	0
7342	UBP1	3p22.3	0.6143	0	0
79647	AKIRIN1	1p34.3	0.6143	0	0
54953	C1orf27	1q31.1	0.6142	0	0
7862	BRPF1	3p25.3	0.6142	0	0
29960	FTSJ2	7p22.3	0.6141	0	0
84955	NUDCD1	8q23.1	0.6141	0	0
85437	ZCRB1	12q12	0.6139	0	0
79701	OGFOD3	17q25.3	0.6138	0	0
22944	KIN	10p14	0.6137	0	0
54984	PINX1	8p23.1	0.6137	0	0
124961	ZFP3	17p13.2	0.6136	0	0
286053	NSMCE2	8q24.13	0.6136	0	0
55974	SLC50A1	1q22	0.6135	0	0
90416	C15orf57	15q15.1	0.6134	0	0
51134	CCDC41	12q22	0.613	0	0
23478	SEC11A	15q25.3	0.6129	0	0
10286	BCAS2	1p13.2	0.6128	0	0
57763	ANKRA2	5q13.2	0.6125	0	0
2547	XRCC6	22q13.2	0.6124	0	0
28956	LAMTOR2	1q22	0.6124	0	0
4140	MARK3	14q32.32	0.6123	0	0
54890	ALKBH5	17p11.2	0.6123	0	0
23085	ERC1	12p13.33	0.6122	0	0
9675	TTI1	20q11.23	0.612	0	0
25914	RTTN	18q22.2	0.6119	0	0
60313	GPBP1L1	1p34.1	0.6117	0	0
30000	TNPO2	19p13.2	0.6114	0	0
9772	KIAA0195	17q25.1	0.6114	0	0
6117	RPA1	17p13.3	0.6113	0	0
114932	MRFAP1L1	4p16.1	0.6112	0	0
29777	ABT1	6p22.2	0.6111	0	0
56658	TRIM39	6p22.1	0.6111	0	0
10869	USP19	3p21.31	0.611	0	0
9950	GOLGA5	14q32.12	0.611	0	0
388753	COA6	1q42.2	0.6108	0	0
3068	HDGF	1q23.1	0.6107	0	0
55884	WSB2	12q24.23	0.6105	0	0
5073	PARN	16p13.12	0.6104	0	0
55028	C17orf80	17q25.1	0.61	0	0
80762	NDFIP1	5q31.3	0.61	0	0
11201	POLI	18q21.2	0.6093	0	0
23383	MAU2	19p13.11	0.6091	0	0
57179	KIAA1191	5q35.2	0.6091	0	0
79693	YRDC	1p34.3	0.6091	0	0
137964	AGPAT6	8p11.21	0.609	0	0
84926	SPRYD3	12q13.13	0.6088	0	0
3020	H3F3A	1q42.12	0.6086	0	0
66036	MTMR9	8p23.1	0.6083	0	0
9179	AP4M1	7q22.1	0.6083	0	0
10600	USP16	21q21.3	0.6078	0	0
50809	HP1BP3	1p36.12	0.6072	0	0
28998	MRPL13	8q24.12	0.6068	0	0
6878	TAF6	7q22.1	0.6067	0	0
55122	AKIRIN2	6q15	0.6066	0	0
7203	CCT3	1q22	0.6066	0	0
51433	ANAPC5	12q24.31	0.6065	0	0
3836	KPNA1	3q21.1	0.6064	0	0
25853	DCAF12	9p13.3	0.6061	0	0
51174	TUBD1	17q23.1	0.6061	0	0
54840	APTX	9p21.1	0.6058	0	0
23557	SNAPIN	1q21.3	0.6057	0	0
55666	NPLOC4	17q25.3	0.6057	0	0
27102	EIF2AK1	7p22.1	0.6056	0	0
57521	RPTOR	17q25.3	0.6056	0	0
51538	ZCCHC17	1p35.2	0.6053	0	0
7415	VCP	9p13.3	0.6053	0	0
79005	SCNM1	1q21.3	0.6053	0	0
10548	TM9SF1	14q12	0.6051	0	0
5162	PDHB	3p14.3	0.605	0	0
2475	MTOR	1p36.22	0.6049	0	0
4904	YBX1	1p34.2	0.6048	0	0
55245	UQCC	20q11.22	0.6047	0	0
6257	RXRB	6p21.32	0.6046	0	0
57003	CCDC47	17q23.3	0.6044	0	0
116461	TSEN15	1q25.3	0.6043	0	0
79573	TTC13	1q42.2	0.6041	0	0
10228	STX6	1q25.3	0.604	0	0
5705	PSMC5	17q23.3	0.604	0	0
1861	TOR1A	9q34.11	0.6036	0	0
51202	DDX47	12p13.1	0.6036	0	0
55274	PHF10	6q27	0.6035	0	0
51143	DYNC1LI1	3p22.3	0.6034	0	0
55069	TMEM248	7q11.21	0.603	0	0
26024	PTCD1	7q22.1	0.6029	0	0
11190	CEP250	20q11.22	0.6026	0	0
26259	FBXW8	12q24.22	0.6026	0	0
51569	UFM1	13q13.3	0.6026	0	0
692094	MSMP	9p13.3	0.6026	0	0
10745	PHTF1	1p13.2	0.6024	0	0
6950	TCP1	6q25.3	0.6023	0	0
256302	C17orf103	17p11.2	0.6022	0	0
57602	USP36	17q25.3	0.6021	0	0
51397	COMMD10	5q23.1	0.6018	0	0
57107	PDSS2	6q21	0.6017	0	0
348793	WDR53	3q29	0.6015	0	0
84196	USP48	1p36.12	0.6012	0	0
51175	TUBE1	6q21	0.6006	0	0
93587	TRMT10A	4q23	0.6006	0	0
57634	EP400	12q24.33	0.6005	0	0
84062	DTNBP1	6p22.3	0.6004	0	0
10436	EMG1	12p13.31	0.6	0	0
51479	ANKFY1	17p13.2	0.6	0	0
55629	PNRC2	1p36.11	0.5997	0	0
84191	FAM96A	15q22.31	0.5996	0	0
91574	C12orf65	12q24.31	0.5996	0	0
23463	ICMT	1p36.31	0.5992	0	0
80349	WDR61	15q25.1	0.599	0	0
23259	DDHD2	8p11.23	0.5989	0	0
65083	NOL6	9p13.3	0.5989	0	0
26151	NAT9	17q25.1	0.5985	0	0
23038	WDTC1	1p36.11	0.5983	0	0
7988	ZNF212	7q36.1	0.5981	0	0
8498	RANBP3	19p13.3	0.5981	0	0
11231	SEC63	6q21	0.5978	0	0
257236	CCDC96	4p16.1	0.5977	0	0
6293	VPS52	6p21.32	0.5974	0	0
7799	PRDM2	1p36.21	0.5974	0	0
116150	NUS1	6q22.1	0.5973	0	0
528	ATP6V1C1	8q22.3	0.5973	0	0
4087	SMAD2	18q21.1	0.5972	0	0
89122	TRIM4	7q22.1	0.5972	0	0
10390	CEPT1	1p13.3	0.597	0	0
56953	NT5M	17p11.2	0.5968	0	0
9925	ZBTB5	9p13.2	0.5967	0	0
54919	HEATR2	7p22.3	0.5966	0	0
84946	LTV1	6q24.2	0.5966	0	0
2962	GTF2F1	19p13.3	0.5965	0	0
25813	SAMM50	22q13.31	0.5964	0	0
55633	TBC1D22B	6p21.2	0.5964	0	0
9570	GOSR2	17q21.32	0.5963	0	0
55968	NSFL1C	20p13	0.5961	0	0
23032	USP33	1p31.1	0.5959	0	0
8634	RTCA	1p21.2	0.5958	0	0
51567	TDP2	6p22.3	0.5957	0	0
100101467	ZSCAN30	18q12.2	0.5956	0	0
51497	NELFCD	20q13.32	0.5955	0	0
22929	SEPHS1	10p13	0.5954	0	0
100130311	C17orf107	17p13.2	0.5951	0	0
51759	C9orf78	9q34.11	0.5951	0	0
8087	FXR1	3q26.33	0.5951	0	0
83941	TM2D1	1p31.3	0.5951	0	0
114883	OSBPL9	1p32.3	0.595	0	0
8649	LAMTOR3	4q23	0.5949	0	0
54883	CWC25	17q12	0.5948	0	0
4193	MDM2	12q15	0.5947	0	0
27297	CRCP	7q11.21	0.5945	0	0
10818	FRS2	12q15	0.5944	0	0
27244	SESN1	6q21	0.5943	0	0
10478	SLC25A17	22q13.2	0.5941	0	0
55095	SAMD4B	19q13.2	0.5941	0	0
5906	RAP1A	1p13.2	0.5937	0	0
55770	EXOC2	6p25.3	0.5936	0	0
112950	MED8	1p34.2	0.5934	0	0
283237	TTC9C	11q12.3	0.5934	0	0
57190	SEPN1	1p36.11	0.5932	0	0
10073	SNUPN	15q24.2	0.5931	0	0
10902	BRD8	5q31.2	0.593	0	0
56890	MDM1	12q15	0.5928	0	0
57470	LRRC47	1p36.32	0.5928	0	0
10336	PCGF3	4p16.3	0.5927	0	0
79600	TCTN1	12q24.11	0.5926	0	0
285753	CEP57L1	6q21	0.5925	0	0
10440	TIMM17A	1q32.1	0.5924	0	0
116224	FAM122A	9q21.11	0.5923	0	0
79752	ZFAND1	8q21.13	0.5922	0	0
5279	PIGC	1q24.3	0.5919	0	0
57693	ZNF317	19p13.2	0.5919	0	0
55275	VPS53	17p13.3	0.5918	0	0
55768	NGLY1	3p24.2	0.5918	0	0
23302	WSCD1	17p13.2	0.5916	0	0
117246	FTSJ3	17q23.3	0.5915	0	0
84268	RPAIN	17p13.2	0.5913	0	0
348995	NUP43	6q25.1	0.5912	0	0
2029	ENSA	1q21.3	0.5911	0	0
9919	SEC16A	9q34.3	0.5911	0	0
6433	SFSWAP	12q24.33	0.591	0	0
81789	TIGD6	5q32	0.591	0	0
91603	ZNF830	17q12	0.591	0	0
23390	ZDHHC17	12q21.2	0.5906	0	0
25871	C3orf17	3q13.2	0.5905	0	0
10294	DNAJA2	16q11.2	0.5901	0	0
81572	PDRG1	20q11.21	0.5897	0	0
3916	LAMP1	13q34	0.5893	0	0
64412	GZF1	20p11.21	0.5892	0	0
84328	LZIC	1p36.22	0.5891	0	0
79048	SECISBP2	9q22.2	0.589	0	0
79882	ZC3H14	14q31.3	0.589	0	0
284323	ZNF780A	19q13.2	0.5888	0	0
10330	CNPY2	12q13.3	0.5883	0	0
2271	FH	1q43	0.588	0	0
473	RERE	1p36.23	0.5879	0	0
7391	USF1	1q23.3	0.5878	0	0
8195	MKKS	20p12.2	0.5877	0	0
6302	TSPAN31	12q14.1	0.5874	0	0
5601	MAPK9	5q35.3	0.5872	0	0
112495	GTF3C6	6q21	0.5869	0	0
51654	CDK5RAP1	20q11.21	0.5868	0	0
83544	DNAL1	14q24.3	0.5868	0	0
55795	PCID2	13q34	0.5867	0	0
79683	ZDHHC14	6q25.3	0.5867	0	0
23291	FBXW11	5q35.1	0.5866	0	0
4677	NARS	18q21.31	0.5865	0	0
23673	STX12	1p35.3	0.5863	0	0
51100	SH3GLB1	1p22.3	0.5863	0	0
84246	MED10	5p15.31	0.5861	0	0
159	ADSS	1q44	0.586	0	0
201163	FLCN	17p11.2	0.586	0	0
63877	FAM204A	10q26.11	0.586	0	0
51020	HDDC2	6q22.31	0.5858	0	0
51147	ING4	12p13.31	0.5858	0	0
6844	VAMP2	17p13.1	0.5858	0	0
23609	MKRN2	3p25.2	0.5857	0	0
55184	DZANK1	20p11.23	0.5857	0	0
10048	RANBP9	6p23	0.5856	0	0
23207	PLEKHM2	1p36.21	0.5855	0	0
80724	ACAD10	12q24.12	0.5855	0	0
90488	C12orf23	12q23.3	0.5854	0	0
23155	CLCC1	1p13.3	0.5849	0	0
221154	MICU2	13q12.11	0.5847	0	0
29115	SAP30BP	17q25.1	0.5845	0	0
9325	TRIP4	15q22.31	0.5845	0	0
4259	MGST3	1q24.1	0.5841	0	0
5928	RBBP4	1p35.1	0.584	0	0
6390	SDHB	1p36.13	0.5839	0	0
7589	ZSCAN21	7q22.1	0.5838	0	0
3313	HSPA9	5q31.2	0.5837	0	0
5908	RAP1B	12q15	0.5837	0	0
63897	HEATR6	17q23.1	0.5837	0	0
10302	SNAPC5	15q22.31	0.5836	0	0
23107	MRPS27	5q13.2	0.5834	0	0
11051	NUDT21	16q12.2	0.5833	0	0
553115	PEF1	1p35.2	0.5833	0	0
80025	PANK2	20p13	0.5833	0	0
51115	RMDN1	8q21.3	0.5832	0	0
79133	NDUFAF5	20p12.1	0.583	0	0
115106	HAUS1	18q21.1	0.5829	0	0
1911	PHC1	12p13.31	0.5829	0	0
51067	YARS2	12p11.21	0.5828	0	0
8402	SLC25A11	17p13.2	0.5828	0	0
84698	CAPS2	12q21.1	0.5827	0	0
51603	METTL13	1q24.3	0.5825	0	0
55364	IMPACT	18q11.2	0.5822	0	0
200933	FBXO45	3q29	0.582	0	0
832	CAPZB	1p36.13	0.582	0	0
29097	CNIH4	1q42.11	0.5819	0	0
10957	PNRC1	6q15	0.5816	0	0
28962	OSTM1	6q21	0.5816	0	0
57613	KIAA1467	12p13.1	0.5816	0	0
3607	FOXK2	17q25.3	0.5814	0	0
84498	FAM120B	6q27	0.5814	0	0
123207	C15orf40	15q25.2	0.5812	0	0
124512	METTL23	17q25.1	0.5812	0	0
26994	RNF11	1p32.3	0.5812	0	0
55173	MRPS10	6p21.1	0.5812	0	0
8021	NUP214	9q34.13	0.5812	0	0
51018	RRP15	1q41	0.5811	0	0
55699	IARS2	1q41	0.581	0	0
201158	TVP23C	17p12	0.5809	0	0
5189	PEX1	7q21.2	0.5809	0	0
51103	NDUFAF1	15q15.1	0.5807	0	0
11333	PDAP1	7q22.1	0.5806	0	0
4957	ODF2	9q34.11	0.5804	0	0
8603	FAM193A	4p16.3	0.5804	0	0
23276	KLHL18	3p21.31	0.5803	0	0
56616	DIABLO	12q24.31	0.5802	0	0
219771	CCNY	10p11.21	0.5799	0	0
7024	TFCP2	12q13.12	0.5795	0	0
90321	ZNF766	19q13.41	0.5795	0	0
6992	PPP1R11	6p22.1	0.5794	0	0
1857	DVL3	3q27.1	0.5793	0	0
221786	FAM200A	7q22.1	0.5793	0	0
11052	CPSF6	12q15	0.5792	0	0
22832	KIAA1009	6q14.2	0.5789	0	0
1173	AP2M1	3q27.1	0.5788	0	0
252884	ZNF396	18q12.2	0.5788	0	0
57706	DENND1A	9q33.3	0.5785	0	0
55288	RHOT1	17q11.2	0.5783	0	0
128869	PIGU	20q11.22	0.5782	0	0
64853	AIDA	1q41	0.5782	0	0
54801	HAUS6	9p22.1	0.578	0	0
7534	YWHAZ	8q22.3	0.578	0	0
64216	TFB2M	1q44	0.5779	0	0
81929	SEH1L	18p11.21	0.5779	0	0
6429	SRSF4	1p35.3	0.5778	0	0
552889	ATXN7L3B	12q21.1	0.5776	0	0
137695	TMEM68	8q12.1	0.5772	0	0
51021	MRPS16	10q22.2	0.577	0	0
10939	AFG3L2	18p11.21	0.5767	0	0
8658	TNKS	8p23.1	0.5767	0	0
27069	GHITM	10q23.1	0.5766	0	0
64601	VPS16	20p13	0.5766	0	0
23023	TMCC1	3q22.1	0.5765	0	0
1770	DNAH9	17p12	0.5764	0	0
339175	METTL2A	17q23.2	0.5764	0	0
9412	MED21	12p11.23	0.5763	0	0
55164	SHQ1	3p13	0.5762	0	0
8518	IKBKAP	9q31.3	0.576	0	0
1196	CLK2	1q22	0.5758	0	0
1352	COX10	17p12	0.5758	0	0
5709	PSMD3	17q21.1	0.5758	0	0
29803	REPIN1	7q36.1	0.5757	0	0
51493	RTCB	22q12.3	0.5757	0	0
147339	C18orf25	18q21.1	0.5756	0	0
3608	ILF2	1q21.3	0.5756	0	0
7775	ZNF232	17p13.2	0.5752	0	0
9184	BUB3	10q26.13	0.5752	0	0
9878	TOX4	14q11.2	0.5752	0	0
63891	RNF123	3p21.31	0.5751	0	0
23033	DOPEY1	6q14.1	0.575	0	0
1981	EIF4G1	3q27.1	0.5749	0	0
23479	ISCU	12q23.3	0.5745	0	0
5062	PAK2	3q29	0.5745	0	0
56683	C21orf59	21q22.11	0.5743	0	0
5822	PWP2	21q22.3	0.5743	0	0
24144	TFIP11	22q12.1	0.5742	0	0
79568	C2orf47	2q33.1	0.5739	0	0
54826	GIN1	5q21.1	0.5738	0	0
7917	BAG6	6p21.33	0.5737	0	0
27101	CACYBP	1q25.1	0.5735	0	0
6883	TAF12	1p35.3	0.5735	0	0
3996	LLGL1	17p11.2	0.5734	0	0
55135	WRAP53	17p13.1	0.5733	0	0
57599	WDR48	3p22.2	0.5731	0	0
53373	TPCN1	12q24.13	0.573	0	0
9670	IPO13	1p34.1	0.5729	0	0
8895	CPNE3	8q21.3	0.5727	0	0
27097	TAF5L	1q42.13	0.5725	0	0
10557	RPP38	10p13	0.5724	0	0
54887	UHRF1BP1	6p21.31	0.5724	0	0
9209	LRRFIP2	3p22.2	0.5724	0	0
79902	NUP85	17q25.1	0.5721	0	0
8073	PTP4A2	1p35.2	0.5721	0	0
4591	TRIM37	17q22	0.572	0	0
55198	APPL2	12q23.3	0.5717	0	0
55147	RBM23	14q11.2	0.5716	0	0
90407	TMEM41A	3q27.2	0.5716	0	0
11102	RPP14	3p14.3	0.5715	0	0
27043	PELP1	17p13.2	0.5715	0	0
57150	SMIM8	6q15	0.5713	0	0
8575	PRKRA	2q31.2	0.5712	0	0
6605	SMARCE1	17q21.2	0.5711	0	0
55005	RMND1	6q25.1	0.571	0	0
92799	SHKBP1	19q13.2	0.571	0	0
285521	COX18	4q13.3	0.5708	0	0
11104	KATNA1	6q25.1	0.5707	0	0
57062	DDX24	14q32.12	0.5706	0	0
55892	MYNN	3q26.2	0.5705	0	0
23256	SCFD1	14q12	0.5703	0	0
7326	UBE2G1	17p13.2	0.5703	0	0
55229	PANK4	1p36.32	0.5702	0	0
5828	PEX2	8q21.11	0.5701	0	0
80851	SH3BP5L	1q44	0.57	0	0
2055	CLN8	8p23.3	0.5699	0	0
10102	TSFM	12q14.1	0.5697	0	0
55471	NDUFAF7	2p22.2	0.5697	0	0
9217	VAPB	20q13.32	0.5697	0	0
10363	HMG20A	15q24.3	0.5695	0	0
51000	SLC35B3	6p24.3	0.5695	0	0
158234	TRMT10B	9p13.2	0.5694	0	0
8189	SYMPK	19q13.32	0.5694	0	0
10121	ACTR1A	10q24.32	0.5692	0	0
10961	ERP29	12q24.13	0.569	0	0
26284	ERAL1	17q11.2	0.569	0	0
123016	TTC8	14q31.3	0.5688	0	0
9869	SETDB1	1q21.3	0.5687	0	0
7332	UBE2L3	22q11.21	0.5686	0	0
64421	DCLRE1C	10p13	0.5685	0	0
27291	R3HCC1L	10q24.2	0.5684	0	0
6741	SSB	2q31.1	0.5684	0	0
23514	SPIDR	8q11.21	0.5683	0	0
94081	SFXN1	5q35.2	0.5683	0	0
122553	TRAPPC6B	14q21.1	0.5678	2.22045e-16	3.31113e-12
23065	EMC1	1p36.13	0.5678	2.22045e-16	3.31113e-12
23172	FAM175B	10q26.13	0.5678	2.22045e-16	3.31113e-12
4931	NVL	1q42.11	0.5678	2.22045e-16	3.31113e-12
54956	PARP16	15q22.31	0.5675	2.22045e-16	3.31113e-12
93185	IGSF8	1q23.2	0.5675	2.22045e-16	3.31113e-12
9946	CRYZL1	21q22.11	0.5674	2.22045e-16	3.31113e-12
60492	CCDC90B	11q14.1	0.5672	2.22045e-16	3.31113e-12
7251	TSG101	11p15.1	0.567	2.22045e-16	3.31113e-12
2110	ETFDH	4q32.1	0.5668	2.22045e-16	3.31113e-12
51004	COQ6	14q24.3	0.5667	2.22045e-16	3.31113e-12
4216	MAP3K4	6q26	0.5666	2.22045e-16	3.31113e-12
51043	ZBTB7B	1q21.3	0.5664	2.22045e-16	3.31113e-12
2519	FUCA2	6q24.2	0.5663	2.22045e-16	3.31113e-12
5692	PSMB4	1q21.3	0.5662	2.22045e-16	3.31113e-12
29946	SERTAD3	19q13.2	0.5661	2.22045e-16	3.31113e-12
64429	ZDHHC6	10q25.2	0.5661	2.22045e-16	3.31113e-12
4927	NUP88	17p13.2	0.5658	2.22045e-16	3.31113e-12
90025	UBE3D	6q14.1	0.5657	2.22045e-16	3.31113e-12
55253	TYW1	7q11.21	0.5654	2.22045e-16	3.31113e-12
56181	MTFR1L	1p36.11	0.5654	2.22045e-16	3.31113e-12
55142	HAUS2	15q15.2	0.5653	2.22045e-16	3.31113e-12
6675	UAP1	1q23.3	0.5652	2.22045e-16	3.31113e-12
9364	RAB28	4p15.33	0.5651	2.22045e-16	3.31113e-12
7556	ZNF10	12q24.33	0.565	2.22045e-16	3.31113e-12
2801	GOLGA2	9q34.11	0.5649	2.22045e-16	3.31113e-12
10342	TFG	3q12.2	0.5648	2.22045e-16	3.31113e-12
5987	TRIM27	6p22.1	0.5648	2.22045e-16	3.31113e-12
51604	PIGT	20q13.12	0.5647	2.22045e-16	3.31113e-12
10454	TAB1	22q13.1	0.5646	2.22045e-16	3.31113e-12
10933	MORF4L1	15q25.1	0.5645	2.22045e-16	3.31113e-12
23381	SMG5	1q22	0.5643	4.44089e-16	6.60849e-12
129685	TAF8	6p21.1	0.5642	4.44089e-16	6.60849e-12
11218	DDX20	1p13.2	0.5639	4.44089e-16	6.60849e-12
4712	NDUFB6	9p21.1	0.5639	4.44089e-16	6.60849e-12
9039	UBA3	3p14.1	0.5637	4.44089e-16	6.60849e-12
54148	MRPL39	21q21.3	0.5636	4.44089e-16	6.60849e-12
7109	TRAPPC10	21q22.3	0.5636	4.44089e-16	6.60849e-12
7159	TP53BP2	1q41	0.5636	4.44089e-16	6.60849e-12
57541	ZNF398	7q36.1	0.5635	4.44089e-16	6.60849e-12
51633	OTUD6B	8q21.3	0.5633	4.44089e-16	6.60849e-12
65979	PHACTR4	1p35.3	0.5632	4.44089e-16	6.60849e-12
400569	MED11	17p13.2	0.5631	4.44089e-16	6.60849e-12
55432	YOD1	1q32.2	0.563	4.44089e-16	6.60849e-12
8731	RNMT	18p11.21	0.5628	4.44089e-16	6.60849e-12
9139	CBFA2T2	20q11.21	0.5628	4.44089e-16	6.60849e-12
286148	DPY19L4	8q22.1	0.5627	4.44089e-16	6.60849e-12
55665	URGCP	7p13	0.5624	4.44089e-16	6.60849e-12
10038	PARP2	14q11.2	0.5622	4.44089e-16	6.60849e-12
51031	GLOD4	17p13.3	0.5622	4.44089e-16	6.60849e-12
5554	PRH1	12p13.2	0.5621	4.44089e-16	6.60849e-12
23759	PPIL2	22q11.21	0.562	4.44089e-16	6.60849e-12
92979	MARCH9	12q14.1	0.5616	4.44089e-16	6.60849e-12
1891	ECH1	19q13.2	0.5615	4.44089e-16	6.60849e-12
28976	ACAD9	3q21.3	0.5615	4.44089e-16	6.60849e-12
93594	TBC1D31	8q24.13	0.5615	4.44089e-16	6.60849e-12
10434	LYPLA1	8q11.23	0.5613	4.44089e-16	6.60849e-12
144348	ZNF664	12q24.31	0.5613	4.44089e-16	6.60849e-12
509	ATP5C1	10p14	0.5613	4.44089e-16	6.60849e-12
79009	DDX50	10q22.1	0.5613	4.44089e-16	6.60849e-12
81566	CSRNP2	12q13.12	0.5613	4.44089e-16	6.60849e-12
10239	AP3S2	15q26.1	0.5612	4.44089e-16	6.60849e-12
23468	CBX5	12q13.13	0.5612	4.44089e-16	6.60849e-12
6118	RPA2	1p35.3	0.5612	4.44089e-16	6.60849e-12
157769	FAM91A1	8q24.13	0.5611	4.44089e-16	6.60849e-12
26040	SETBP1	18q12.3	0.5611	4.44089e-16	6.60849e-12
10298	PAK4	19q13.2	0.5609	4.44089e-16	6.60849e-12
329	BIRC2	11q22.2	0.5608	4.44089e-16	6.60849e-12
6601	SMARCC2	12q13.2	0.5608	4.44089e-16	6.60849e-12
6632	SNRPD1	18q11.2	0.5607	4.44089e-16	6.60849e-12
10625	IVNS1ABP	1q25.3	0.5606	4.44089e-16	6.60849e-12
81579	PLA2G12A	4q25	0.5606	4.44089e-16	6.60849e-12
129450	TYW5	2q33.1	0.5601	4.44089e-16	6.60849e-12
23592	LEMD3	12q14.3	0.5601	4.44089e-16	6.60849e-12
65220	NADK	1p36.33	0.56	4.44089e-16	6.60849e-12
55735	DNAJC11	1p36.31	0.5599	4.44089e-16	6.60849e-12
51531	C9orf156	9q22.33	0.5597	4.44089e-16	6.60849e-12
94239	H2AFV	7p13	0.5597	4.44089e-16	6.60849e-12
5226	PGD	1p36.22	0.5595	4.44089e-16	6.60849e-12
79145	CHCHD7	8q12.1	0.5595	4.44089e-16	6.60849e-12
7167	TPI1	12p13.31	0.5593	4.44089e-16	6.60849e-12
116840	CNTROB	17p13.1	0.5592	4.44089e-16	6.60849e-12
84938	ATG4C	1p31.3	0.5587	6.66134e-16	9.87876e-12
84274	COQ5	12q24.31	0.5586	6.66134e-16	9.87876e-12
8086	AAAS	12q13.13	0.5585	6.66134e-16	9.87876e-12
9831	ZNF623	8q24.3	0.5585	6.66134e-16	9.87876e-12
55755	CDK5RAP2	9q33.2	0.5581	6.66134e-16	9.87876e-12
59349	KLHL12	1q32.1	0.558	6.66134e-16	9.87876e-12
125170	SMCR7	17p11.2	0.5578	8.88178e-16	1.31664e-11
25814	ATXN10	22q13.31	0.5578	8.88178e-16	1.31664e-11
9588	PRDX6	1q25.1	0.5578	8.88178e-16	1.31664e-11
221785	ZSCAN25	7q22.1	0.5577	8.88178e-16	1.31664e-11
51605	TRMT6	20p12.3	0.5577	8.88178e-16	1.31664e-11
55218	EXD2	14q24.1	0.5577	8.88178e-16	1.31664e-11
84545	MRPL43	10q24.31	0.5577	8.88178e-16	1.31664e-11
51231	VRK3	19q13.33	0.5576	8.88178e-16	1.31664e-11
5494	PPM1A	14q23.1	0.5576	8.88178e-16	1.31664e-11
54928	IMPAD1	8q12.1	0.5575	8.88178e-16	1.31664e-11
9870	AREL1	14q24.3	0.5575	8.88178e-16	1.31664e-11
84942	WDR73	15q25.2	0.5574	8.88178e-16	1.31664e-11
51122	COMMD2	3q25.1	0.5573	8.88178e-16	1.31664e-11
8295	TRRAP	7q22.1	0.5573	8.88178e-16	1.31664e-11
23588	KLHDC2	14q21.3	0.557	8.88178e-16	1.31664e-11
55112	WDR60	7q36.3	0.557	8.88178e-16	1.31664e-11
55719	FAM178A	10q24.31	0.5569	8.88178e-16	1.31664e-11
7268	TTC4	1p32.3	0.5569	8.88178e-16	1.31664e-11
26100	WIPI2	7p22.1	0.5565	8.88178e-16	1.31664e-11
56943	ENY2	8q23.1	0.5564	8.88178e-16	1.31664e-11
8550	MAPKAPK5	12q24.12	0.5564	8.88178e-16	1.31664e-11
90231	KIAA2013	1p36.22	0.5564	8.88178e-16	1.31664e-11
5867	RAB4A	1q42.13	0.5563	8.88178e-16	1.31664e-11
10277	UBE4B	1p36.22	0.5562	8.88178e-16	1.31664e-11
64145	ZFYVE20	3p25.1	0.5562	8.88178e-16	1.31664e-11
8407	TAGLN2	1q23.2	0.5558	8.88178e-16	1.31664e-11
64786	TBC1D15	12q21.1	0.5557	8.88178e-16	1.31664e-11
9522	SCAMP1	5q14.1	0.5557	8.88178e-16	1.31664e-11
25788	RAD54B	8q22.1	0.5556	8.88178e-16	1.31664e-11
9477	MED20	6p21.1	0.5556	8.88178e-16	1.31664e-11
124935	SLC43A2	17p13.3	0.5555	8.88178e-16	1.31664e-11
8314	BAP1	3p21.1	0.5555	8.88178e-16	1.31664e-11
60685	ZFAND3	6p21.2	0.5554	8.88178e-16	1.31664e-11
92579	G6PC3	17q21.31	0.5554	8.88178e-16	1.31664e-11
56945	MRPS22	3q23	0.5553	8.88178e-16	1.31664e-11
84513	PPAPDC1B	8p11.23	0.5553	8.88178e-16	1.31664e-11
83549	UCK1	9q34.13	0.5549	1.11022e-15	1.6418e-11
2874	GPS2	17p13.1	0.5547	1.11022e-15	1.6418e-11
166379	BBS12	4q27	0.5546	1.11022e-15	1.6418e-11
55810	FOXJ2	12p13.31	0.5546	1.11022e-15	1.6418e-11
23052	ENDOD1	11q21	0.5545	1.33227e-15	1.96962e-11
9129	PRPF3	1q21.2	0.5545	1.33227e-15	1.96962e-11
54865	GPATCH4	1q23.1	0.5544	1.33227e-15	1.96962e-11
55094	GPATCH1	19q13.11	0.5544	1.33227e-15	1.96962e-11
55802	DCP1A	3p21.1	0.5544	1.33227e-15	1.96962e-11
9706	ULK2	17p11.2	0.5543	1.33227e-15	1.96962e-11
29889	GNL2	1p34.3	0.5542	1.33227e-15	1.96962e-11
9841	ZBTB24	6q21	0.5541	1.33227e-15	1.96962e-11
10054	UBA2	19q13.11	0.554	1.33227e-15	1.96962e-11
10899	JTB	1q21.3	0.554	1.33227e-15	1.96962e-11
11100	HNRNPUL1	19q13.2	0.554	1.33227e-15	1.96962e-11
80219	COQ10B	2q33.1	0.554	1.33227e-15	1.96962e-11
23556	PIGN	18q21.33	0.5539	1.33227e-15	1.96962e-11
90324	CCDC97	19q13.2	0.5539	1.33227e-15	1.96962e-11
23483	TGDS	13q32.1	0.5538	1.33227e-15	1.96962e-11
253959	RALGAPA1	14q13.2	0.5538	1.33227e-15	1.96962e-11
283337	ZNF740	12q13.13	0.5538	1.33227e-15	1.96962e-11
57122	NUP107	12q15	0.5538	1.33227e-15	1.96962e-11
10605	PAIP1	5p12	0.5537	1.33227e-15	1.96962e-11
6477	SIAH1	16q12.1	0.5537	1.33227e-15	1.96962e-11
4236	MFAP1	15q15.3	0.5532	1.33227e-15	1.96962e-11
4580	MTX1	1q22	0.5531	1.33227e-15	1.96962e-11
11194	ABCB8	7q36.1	0.553	1.33227e-15	1.96962e-11
116236	ABHD15	17q11.2	0.553	1.33227e-15	1.96962e-11
23510	KCTD2	17q25.1	0.553	1.33227e-15	1.96962e-11
27005	USP21	1q23.3	0.553	1.33227e-15	1.96962e-11
10380	BPNT1	1q41	0.5528	1.33227e-15	1.96962e-11
91754	NEK9	14q24.3	0.5528	1.33227e-15	1.96962e-11
85015	USP45	6q16.2	0.5527	1.55431e-15	2.29354e-11
90809	TMEM55B	14q11.2	0.5525	1.55431e-15	2.29354e-11
84933	C8orf76	8q24.13	0.5524	1.55431e-15	2.29354e-11
7170	TPM3	1q21.3	0.5521	1.77636e-15	2.62066e-11
65018	PINK1	1p36.12	0.552	1.77636e-15	2.62066e-11
26065	LSM14A	19q13.11	0.5519	1.77636e-15	2.62066e-11
9100	USP10	16q24.1	0.5518	1.77636e-15	2.62066e-11
84320	ACBD6	1q25.2	0.5517	1.77636e-15	2.62066e-11
6726	SRP9	1q42.12	0.5515	1.77636e-15	2.62066e-11
84890	ADO	10q21.3	0.5514	1.77636e-15	2.62066e-11
9166	EBAG9	8q23.2	0.5514	1.77636e-15	2.62066e-11
124751	KRBA2	17p13.1	0.5513	1.77636e-15	2.62066e-11
1616	DAXX	6p21.32	0.5513	1.77636e-15	2.62066e-11
50848	F11R	1q23.3	0.5513	1.77636e-15	2.62066e-11
988	CDC5L	6p21.1	0.5513	1.77636e-15	2.62066e-11
6584	SLC22A5	5q31.1	0.5511	1.77636e-15	2.62066e-11
80331	DNAJC5	20q13.33	0.551	1.77636e-15	2.62066e-11
10289	EIF1B	3p22.1	0.5508	1.9984e-15	2.94544e-11
200014	CC2D1B	1p32.3	0.5508	1.9984e-15	2.94544e-11
113246	C12orf57	12p13.31	0.5507	1.9984e-15	2.94544e-11
128061	C1orf131	1q42.2	0.5507	1.9984e-15	2.94544e-11
127829	ARL8A	1q32.1	0.5505	1.9984e-15	2.94544e-11
1027	CDKN1B	12p13.1	0.5504	2.22045e-15	3.27161e-11
3297	HSF1	8q24.3	0.5503	2.22045e-15	3.27161e-11
79888	LPCAT1	5p15.33	0.5503	2.22045e-15	3.27161e-11
3550	IK	5q31.3	0.5501	2.22045e-15	3.27161e-11
5536	PPP5C	19q13.32	0.5501	2.22045e-15	3.27161e-11
11235	PDCD10	3q26.1	0.55	2.22045e-15	3.27161e-11
60314	C12orf10	12q13.13	0.55	2.22045e-15	3.27161e-11
93183	PIGM	1q23.2	0.55	2.22045e-15	3.27161e-11
29078	NDUFAF4	6q16.1	0.5499	2.22045e-15	3.27161e-11
4729	NDUFV2	18p11.22	0.5499	2.22045e-15	3.27161e-11
64645	HIAT1	1p21.2	0.5497	2.22045e-15	3.27161e-11
10443	N4BP2L2	13q13.1	0.5496	2.22045e-15	3.27161e-11
54936	ADPRHL2	1p34.3	0.5496	2.22045e-15	3.27161e-11
5071	PARK2	6q26	0.5495	2.22045e-15	3.27161e-11
285672	SREK1IP1	5q12.3	0.5494	2.44249e-15	3.59535e-11
4715	NDUFB9	8q24.13	0.5494	2.44249e-15	3.59535e-11
25800	SLC39A6	18q12.2	0.5493	2.44249e-15	3.59535e-11
84844	PHF5A	22q13.2	0.5493	2.44249e-15	3.59535e-11
8697	CDC23	5q31.2	0.5492	2.44249e-15	3.59535e-11
112770	C1orf85	1q22	0.5491	2.44249e-15	3.59535e-11
2595	GANC	15q15.1	0.549	2.66454e-15	3.9206e-11
374819	LRRC37A3	17q24.1	0.5489	2.66454e-15	3.9206e-11
55341	LSG1	3q29	0.5488	2.66454e-15	3.9206e-11
51109	RDH11	14q24.1	0.5487	2.66454e-15	3.9206e-11
80817	CEP44	4q34.1	0.5487	2.66454e-15	3.9206e-11
10528	NOP56	20p13	0.5486	2.66454e-15	3.9206e-11
9097	USP14	18p11.32	0.5486	2.66454e-15	3.9206e-11
283209	PGM2L1	11q13.4	0.5485	2.66454e-15	3.9206e-11
125488	TTC39C	18q11.2	0.5483	2.66454e-15	3.9206e-11
8899	PRPF4B	6p25.2	0.5482	2.88658e-15	4.24472e-11
137209	ZNF572	8q24.13	0.5481	2.88658e-15	4.24472e-11
4733	DRG1	22q12.2	0.5481	2.88658e-15	4.24472e-11
54893	MTMR10	15q13.3	0.5481	2.88658e-15	4.24472e-11
51366	UBR5	8q22.3	0.5478	3.10862e-15	4.56999e-11
5708	PSMD2	3q27.1	0.5478	3.10862e-15	4.56999e-11
57510	XPO5	6p21.1	0.5477	3.10862e-15	4.56999e-11
6830	SUPT6H	17q11.2	0.5477	3.10862e-15	4.56999e-11
84904	ARHGEF39	9p13.3	0.5477	3.10862e-15	4.56999e-11
84932	RAB2B	14q11.2	0.5477	3.10862e-15	4.56999e-11
79934	ADCK4	19q13.2	0.5475	3.10862e-15	4.56999e-11
84340	GFM2	5q13.3	0.5475	3.10862e-15	4.56999e-11
79269	DCAF10	9p13.2	0.5473	3.10862e-15	4.56999e-11
9905	SGSM2	17p13.3	0.5473	3.10862e-15	4.56999e-11
7155	TOP2B	3p24.2	0.5472	3.10862e-15	4.56999e-11
55805	LRP2BP	4q35.1	0.547	3.33067e-15	4.89275e-11
51441	YTHDF2	1p35.3	0.5469	3.55271e-15	5.21858e-11
29929	ALG6	1p31.3	0.5465	3.55271e-15	5.21858e-11
79666	PLEKHF2	8q22.1	0.5465	3.55271e-15	5.21858e-11
6921	TCEB1	8q21.11	0.5464	3.55271e-15	5.21858e-11
80184	CEP290	12q21.32	0.5464	3.55271e-15	5.21858e-11
79157	MFSD11	17q25.1	0.5462	3.77476e-15	5.54286e-11
81853	TMEM14B	6p24.2	0.5462	3.77476e-15	5.54286e-11
29906	ST8SIA5	18q21.1	0.5568	3.9968e-15	5.86811e-11
1743	DLST	14q24.3	0.5459	3.9968e-15	5.86811e-11
3275	PRMT2	21q22.3	0.5459	3.9968e-15	5.86811e-11
79770	TXNDC15	5q31.1	0.5459	3.9968e-15	5.86811e-11
25917	THUMPD3	3p25.3	0.5458	3.9968e-15	5.86811e-11
11164	NUDT5	10p13	0.5457	3.9968e-15	5.86811e-11
1537	CYC1	8q24.3	0.5456	3.9968e-15	5.86811e-11
55845	BRK1	3p25.3	0.5456	3.9968e-15	5.86811e-11
4891	SLC11A2	12q13.12	0.5455	3.9968e-15	5.86811e-11
90390	MED30	8q24.11	0.5455	3.9968e-15	5.86811e-11
162	AP1B1	22q12.2	0.5454	3.9968e-15	5.86811e-11
23760	PITPNB	22q12.1	0.5453	4.21885e-15	6.18947e-11
81790	RNF170	8p11.21	0.5452	4.44089e-15	6.51479e-11
9354	UBE4A	11q23.3	0.5451	4.44089e-15	6.51479e-11
3622	ING2	4q35.1	0.5449	4.44089e-15	6.51479e-11
54014	BRWD1	21q22.2	0.5449	4.44089e-15	6.51479e-11
79624	C6orf211	6q25.1	0.5449	4.44089e-15	6.51479e-11
128338	DRAM2	1p13.3	0.5448	4.44089e-15	6.51479e-11
9202	ZMYM4	1p34.3	0.5448	4.44089e-15	6.51479e-11
9512	PMPCB	7q22.1	0.5448	4.44089e-15	6.51479e-11
1892	ECHS1	10q26.3	0.5446	4.66294e-15	6.8368e-11
3141	HLCS	21q22.13	0.5445	4.88498e-15	7.16187e-11
23197	FAF2	5q35.2	0.5444	4.88498e-15	7.16187e-11
26986	PABPC1	8q22.3	0.5443	4.88498e-15	7.16187e-11
5188	PET112	4q31.3	0.5443	4.88498e-15	7.16187e-11
64979	MRPL36	5p15.33	0.5443	4.88498e-15	7.16187e-11
27163	NAAA	4q21.1	0.5442	4.88498e-15	7.16187e-11
2821	GPI	19q13.11	0.544	5.10703e-15	7.48435e-11
148867	SLC30A7	1p21.2	0.5439	5.10703e-15	7.48435e-11
22936	ELL2	5q15	0.5439	5.10703e-15	7.48435e-11
7555	CNBP	3q21.3	0.5438	5.32907e-15	7.80815e-11
9877	ZC3H11A	1q32.1	0.5437	5.32907e-15	7.80815e-11
11264	PXMP4	20q11.22	0.5435	5.32907e-15	7.80815e-11
29028	ATAD2	8q24.13	0.5434	5.32907e-15	7.80815e-11
5528	PPP2R5D	6p21.1	0.5434	5.32907e-15	7.80815e-11
30844	EHD4	15q15.1	0.5433	5.55112e-15	8.13072e-11
5238	PGM3	6q14.1	0.5433	5.55112e-15	8.13072e-11
84186	ZCCHC7	9p13.2	0.5433	5.55112e-15	8.13072e-11
10565	ARFGEF1	8q13.2	0.5432	5.77316e-15	8.45422e-11
55148	UBR7	14q32.12	0.5431	5.77316e-15	8.45422e-11
2739	GLO1	6p21.2	0.543	5.77316e-15	8.45422e-11
661	POLR3D	8p21.3	0.5429	5.77316e-15	8.45422e-11
10311	DSCR3	21q22.13	0.5428	5.9952e-15	8.77698e-11
84259	DCUN1D5	11q22.3	0.5428	5.9952e-15	8.77698e-11
11176	BAZ2A	12q13.3	0.5427	5.9952e-15	8.77698e-11
201725	C4orf46	4q32.1	0.5427	6.21725e-15	9.10019e-11
9604	RNF14	5q31.3	0.5426	6.21725e-15	9.10019e-11
1503	CTPS1	1p34.2	0.5425	6.21725e-15	9.10019e-11
22845	DOLK	9q34.11	0.5425	6.21725e-15	9.10019e-11
51072	MEMO1	2p23.1	0.5425	6.21725e-15	9.10019e-11
57787	MARK4	19q13.32	0.5424	6.21725e-15	9.10019e-11
51150	SDF4	1p36.33	0.5423	6.21725e-15	9.10019e-11
8775	NAPA	19q13.32	0.5423	6.21725e-15	9.10019e-11
54926	UBE2R2	9p13.3	0.5423	6.43929e-15	9.42004e-11
26135	SERBP1	1p31.3	0.5419	6.66134e-15	9.74421e-11
3030	HADHA	2p23.3	0.5419	6.66134e-15	9.74421e-11
6046	BRD2	6p21.32	0.5419	6.66134e-15	9.74421e-11
8678	BECN1	17q21.31	0.5418	6.88338e-15	1.00669e-10
28964	GIT1	17q11.2	0.5416	7.10543e-15	1.0391e-10
55308	DDX19A	16q22.1	0.5415	7.10543e-15	1.0391e-10
80818	ZNF436	1p36.12	0.5415	7.10543e-15	1.0391e-10
23185	LARP4B	10p15.3	0.5412	7.54952e-15	1.10381e-10
169714	QSOX2	9q34.3	0.5411	7.54952e-15	1.10381e-10
6392	SDHD	11q23.1	0.5411	7.54952e-15	1.10381e-10
93487	MAPK1IP1L	14q22.3	0.541	7.54952e-15	1.10381e-10
51001	MTERFD1	8q22.1	0.5408	7.77156e-15	1.13597e-10
10168	ZNF197	3p21.31	0.5408	7.99361e-15	1.16835e-10
10497	UNC13B	9p13.3	0.5407	7.99361e-15	1.16835e-10
8896	BUD31	7q22.1	0.5407	7.99361e-15	1.16835e-10
10092	ARPC5	1q25.3	0.5406	7.99361e-15	1.16835e-10
10138	YAF2	12q12	0.5406	7.99361e-15	1.16835e-10
5584	PRKCI	3q26.2	0.5406	7.99361e-15	1.16835e-10
262	AMD1	6q21	0.5405	8.21565e-15	1.20031e-10
30827	CXXC1	18q21.1	0.5404	8.21565e-15	1.20031e-10
201627	DENND6A	3p14.3	0.5404	8.43769e-15	1.23258e-10
339559	ZFP69	1p34.2	0.5402	8.43769e-15	1.23258e-10
506	ATP5B	12q13.3	0.5402	8.43769e-15	1.23258e-10
253943	YTHDF3	8q12.3	0.5401	8.65974e-15	1.26475e-10
54828	BCAS3	17q23.2	0.5401	8.65974e-15	1.26475e-10
52	ACP1	2p25.3	0.54	8.88178e-15	1.29701e-10
205564	SENP5	3q29	0.5398	8.88178e-15	1.29701e-10
63933	MCUR1	6p23	0.5398	8.88178e-15	1.29701e-10
6464	SHC1	1q21.3	0.5398	8.88178e-15	1.29701e-10
10569	SLU7	5q33.3	0.5397	9.10383e-15	1.32907e-10
8301	PICALM	11q14.2	0.5396	9.32587e-15	1.36139e-10
63935	PCIF1	20q13.12	0.5395	9.32587e-15	1.36139e-10
79640	C22orf46	22q13.2	0.5395	9.32587e-15	1.36139e-10
54662	TBC1D13	9q34.11	0.5393	9.54792e-15	1.39352e-10
7398	USP1	1p31.3	0.5393	9.76996e-15	1.42583e-10
125228	FAM210A	18p11.21	0.5392	9.76996e-15	1.42583e-10
7520	XRCC5	2q35	0.5392	9.76996e-15	1.42583e-10
57456	KIAA1143	3p21.31	0.5391	9.76996e-15	1.42583e-10
26061	HACL1	3p25.1	0.5386	1.04361e-14	1.52263e-10
23341	DNAJC16	1p36.21	0.5385	1.06581e-14	1.55492e-10
81573	ANKRD13C	1p31.1	0.5385	1.06581e-14	1.55492e-10
9488	PIGB	15q21.3	0.5385	1.06581e-14	1.55492e-10
84146	ZNF644	1p22.2	0.5384	1.08802e-14	1.58698e-10
55829	VIMP	15q26.3	0.5383	1.11022e-14	1.61926e-10
7094	TLN1	9p13.3	0.5382	1.11022e-14	1.61926e-10
90799	CEP95	17q23.3	0.5381	1.11022e-14	1.61926e-10
27249	MMADHC	2q23.2	0.5381	1.13243e-14	1.65131e-10
27161	AGO2	8q24.3	0.538	1.13243e-14	1.65131e-10
65258	MPPE1	18p11.21	0.538	1.15463e-14	1.68345e-10
9521	EEF1E1	6p24.3	0.538	1.15463e-14	1.68345e-10
7531	YWHAE	17p13.3	0.5379	1.15463e-14	1.68345e-10
84260	TCHP	12q24.11	0.5379	1.15463e-14	1.68345e-10
65992	DDRGK1	20p13	0.5378	1.17684e-14	1.71536e-10
55036	CCDC40	17q25.3	0.5377	1.19904e-14	1.7476e-10
83640	FAM103A1	15q25.2	0.5377	1.19904e-14	1.7476e-10
8563	THOC5	22q12.2	0.5377	1.19904e-14	1.7476e-10
3396	ICT1	17q25.1	0.5374	1.24345e-14	1.81196e-10
57659	ZBTB4	17p13.1	0.5374	1.24345e-14	1.81196e-10
84343	HPS3	3q24	0.5372	1.26565e-14	1.84406e-10
64839	FBXL17	5q21.3	0.5372	1.28786e-14	1.87628e-10
8427	ZNF282	7q36.1	0.5372	1.28786e-14	1.87628e-10
57130	ATP13A1	19p13.11	0.537	1.28786e-14	1.87628e-10
6836	SURF4	9q34.2	0.537	1.31006e-14	1.90824e-10
93624	TADA2B	4p16.1	0.5369	1.33227e-14	1.94045e-10
284459	HKR1	19q13.12	0.5368	1.33227e-14	1.94045e-10
842	CASP9	1p36.21	0.5368	1.33227e-14	1.94045e-10
128240	APOA1BP	1q23.1	0.5367	1.35447e-14	1.97238e-10
25888	ZNF473	19q13.33	0.5367	1.35447e-14	1.97238e-10
7417	VDAC2	10q22.2	0.5367	1.37668e-14	2.00444e-10
220136	CCDC11	18q21.1	0.5366	1.37668e-14	2.00444e-10
6595	SMARCA2	9p24.3	0.5366	1.37668e-14	2.00444e-10
9183	ZW10	11q23.2	0.5366	1.37668e-14	2.00444e-10
23567	ZNF346	5q35.2	0.5365	1.37668e-14	2.00444e-10
5977	DPF2	11q13.1	0.5365	1.39888e-14	2.03607e-10
127428	TCEANC2	1p32.3	0.5364	1.42109e-14	2.06825e-10
79959	CEP76	18p11.21	0.5364	1.42109e-14	2.06825e-10
10163	WASF2	1p36.11	0.5363	1.44329e-14	2.10028e-10
11232	POLG2	17q23.3	0.5362	1.44329e-14	2.10028e-10
23168	RTF1	15q15.1	0.5362	1.46549e-14	2.13229e-10
86	ACTL6A	3q26.33	0.5362	1.46549e-14	2.13229e-10
91869	RFT1	3p21.1	0.5361	1.46549e-14	2.13229e-10
23395	LARS2	3p21.31	0.5361	1.4877e-14	2.16416e-10
3716	JAK1	1p31.3	0.536	1.5099e-14	2.19631e-10
3257	HPS1	10q24.2	0.5359	1.5099e-14	2.19631e-10
57827	C6orf47	6p21.33	0.5359	1.5099e-14	2.19631e-10
8774	NAPG	18p11.22	0.5358	1.53211e-14	2.22814e-10
113763	ZBED6CL	7q36.1	0.5357	1.55431e-14	2.26028e-10
93621	MRFAP1	4p16.1	0.5357	1.55431e-14	2.26028e-10
50717	DCAF8	1q23.2	0.5356	1.57652e-14	2.29226e-10
51439	FAM8A1	6p22.3	0.5356	1.57652e-14	2.29226e-10
5566	PRKACA	19p13.12	0.5355	1.59872e-14	2.32422e-10
64949	MRPS26	20p13	0.5355	1.59872e-14	2.32422e-10
1431	CS	12q13.3	0.5354	1.59872e-14	2.32422e-10
22908	SACM1L	3p21.31	0.5353	1.64313e-14	2.38829e-10
28973	MRPS18B	6p21.33	0.5353	1.64313e-14	2.38829e-10
9903	KLHL21	1p36.31	0.5353	1.64313e-14	2.38829e-10
6837	MED22	9q34.2	0.535	1.68754e-14	2.45233e-10
55696	RBM22	5q33.1	0.5349	1.73195e-14	2.51669e-10
26036	ZNF451	6p12.1	0.5348	1.73195e-14	2.51669e-10
2580	GAK	4p16.3	0.5348	1.75415e-14	2.54861e-10
9861	PSMD6	3p14.1	0.5347	1.77636e-14	2.58069e-10
10400	PEMT	17p11.2	0.5346	1.77636e-14	2.58069e-10
10492	SYNCRIP	6q14.3	0.5345	1.82077e-14	2.64484e-10
8452	CUL3	2q36.2	0.5344	1.84297e-14	2.67691e-10
92340	C17orf72	17q23.3	0.5344	1.84297e-14	2.67691e-10
57414	RHBDD2	7q11.23	0.5344	1.86517e-14	2.70879e-10
10514	MYBBP1A	17p13.2	0.5341	1.90958e-14	2.7731e-10
521	ATP5I	4p16.3	0.5341	1.90958e-14	2.7731e-10
57147	SCYL3	1q24.2	0.534	1.95399e-14	2.8372e-10
163050	ZNF564	19p13.2	0.5339	1.9984e-14	2.90148e-10
10980	COPS6	7q22.1	0.5338	1.9984e-14	2.90148e-10
57614	KIAA1468	18q21.33	0.5338	1.9984e-14	2.90148e-10
9181	ARHGEF2	1q22	0.5338	1.9984e-14	2.90148e-10
51669	TMEM66	8p12	0.5337	2.02061e-14	2.93291e-10
51701	NLK	17q11.2	0.5335	2.08722e-14	3.02939e-10
57508	INTS2	17q23.2	0.5335	2.08722e-14	3.02939e-10
54876	DCAF16	4p15.31	0.5334	2.10942e-14	3.0612e-10
90338	ZNF160	19q13.41	0.5334	2.13163e-14	3.09321e-10
339287	MSL1	17q21.1	0.5332	2.17604e-14	3.15743e-10
55852	TEX2	17q23.3	0.5331	2.19824e-14	3.18943e-10
90624	LYRM7	5q23.3	0.533	2.22045e-14	3.22142e-10
51068	NMD3	3q26.1	0.5328	2.28706e-14	3.31784e-10
51026	GOLT1B	12p12.1	0.5328	2.30926e-14	3.34982e-10
9489	PGS1	17q25.3	0.5327	2.30926e-14	3.34982e-10
9812	KIAA0141	5q31.3	0.5327	2.30926e-14	3.34982e-10
55744	COA1	7p13	0.5327	2.33147e-14	3.38133e-10
22818	COPZ1	12q13.13	0.5326	2.33147e-14	3.38133e-10
4338	MOCS2	5q11.2	0.5324	2.39808e-14	3.47746e-10
55297	CCDC91	12p11.22	0.5323	2.44249e-14	3.54161e-10
6198	RPS6KB1	17q23.1	0.5323	2.44249e-14	3.54161e-10
6885	MAP3K7	6q15	0.5321	2.5091e-14	3.6377e-10
26133	TRPC4AP	20q11.22	0.532	2.53131e-14	3.66964e-10
2873	GPS1	17q25.3	0.5319	2.57572e-14	3.73376e-10
7009	TMBIM6	12q13.12	0.5317	2.62013e-14	3.79787e-10
10654	PMVK	1q21.3	0.5316	2.66454e-14	3.86198e-10
2073	ERCC5	13q33.1	0.5316	2.66454e-14	3.86198e-10
23398	PPWD1	5q12.3	0.5315	2.70894e-14	3.9258e-10
56940	DUSP22	6p25.3	0.5315	2.70894e-14	3.9258e-10
400073	C12orf76	12q24.11	0.5315	2.73115e-14	3.95743e-10
4292	MLH1	3p22.2	0.5314	2.75335e-14	3.98933e-10
9889	ZBED4	22q13.33	0.5314	2.75335e-14	3.98933e-10
51250	C6orf203	6q21	0.5313	2.77556e-14	4.02095e-10
135295	SRSF12	6q15	0.5326	2.79776e-14	4.05284e-10
123355	LRRC28	15q26.3	0.5313	2.79776e-14	4.05284e-10
22883	CLSTN1	1p36.22	0.5313	2.79776e-14	4.05284e-10
5819	PVRL2	19q13.32	0.5311	2.86438e-14	4.14847e-10
51606	ATP6V1H	8q11.23	0.5307	3.01981e-14	4.37328e-10
90826	PRMT10	4q31.23	0.5307	3.01981e-14	4.37328e-10
23163	GGA3	17q25.1	0.5306	3.01981e-14	4.37328e-10
84193	SETD3	14q32.2	0.5306	3.06422e-14	4.43668e-10
80335	WDR82	3p21.2	0.5304	3.13083e-14	4.53281e-10
22839	DLGAP4	20q11.23	0.5302	3.19744e-14	4.62894e-10
4253	CTAGE5	14q21.1	0.5302	3.19744e-14	4.62894e-10
283377	SPRYD4	12q13.3	0.5299	3.33067e-14	4.82114e-10
26164	MTG2	20q13.33	0.5297	3.41949e-14	4.94937e-10
113829	SLC35A4	5q31.3	0.5296	3.4639e-14	5.0133e-10
28977	MRPL42	12q22	0.5296	3.4639e-14	5.0133e-10
85478	CCDC65	12q13.12	0.5321	3.4861e-14	5.04474e-10
27044	SND1	7q32.1	0.5294	3.55271e-14	5.14078e-10
23392	KIAA0368	9q31.3	0.5293	3.59712e-14	5.20468e-10
5431	POLR2B	4q12	0.5293	3.59712e-14	5.20468e-10
79142	PHF23	17p13.1	0.5291	3.70814e-14	5.36457e-10
10585	POMT1	9q34.13	0.5291	3.73035e-14	5.39632e-10
6497	SKI	1p36.33	0.5291	3.73035e-14	5.39632e-10
9853	RUSC2	9p13.3	0.5291	3.73035e-14	5.39632e-10
158358	KIAA2026	9p24.1	0.5288	3.86358e-14	5.58789e-10
404672	GTF2H5	6q25.3	0.5283	4.13003e-14	5.97285e-10
51719	CAB39	2q37.1	0.5282	4.19664e-14	6.06877e-10
51535	PPHLN1	12q12	0.5281	4.26326e-14	6.16467e-10
283450	HECTD4	12q24.13	0.528	4.28546e-14	6.19635e-10
1629	DBT	1p21.2	0.5279	4.30767e-14	6.22802e-10
57489	ODF2L	1p22.3	0.5279	4.35207e-14	6.29179e-10
55284	UBE2W	8q21.11	0.5278	4.37428e-14	6.32346e-10
29761	USP25	21q21.1	0.5278	4.41869e-14	6.38721e-10
23041	MON2	12q14.1	0.5277	4.4853e-14	6.48305e-10
10799	RPP40	6p25.1	0.5276	4.4853e-14	6.48305e-10
2060	EPS15	1p32.3	0.5276	4.4853e-14	6.48305e-10
29074	MRPL18	6q25.3	0.5276	4.52971e-14	6.54588e-10
84886	C1orf198	1q42.2	0.5276	4.52971e-14	6.54588e-10
64801	ARV1	1q42.2	0.5272	4.72955e-14	6.83373e-10
22976	PAXIP1	7q36.2	0.5272	4.75175e-14	6.86533e-10
80218	NAA50	3q13.2	0.5271	4.84057e-14	6.99317e-10
84987	COX14	12q13.12	0.5271	4.84057e-14	6.99317e-10
1163	CKS1B|ENSG00000173207.8	1q21.3	0.527	4.84057e-14	6.99317e-10
55109	AGGF1	5q13.3	0.527	4.88498e-14	7.05587e-10
8816	DCAF5	14q24.1	0.527	4.90719e-14	7.08745e-10
23461	ABCA5	17q24.3	0.5268	4.9738e-14	7.18316e-10
23636	NUP62	19q13.33	0.5268	4.9738e-14	7.18316e-10
593	BCKDHA	19q13.2	0.5268	4.9738e-14	7.18316e-10
22938	SNW1	14q24.3	0.5267	5.06262e-14	7.30991e-10
253725	FAM21C	10q11.22	0.5267	5.06262e-14	7.30991e-10
55204	GOLPH3L	1q21.3	0.5266	5.10703e-14	7.37301e-10
4668	NAGA	22q13.2	0.5265	5.19584e-14	7.50072e-10
27173	SLC39A1	1q21.3	0.5264	5.24025e-14	7.5643e-10
51335	NGRN	15q26.1	0.5264	5.28466e-14	7.62788e-10
8396	PIP4K2B	17q12	0.5264	5.28466e-14	7.62788e-10
8451	CUL4A	13q34	0.5264	5.28466e-14	7.62788e-10
116228	COX20	1q44	0.5261	5.50671e-14	7.94673e-10
85313	PPIL4	6q25.1	0.5261	5.50671e-14	7.94673e-10
1108	CHD4	12p13.31	0.526	5.55112e-14	8.0097e-10
9785	DHX38	16q22.2	0.5259	5.59552e-14	8.07322e-10
153241	CEP120	5q23.2	0.5259	5.63993e-14	8.13673e-10
29063	ZCCHC4	4p15.2	0.5258	5.68434e-14	8.20023e-10
51105	PHF20L1	8q24.22	0.5258	5.68434e-14	8.20023e-10
55578	SUPT20H	13q13.3	0.5258	5.72875e-14	8.26315e-10
285237	C3orf38	3p11.1	0.5255	5.90639e-14	8.51878e-10
57409	MIF4GD	17q25.1	0.5255	5.90639e-14	8.51878e-10
10982	MAPRE2	18q12.1	0.5255	5.9508e-14	8.58164e-10
55193	PBRM1	3p21.1	0.5253	6.08402e-14	8.77316e-10
7621	ZNF70	22q11.23	0.5252	6.12843e-14	8.83658e-10
6738	TROVE2	1q31.2	0.5252	6.15064e-14	8.86799e-10
7726	TRIM26	6p22.1	0.525	6.30607e-14	9.09146e-10
6814	STXBP3	1p13.3	0.5249	6.43929e-14	9.28289e-10
5253	PHF2	9q22.31	0.5248	6.50591e-14	9.37826e-10
84271	POLDIP3	22q13.2	0.5247	6.52811e-14	9.40962e-10
317781	DDX51	12q24.33	0.5247	6.57252e-14	9.47297e-10
10694	CCT8	21q21.3	0.5247	6.61693e-14	9.53632e-10
1942	EFNA1	1q22	0.5246	6.61693e-14	9.53632e-10
23067	SETD1B	12q24.31	0.5245	6.75016e-14	9.72697e-10
140460	ASB7	15q26.3	0.5245	6.77236e-14	9.75829e-10
81858	SHARPIN	8q24.3	0.5244	6.79456e-14	9.78961e-10
55677	IWS1	2q14.3	0.5243	6.95e-14	1.00129e-09
84128	WDR75	2q32.2	0.5242	7.03881e-14	1.01401e-09
7584	ZNF35	3p21.31	0.5241	7.06102e-14	1.01714e-09
84060	RBM48	7q21.2	0.5241	7.10543e-14	1.02347e-09
23097	CDK19	6q21	0.524	7.14984e-14	1.02979e-09
4771	NF2	22q12.2	0.524	7.17204e-14	1.03292e-09
26269	FBXO8	4q34.1	0.5239	7.28306e-14	1.04883e-09
7469	NELFA	4p16.3	0.5238	7.32747e-14	1.05516e-09
51571	FAM49B	8q24.21	0.5238	7.37188e-14	1.06148e-09
2592	GALT	9p13.3	0.5235	7.61613e-14	1.09657e-09
79707	NOL9	1p36.31	0.5235	7.68274e-14	1.10608e-09
143884	CWF19L2	11q22.3	0.5234	7.74936e-14	1.1156e-09
29954	POMT2	14q24.3	0.5234	7.77156e-14	1.11872e-09
55212	BBS7	4q27	0.5232	7.9492e-14	1.14421e-09
171568	POLR3H	22q13.2	0.5232	7.99361e-14	1.15052e-09
79594	MUL1	1p36.12	0.5231	8.01581e-14	1.15364e-09
55747	FAM21B	10q11.22	0.5231	8.03801e-14	1.15675e-09
23623	RUSC1	1q22	0.5231	8.08242e-14	1.16306e-09
1915	EEF1A1	6q13	0.523	8.12683e-14	1.16937e-09
93058	COQ10A	12q13.3	0.5229	8.26006e-14	1.18846e-09
63920	C5orf54	5q33.3	0.5227	8.43769e-14	1.21393e-09
83891	SNX25	4q35.1	0.5226	8.54872e-14	1.22982e-09
10972	TMED10	14q24.3	0.5225	8.74856e-14	1.25848e-09
5872	RAB13	1q21.3	0.5223	8.90399e-14	1.28075e-09
51720	UIMC1	5q35.2	0.5222	9.05942e-14	1.30302e-09
64327	LMBR1	7q36.3	0.522	9.23706e-14	1.32847e-09
84959	UBASH3B	11q24.1	0.522	9.23706e-14	1.32847e-09
116115	ZNF526	19q13.2	0.5219	9.34808e-14	1.34425e-09
151194	METTL21A	2q33.3	0.5219	9.37028e-14	1.34735e-09
25875	LETMD1	12q13.12	0.5219	9.37028e-14	1.34735e-09
84124	ZNF394	7q22.1	0.5218	9.54792e-14	1.3727e-09
7353	UFD1L	22q11.21	0.5217	9.59233e-14	1.37899e-09
83989	FAM172A	5q15	0.5217	9.68114e-14	1.39166e-09
824	CAPN2	1q41	0.5216	9.70335e-14	1.39476e-09
11258	DCTN3	9p13.3	0.5216	9.72555e-14	1.39785e-09
55101	ATP5SL	19q13.2	0.5214	9.99201e-14	1.43605e-09
427	ASAH1	8p22	0.5213	1.00808e-13	1.44872e-09
116349	C5orf55	5p15.33	0.5213	1.01696e-13	1.46138e-09
708	C1QBP	17p13.2	0.5213	1.01696e-13	1.46138e-09
57862	ZNF410	14q24.3	0.5212	1.02141e-13	1.46755e-09
1070	CETN3	5q14.3	0.5212	1.03029e-13	1.48021e-09
6996	TDG	12q23.3	0.5211	1.03917e-13	1.49287e-09
81928	CABLES2	20q13.33	0.5211	1.04361e-13	1.49915e-09
23416	KCNH3	12q13.12	0.521	1.05027e-13	1.50861e-09
375346	TMEM110	3p21.1	0.5209	1.06581e-13	1.53083e-09
10472	ZBTB18	1q44	0.5208	1.08136e-13	1.55305e-09
1742	DLG4	17p13.1	0.5208	1.08358e-13	1.55613e-09
23203	PMPCA	9q34.3	0.5207	1.09468e-13	1.57196e-09
92105	INTS4	11q14.1	0.5206	1.10134e-13	1.58142e-09
5428	POLG	15q26.1	0.5206	1.108e-13	1.59087e-09
29890	RBM15B	3p21.2	0.5205	1.11466e-13	1.60032e-09
10171	RCL1	9p24.1	0.5205	1.12133e-13	1.60977e-09
8526	DGKE	17q22	0.5205	1.12133e-13	1.60977e-09
55291	PPP6R3	11q13.2	0.5204	1.13909e-13	1.63505e-09
9342	SNAP29	22q11.21	0.5203	1.15685e-13	1.66043e-09
64768	IPPK	9q22.31	0.5201	1.17684e-13	1.689e-09
9904	RBM19	12q24.13	0.5198	1.22791e-13	1.76217e-09
27095	TRAPPC3	1p34.3	0.5197	1.24789e-13	1.79072e-09
257160	RNF214	11q23.3	0.5196	1.25233e-13	1.79697e-09
9583	ENTPD4	8p21.3	0.5196	1.26121e-13	1.80959e-09
7013	TERF1	8q21.11	0.5194	1.28342e-13	1.84132e-09
57720	GPR107	9q34.11	0.5192	1.31894e-13	1.89216e-09
10483	SEC23B	20p11.23	0.5192	1.32339e-13	1.8984e-09
902	CCNH	5q14.3	0.5192	1.32783e-13	1.90463e-09
81565	NDEL1	17p13.1	0.5191	1.33671e-13	1.91724e-09
54536	EXOC6	10q23.33	0.5191	1.34559e-13	1.92985e-09
79631	EFTUD1	15q25.2	0.519	1.35447e-13	1.94245e-09
79719	AAGAB	15q22.33	0.519	1.35447e-13	1.94245e-09
8613	PPAP2B	1p32.2	0.519	1.35447e-13	1.94245e-09
29789	OLA1	2q31.1	0.519	1.35891e-13	1.94841e-09
285855	RPL7L1	6p21.1	0.5187	1.4122e-13	2.02468e-09
11146	GLMN	1p22.1	0.5186	1.42109e-13	2.03727e-09
84869	CBR4	4q32.3	0.5186	1.42109e-13	2.03727e-09
65244	SPATS2	12q13.12	0.5186	1.42331e-13	2.04017e-09
55223	TRIM62	1p35.1	0.5184	1.46549e-13	2.10049e-09
375484	SIMC1	5q35.2	0.5184	1.46994e-13	2.10671e-09
7957	EPM2A	6q24.3	0.5183	1.47216e-13	2.10975e-09
8898	MTMR2	11q21	0.5183	1.4877e-13	2.13187e-09
11120	BTN2A1	6p22.2	0.5182	1.50102e-13	2.15081e-09
55157	DARS2	1q25.1	0.5181	1.52323e-13	2.18248e-09
79803	HPS6	10q24.32	0.518	1.54543e-13	2.21414e-09
78991	PCYOX1L	5q32	0.5176	1.61426e-13	2.3126e-09
9898	UBAP2L	1q21.3	0.5175	1.62981e-13	2.3347e-09
137682	NDUFAF6	8q22.1	0.5174	1.65201e-13	2.36634e-09
4924	NUCB1	19q13.33	0.5174	1.65645e-13	2.37254e-09
9611	NCOR1	17p12	0.5174	1.66533e-13	2.38509e-09
84934	C12orf52	12q24.13	0.5174	1.66755e-13	2.38811e-09
197131	UBR1	15q15.2	0.5171	1.72307e-13	2.46743e-09
10093	ARPC4	3p25.3	0.517	1.73195e-13	2.47998e-09
84255	SLC37A3	7q34	0.517	1.75415e-13	2.5116e-09
4793	NFKBIB	19q13.2	0.5169	1.77192e-13	2.53685e-09
11158	RABL2B	22q13.33	0.5167	1.81188e-13	2.59389e-09
3364	HUS1	7p12.3	0.5166	1.82299e-13	2.6096e-09
1211	CLTA	9p13.3	0.5164	1.86962e-13	2.67617e-09
92259	MRPS36	5q13.2	0.5164	1.88738e-13	2.70141e-09
55689	YEATS2	3q27.1	0.5163	1.89848e-13	2.71711e-09
84294	UTP23	8q24.11	0.5162	1.92735e-13	2.75823e-09
64777	RMND5B	5q35.3	0.5162	1.93179e-13	2.76439e-09
8548	BLZF1	1q24.2	0.5161	1.94067e-13	2.7769e-09
51530	ZC3HC1	7q32.2	0.5158	2.02949e-13	2.90379e-09
10280	SIGMAR1	9p13.3	0.5158	2.03393e-13	2.90994e-09
4836	NMT1	17q21.31	0.5157	2.05169e-13	2.93515e-09
10210	TOPORS	9p21.1	0.5157	2.05391e-13	2.93812e-09
55070	DET1	15q25.3	0.5156	2.06946e-13	2.96015e-09
283464	GXYLT1	12q12	0.5156	2.07834e-13	2.97265e-09
9851	KIAA0753	17p13.2	0.5156	2.07834e-13	2.97265e-09
65996	RPL23AP79	19q13.43	0.5155	2.09832e-13	3.00081e-09
11079	RER1	1p36.32	0.5155	2.10498e-13	3.01013e-09
55051	NRDE2	14q32.11	0.5154	2.12719e-13	3.04167e-09
64789	EXO5	1p34.2	0.5154	2.12719e-13	3.04167e-09
4090	SMAD5	5q31.1	0.5154	2.14051e-13	3.06029e-09
55280	CWF19L1	10q24.31	0.5153	2.14495e-13	3.06642e-09
25828	TXN2	22q12.3	0.5153	2.15383e-13	3.0789e-09
7375	USP4	3p21.31	0.5153	2.16049e-13	3.08821e-09
440400	RNASEK	17p13.1	0.5153	2.16716e-13	3.09752e-09
55093	WDYHV1	8q24.13	0.5152	2.18714e-13	3.12586e-09
526	ATP6V1B2	8p21.3	0.5152	2.18936e-13	3.12881e-09
196394	AMN1	12p11.21	0.5151	2.20046e-13	3.14446e-09
22823	MTF2	1p22.1	0.5151	2.20046e-13	3.14446e-09
6746	SSR2	1q22	0.515	2.22933e-13	3.18526e-09
6713	SQLE	8q24.13	0.5148	2.3026e-13	3.28973e-09
283358	B4GALNT3	12p13.33	0.5147	2.3137e-13	3.30536e-09
79685	SAP30L	5q33.2	0.5146	2.36255e-13	3.37491e-09
5429	POLH	6p21.1	0.5144	2.40252e-13	3.43176e-09
7297	TYK2	19p13.2	0.5143	2.44693e-13	3.49495e-09
51320	MEX3C	18q21.2	0.5143	2.44915e-13	3.49788e-09
22903	BTBD3	20p12.2	0.5142	2.46692e-13	3.523e-09
58490	RPRD1B	20q11.23	0.5142	2.47802e-13	3.53861e-09
64422	ATG3	3q13.2	0.5142	2.47802e-13	3.53861e-09
55178	RNMTL1	17p13.3	0.5141	2.50244e-13	3.57299e-09
85440	DOCK7	1p31.3	0.514	2.52687e-13	3.60761e-09
8683	SRSF9	12q24.31	0.514	2.53575e-13	3.62004e-09
1432	MAPK14	6p21.31	0.514	2.54463e-13	3.63246e-09
4294	MAP3K10	19q13.2	0.514	2.54685e-13	3.63538e-09
10623	POLR3C	1q21.1	0.514	2.54907e-13	3.63829e-09
79034	C7orf26	7p22.1	0.514	2.54907e-13	3.63829e-09
29843	SENP1	12q13.11	0.5139	2.55351e-13	3.64412e-09
4735	SEPT2	2q37.3	0.5139	2.56017e-13	3.65337e-09
11198	SUPT16H	14q11.2	0.5139	2.5735e-13	3.67212e-09
51503	CWC15	11q21	0.5138	2.5957e-13	3.70355e-09
4893	NRAS	1p13.2	0.5138	2.59792e-13	3.70646e-09
9895	TECPR2	14q32.31	0.5137	2.64233e-13	3.76955e-09
7286	TUFT1	1q21.3	0.5136	2.66898e-13	3.80729e-09
26234	FBXL5	4p15.32	0.5136	2.6712e-13	3.81019e-09
2629	GBA	1q22	0.5135	2.69118e-13	3.83843e-09
11321	GPN1	2p23.3	0.5134	2.74447e-13	3.91416e-09
84881	RPUSD4	11q24.2	0.5134	2.74447e-13	3.91416e-09
85457	KIAA1737	14q24.3	0.5133	2.74891e-13	3.91995e-09
135293	PM20D2	6q15	0.5133	2.75779e-13	3.93234e-09
222229	LRWD1	7q22.1	0.5132	2.78222e-13	3.96689e-09
55778	ZNF839	14q32.31	0.5131	2.82885e-13	4.03309e-09
114791	TUBGCP5	15q11.2	0.5131	2.83329e-13	4.03914e-09
22992	KDM2A	11q13.2	0.513	2.85105e-13	4.06418e-09
25983	NGDN	14q11.2	0.5129	2.89102e-13	4.12086e-09
55780	C6orf70	6q27	0.5129	2.91323e-13	4.15222e-09
10728	PTGES3	12q13.3	0.5128	2.92655e-13	4.17092e-09
112483	SAT2	17p13.1	0.5128	2.94431e-13	4.19594e-09
80124	VCPIP1	8q13.1	0.5125	3.04423e-13	4.33803e-09
57696	DDX55	12q24.31	0.5125	3.05977e-13	4.35987e-09
64763	ZNF574	19q13.2	0.5125	3.06422e-13	4.36589e-09
10014	HDAC5	17q21.31	0.5124	3.08198e-13	4.3909e-09
8500	PPFIA1	11q13.3	0.5123	3.13083e-13	4.46018e-09
57680	CHD8	14q11.2	0.5122	3.1708e-13	4.5168e-09
27153	ZNF777	7q36.1	0.5121	3.21521e-13	4.57974e-09
92597	MOB1B	4q13.3	0.512	3.24407e-13	4.62053e-09
3032	HADHB	2p23.3	0.512	3.25073e-13	4.62969e-09
26130	GAPVD1	9q33.3	0.5119	3.28848e-13	4.68313e-09
30	ACAA1	3p22.2	0.5116	3.39728e-13	4.83773e-09
64978	MRPL38	17q25.1	0.5116	3.42837e-13	4.88165e-09
25979	DHRS7B	17p11.2	0.5114	3.47722e-13	4.95086e-09
79867	TCTN2	12q24.31	0.5114	3.49942e-13	4.98213e-09
9221	NOLC1	10q24.32	0.5114	3.50608e-13	4.99126e-09
482	ATP1B2	17p13.1	0.5113	3.52607e-13	5.01936e-09
5520	PPP2R2A	8p21.2	0.5111	3.63265e-13	5.17071e-09
148479	PHF13	1p36.31	0.5108	3.74589e-13	5.33153e-09
90780	PYGO2	1q21.3	0.5108	3.75922e-13	5.35012e-09
1039	CDR2	16p12.2	0.5108	3.77476e-13	5.37186e-09
27042	DIEXF	1q32.2	0.5108	3.77476e-13	5.37186e-09
221092	HNRNPUL2	11q12.3	0.5107	3.80806e-13	5.4185e-09
1998	ELF2	4q31.1	0.5106	3.83693e-13	5.45919e-09
84769	MPV17L2	19p13.11	0.5106	3.85025e-13	5.47776e-09
126298	IRGQ	19q13.31	0.5105	3.89022e-13	5.53423e-09
5682	PSMA1	11p15.2	0.5105	3.90354e-13	5.55279e-09
23219	FBXO28	1q42.11	0.5104	3.96128e-13	5.63452e-09
201283	AMZ2P1	17q24.1	0.5102	4.04787e-13	5.75729e-09
162427	FAM134C	17q21.2	0.51	4.1589e-13	5.91478e-09
5984	RFC4	3q27.3	0.51	4.16112e-13	5.91752e-09
2799	GNS	12q14.3	0.51	4.17444e-13	5.93605e-09
144363	LYRM5	12p12.1	0.5099	4.21219e-13	5.98931e-09
26039	SS18L1	20q13.33	0.5098	4.23217e-13	6.0173e-09
5598	MAPK7	17p11.2	0.5098	4.24105e-13	6.0295e-09
286075	ZNF707	8q24.3	0.5097	4.29878e-13	6.11115e-09
5817	PVR	19q13.31	0.5097	4.31211e-13	6.12966e-09
84231	TRAF7	16p13.3	0.5096	4.33653e-13	6.16395e-09
65110	UPF3A	13q34	0.5096	4.34763e-13	6.17929e-09
9807	IP6K1	3p21.31	0.5093	4.4964e-13	6.39029e-09
10550	ARL6IP5	3p14.1	0.5093	4.51639e-13	6.41824e-09
57547	ZNF624	17p11.2	0.5093	4.51639e-13	6.41824e-09
27236	ARFIP1	4q31.3	0.5093	4.53637e-13	6.44573e-09
63906	GPATCH3	1p36.11	0.5092	4.56746e-13	6.48944e-09
6396	SEC13	3p25.3	0.5092	4.59188e-13	6.52369e-09
22978	NT5C2	10q24.32	0.5091	4.64295e-13	6.59578e-09
11097	NUPL2	7p15.3	0.5091	4.64961e-13	6.60478e-09
81609	SNX27	1q21.3	0.509	4.66294e-13	6.62324e-09
3840	KPNA4	3q25.33	0.509	4.68958e-13	6.66061e-09
8664	EIF3D	22q12.3	0.5089	4.73399e-13	6.72321e-09
80208	SPG11	15q21.1	0.5089	4.76508e-13	6.76689e-09
5573	PRKAR1A	17q24.2	0.5088	4.80282e-13	6.82001e-09
1854	DUT	15q21.1	0.5086	4.91163e-13	6.97402e-09
22950	SLC4A1AP	2p23.3	0.5086	4.91163e-13	6.97402e-09
10533	ATG7	3p25.3	0.5086	4.94937e-13	7.02663e-09
6767	ST13	22q13.2	0.5085	4.97158e-13	7.05765e-09
3454	IFNAR1	21q22.11	0.5085	4.996e-13	7.09183e-09
10768	AHCYL1	1p13.3	0.5084	5.01821e-13	7.12284e-09
55127	HEATR1	1q43	0.5084	5.02265e-13	7.12865e-09
203259	FAM219A	9p13.3	0.5084	5.06484e-13	7.18802e-09
6018	RLF	1p34.2	0.5084	5.06706e-13	7.19066e-09
11269	DDX19B	16q22.1	0.5083	5.08038e-13	7.20906e-09
4702	NDUFA8	9q33.2	0.5083	5.12479e-13	7.27156e-09
10205	MPZL2	11q23.3	0.5083	5.13811e-13	7.28995e-09
26235	FBXL4	6q16.1	0.5082	5.20251e-13	7.38079e-09
9025	RNF8	6p21.2	0.5081	5.25135e-13	7.44957e-09
2733	GLE1	9q34.11	0.5079	5.33795e-13	7.57189e-09
23264	ZC3H7B	22q13.2	0.5079	5.34239e-13	7.57765e-09
65263	PYCRL	8q24.3	0.5079	5.35572e-13	7.59601e-09
3321	IGSF3	1p13.1	0.5078	5.41345e-13	7.67735e-09
124997	WDR81	17p13.3	0.5078	5.41789e-13	7.68311e-09
55745	AP5M1	14q22.3	0.5078	5.4623e-13	7.74554e-09
6832	SUPV3L1	10q22.1	0.5077	5.4845e-13	7.77648e-09
801	CALM1	14q32.11	0.5076	5.56888e-13	7.89556e-09
26173	INTS1	7p22.3	0.5075	5.66214e-13	8.02721e-09
7916	PRRC2A	6p21.33	0.5073	5.76428e-13	8.17144e-09
51667	NUB1	7q36.1	0.5073	5.77316e-13	8.18345e-09
150275	CCDC117	22q12.1	0.5072	5.81757e-13	8.24582e-09
55631	LRRC40	1p31.1	0.5072	5.83533e-13	8.27042e-09
9681	DEPDC5	22q12.2	0.5072	5.8531e-13	8.29501e-09
153339	TMEM167A	5q14.2	0.5071	5.8975e-13	8.35735e-09
79877	DCAKD	17q21.31	0.5071	5.92637e-13	8.39767e-09
7270	TTF1	9q34.13	0.5069	6.04405e-13	8.56382e-09
9487	PIGL	17p11.2	0.5068	6.09734e-13	8.63872e-09
26747	NUFIP1	13q14.12	0.5067	6.1906e-13	8.77023e-09
285343	TCAIM	3p21.31	0.5067	6.19504e-13	8.7759e-09
26060	APPL1	3p14.3	0.5067	6.24167e-13	8.84133e-09
1315	COPB1	11p15.2	0.5066	6.24389e-13	8.84385e-09
121504	HIST4H4	12p12.3	0.5066	6.30607e-13	8.93128e-09
6277	S100A6	1q21.3	0.5064	6.39488e-13	9.05644e-09
22828	SCAF8	6q25.2	0.5063	6.55032e-13	9.2759e-09
146059	CDAN1	15q15.2	0.5062	6.61249e-13	9.36328e-09
2926	GRSF1	4q13.3	0.5061	6.69242e-13	9.4758e-09
9984	THOC1	18p11.32	0.506	6.79456e-13	9.61975e-09
9275	BCL7B	7q11.23	0.5059	6.80123e-13	9.6285e-09
152579	SCFD2	4q12	0.5059	6.8745e-13	9.73154e-09
9529	BAG5	14q32.33	0.5058	6.95888e-13	9.85029e-09
54665	RSBN1	1p13.2	0.5057	6.98996e-13	9.8936e-09
8780	RIOK3	18q11.2	0.5057	7.00773e-13	9.91804e-09
50	ACO2	22q13.2	0.5057	7.03881e-13	9.96133e-09
5594	MAPK1	22q11.21	0.5055	7.20535e-13	1.01963e-08
9725	TMEM63A	1q42.12	0.5054	7.22089e-13	1.02176e-08
6598	SMARCB1	22q11.23	0.5054	7.26086e-13	1.02734e-08
10061	ABCF2	7q36.1	0.5052	7.45404e-13	1.0546e-08
25950	RWDD3	1p21.3	0.505	7.645e-13	1.08154e-08
84902	CEP89	19q13.11	0.5048	7.78044e-13	1.10062e-08
10445	MCRS1	12q13.12	0.5046	8.01581e-13	1.13384e-08
114049	WBSCR22	7q11.23	0.5043	8.28226e-13	1.17144e-08
5780	PTPN9	15q24.2	0.5042	8.40217e-13	1.18832e-08
10712	FAM189B	1q22	0.5041	8.47322e-13	1.19828e-08
573	BAG1	9p13.3	0.5041	8.49099e-13	1.20071e-08
9328	GTF3C5	9q34.2	0.5039	8.69527e-13	1.22951e-08
7769	ZNF226	19q13.31	0.5039	8.73079e-13	1.23445e-08
81894	SLC25A28	10q24.2	0.5039	8.75078e-13	1.23718e-08
133015	PACRGL	4p15.31	0.5038	8.76632e-13	1.23929e-08
79837	PIP4K2C	12q13.3	0.5038	8.7752e-13	1.24046e-08
23552	CDK20	9q22.1	0.5037	8.91287e-13	1.25983e-08
90529	STPG1	1p36.11	0.5037	8.91287e-13	1.25983e-08
51234	EMC4	15q14	0.5037	8.93507e-13	1.26279e-08
23399	CTDNEP1	17p13.1	0.5036	9.05942e-13	1.28028e-08
256471	MFSD8	4q28.2	0.5036	9.05942e-13	1.28028e-08
113251	LARP4	12q13.12	0.5035	9.09051e-13	1.28449e-08
26277	TINF2	14q12	0.5035	9.09939e-13	1.28565e-08
203228	C9orf72	9p21.2	0.5034	9.2415e-13	1.30564e-08
221710	SMIM13	6p24.2	0.5034	9.2415e-13	1.30564e-08
5191	PEX7	6q23.3	0.5033	9.32365e-13	1.31706e-08
56647	BCCIP	10q26.2	0.5033	9.33031e-13	1.31791e-08
23061	TBC1D9B	5q35.3	0.5033	9.37472e-13	1.32409e-08
11266	DUSP12	1q23.3	0.5032	9.45466e-13	1.33528e-08
7692	ZNF133	20p11.23	0.5031	9.58789e-13	1.354e-08
54680	ZNHIT6	1p22.3	0.5031	9.63229e-13	1.36018e-08
80298	MTERFD3	12q23.3	0.503	9.67226e-13	1.36572e-08
23787	MTCH1	6p21.2	0.503	9.68559e-13	1.36751e-08
6629	SNRPB2	20p12.1	0.503	9.68559e-13	1.36751e-08
11163	NUDT4	12q22	0.503	9.73888e-13	1.37484e-08
8945	BTRC	10q24.32	0.5029	9.76108e-13	1.37787e-08
23560	GTPBP4	10p15.3	0.5029	9.83214e-13	1.38781e-08
6788	STK3	8q22.2	0.5028	9.95648e-13	1.40526e-08
51650	MRPS33	7q34	0.5027	1.00364e-12	1.41644e-08
3841	KPNA5	6q22.1	0.5026	1.01341e-12	1.43013e-08
199870	FAM76A	1p35.3	0.5026	1.01408e-12	1.43097e-08
1650	DDOST	1p36.12	0.5026	1.01474e-12	1.4318e-08
9552	SPAG7	17p13.2	0.5023	1.04983e-12	1.4812e-08
23710	GABARAPL1	12p13.2	0.5023	1.05338e-12	1.48611e-08
2597	GAPDH	12p13.31	0.5022	1.06071e-12	1.49634e-08
23210	JMJD6	17q25.1	0.5022	1.06448e-12	1.50156e-08
11044	PAPD7	5p15.31	0.5022	1.06803e-12	1.50646e-08
6894	TARBP1	1q42.2	0.5022	1.0687e-12	1.5073e-08
22889	KIAA0907	1q22	0.5021	1.07447e-12	1.51533e-08
23144	ZC3H3	8q24.3	0.5021	1.07958e-12	1.52242e-08
22869	ZNF510	9q22.33	0.502	1.08757e-12	1.53359e-08
79169	C1orf35	1q42.13	0.502	1.09712e-12	1.54694e-08
10291	SF3A1	22q12.2	0.5019	1.10201e-12	1.55372e-08
254048	UBN2	7q34	0.5018	1.11822e-12	1.57646e-08
339122	RAB43	3q21.3	0.5017	1.13221e-12	1.59607e-08
80071	CCDC15	11q24.2	0.5017	1.13576e-12	1.60096e-08
2176	FANCC	9q22.32	0.5016	1.14309e-12	1.61118e-08
124995	MRPL10	17q21.32	0.5016	1.14442e-12	1.61294e-08
55754	TMEM30A	6q14.1	0.5013	1.18883e-12	1.67541e-08
28981	IFT81	12q24.11	0.5013	1.19305e-12	1.68124e-08
8897	MTMR3	22q12.2	0.5012	1.19682e-12	1.68644e-08
26190	FBXW2	9q33.2	0.5011	1.21458e-12	1.71135e-08
889	KRIT1	7q21.2	0.5011	1.21769e-12	1.71561e-08
492311	IGIP	5q31.3	0.5011	1.22191e-12	1.72143e-08
8085	KMT2D	12q13.12	0.501	1.22413e-12	1.72443e-08
1783	DYNC1LI2	16q22.1	0.501	1.23479e-12	1.73933e-08
90871	C9orf123	9p24.1	0.5009	1.24922e-12	1.75953e-08
54802	TRIT1	1p34.2	0.5008	1.25455e-12	1.76691e-08
50628	GEMIN4	17p13.3	0.5008	1.25722e-12	1.77054e-08
10988	METAP2	12q22	0.5005	1.29963e-12	1.83013e-08
9278	ZBTB22	6p21.32	0.5005	1.30296e-12	1.83469e-08
10109	ARPC2	2q35	0.5005	1.30318e-12	1.83488e-08
3646	EIF3E	8q23.1	0.5005	1.30429e-12	1.83631e-08
157638	FAM84B	8q24.21	0.5005	1.31184e-12	1.84681e-08
2189	FANCG	9p13.3	0.5004	1.31584e-12	1.8523e-08
84286	TMEM175	4p16.3	0.5004	1.32094e-12	1.85936e-08
10162	LPCAT3	12p13.31	0.5004	1.32272e-12	1.86173e-08
5607	MAP2K5	15q23	0.5002	1.35048e-12	1.90066e-08
2997	GYS1	19q13.33	0.4998	1.42442e-12	2.00458e-08
9989	PPP4R1	18p11.22	0.4997	1.43041e-12	2.01287e-08
29894	CPSF1	8q24.3	0.4996	1.44973e-12	2.03991e-08
83931	STK40	1p34.3	0.4996	1.45084e-12	2.04133e-08
2965	GTF2H1	11p15.1	0.4996	1.45306e-12	2.04431e-08
60684	TRAPPC11	4q35.1	0.4996	1.45617e-12	2.04854e-08
55636	CHD7	8q12.1	0.4995	1.46283e-12	2.05776e-08
79230	ZNF557	19p13.2	0.4995	1.46638e-12	2.06261e-08
56674	TMEM9B	11p15.4	0.4995	1.47038e-12	2.06809e-08
90933	TRIM41	5q35.3	0.4995	1.47238e-12	2.07075e-08
85302	FBF1	17q25.1	0.4994	1.4857e-12	2.08934e-08
221496	LEMD2	6p21.31	0.4994	1.48681e-12	2.09075e-08
51510	CHMP5	9p13.3	0.4992	1.53078e-12	2.15242e-08
11193	WBP4	13q14.11	0.499	1.55675e-12	2.1888e-08
89866	SEC16B	1q25.2	0.4987	1.61249e-12	2.267e-08
64963	MRPS11	15q25.3	0.4986	1.62914e-12	2.29025e-08
57708	MIER1	1p31.3	0.4985	1.64824e-12	2.31693e-08
6880	TAF9	5q13.2	0.4984	1.66755e-12	2.34392e-08
8690	JRKL	11q21	0.4983	1.6962e-12	2.38401e-08
84307	ZNF397	18q12.2	0.4983	1.70108e-12	2.3907e-08
57095	PITHD1	1p36.11	0.4982	1.7133e-12	2.4077e-08
5768	QSOX1	1q25.2	0.4981	1.73062e-12	2.43186e-08
54480	CHPF2	7q36.1	0.498	1.75393e-12	2.46445e-08
283373	ANKRD52	12q13.3	0.4979	1.78058e-12	2.50171e-08
387	RHOA	3p21.31	0.4978	1.78835e-12	2.51245e-08
84916	CIRH1A	16q22.1	0.4978	1.79767e-12	2.52537e-08
9277	WDR46	6p21.32	0.4978	1.80123e-12	2.53018e-08
7773	ZNF230	19q13.31	0.4978	1.80567e-12	2.53624e-08
2794	GNL1	6p21.33	0.4976	1.83897e-12	2.58284e-08
64756	ATPAF1	1p33	0.4975	1.8594e-12	2.61134e-08
55119	PRPF38B	1p13.3	0.4974	1.87339e-12	2.6308e-08
5268	SERPINB5	18q21.33	-0.5024	1.89385e-12	2.65934e-08
2746	GLUD1	10q23.2	0.4972	1.93912e-12	2.72271e-08
10776	ARPP19	15q21.2	0.4971	1.93978e-12	2.72345e-08
138716	RPP25L	9p13.3	0.497	1.97753e-12	2.77625e-08
6139	RPL17	18q21.1	0.497	1.9782e-12	2.77699e-08
55156	ARMC1	8q13.1	0.4968	2.0095e-12	2.82074e-08
535	ATP6V0A1	17q21.2	0.4968	2.02194e-12	2.83799e-08
51520	LARS	5q32	0.4966	2.05702e-12	2.88703e-08
7165	TPD52L2	20q13.33	0.4966	2.06546e-12	2.89867e-08
64802	NMNAT1	1p36.22	0.4965	2.08566e-12	2.92681e-08
10474	TADA3	3p25.3	0.4965	2.09788e-12	2.94374e-08
1955	MEGF9	9q33.2	0.4964	2.10587e-12	2.95475e-08
65985	AACS	12q24.31	0.4964	2.10854e-12	2.95828e-08
158135	TTLL11	9q33.2	0.4964	2.12563e-12	2.98205e-08
80174	DBF4B	17q21.31	0.4963	2.13096e-12	2.98931e-08
3775	KCNK1	1q42.2	0.4963	2.13718e-12	2.99782e-08
4212	MEIS2	15q14	0.4963	2.14029e-12	3.00197e-08
80145	THOC7	3p14.1	0.4962	2.16693e-12	3.03912e-08
23786	BCL2L13	22q11.21	0.4961	2.18359e-12	3.06226e-08
23367	LARP1	5q33.2	0.496	2.21489e-12	3.10595e-08
23338	PHF15	5q31.1	0.4959	2.2351e-12	3.13406e-08
829	CAPZA1	1p13.2	0.4959	2.2351e-12	3.13406e-08
2145	EZH1	17q21.2	0.4957	2.2875e-12	3.20708e-08
55177	RMDN3	15q15.1	0.4957	2.29816e-12	3.22179e-08
9134	CCNE2	8q22.1	0.4956	2.33191e-12	3.26887e-08
23189	KANK1	9p24.3	0.4955	2.35501e-12	3.30101e-08
51754	TMEM8B	9p13.3	0.4954	2.38298e-12	3.33999e-08
5900	RALGDS	9q34.2	0.4953	2.39808e-12	3.36091e-08
2885	GRB2	17q25.1	0.4953	2.42006e-12	3.39148e-08
221477	C6orf89	6p21.2	0.4952	2.44493e-12	3.42608e-08
3682	ITGAE	17p13.2	0.4952	2.45026e-12	3.43331e-08
51388	NIP7	16q22.1	0.4951	2.45182e-12	3.43524e-08
23481	PES1	22q12.2	0.4951	2.47624e-12	3.46921e-08
2960	GTF2E1	3q13.33	0.495	2.48512e-12	3.48141e-08
10969	EBNA1BP2	1p34.2	0.4949	2.51932e-12	3.52906e-08
22850	ADNP2	18q23	0.4949	2.53264e-12	3.54747e-08
84337	ELOF1	19p13.2	0.4948	2.55396e-12	3.57707e-08
2976	GTF3C2	2p23.3	0.4948	2.55884e-12	3.58366e-08
10556	RPP30	10q23.31	0.4948	2.56062e-12	3.58589e-08
127018	LYPLAL1	1q41	0.4948	2.56417e-12	3.59061e-08
117177	RAB3IP	12q15	0.4947	2.58638e-12	3.62144e-08
7132	TNFRSF1A	12p13.31	0.4947	2.58926e-12	3.62523e-08
306	ANXA3	4q21.21	-0.4947	2.59718e-12	3.63606e-08
11311	VPS45	1q21.2	0.4944	2.66764e-12	3.73443e-08
9880	ZBTB39	12q13.3	0.4944	2.67075e-12	3.73852e-08
55898	UNC45A	15q26.1	0.4943	2.69385e-12	3.77058e-08
25820	ARIH1	15q24.1	0.4943	2.71938e-12	3.80604e-08
29959	NRBP1	2p23.3	0.4942	2.72316e-12	3.81106e-08
10240	MRPS31	13q14.11	0.4942	2.73115e-12	3.82197e-08
54784	ALKBH4	7q22.1	0.4942	2.73359e-12	3.82511e-08
51060	TXNDC12	1p32.3	0.4942	2.73559e-12	3.82764e-08
114825	PWWP2A	5q33.3	0.4942	2.74447e-12	3.83979e-08
51136	RNFT1	17q23.1	0.4942	2.75424e-12	3.85318e-08
53343	NUDT9	4q22.1	0.494	2.79909e-12	3.91565e-08
8453	CUL2	10p11.21	0.4939	2.82285e-12	3.94861e-08
132851	SPATA4	4q34.2	0.5639	2.82641e-12	3.95329e-08
94107	TMEM203	9q34.3	0.4939	2.83085e-12	3.95922e-08
56970	ATXN7L3	17q21.31	0.4939	2.84572e-12	3.97974e-08
9557	CHD1L	1q21.1	0.4938	2.85238e-12	3.98878e-08
4796	TONSL	8q24.3	0.4938	2.8777e-12	4.02389e-08
57505	AARS2	6p21.1	0.4938	2.88214e-12	4.02981e-08
55726	ASUN	12p11.23	0.4937	2.89324e-12	4.04504e-08
8675	STX16	20q13.32	0.4937	2.89768e-12	4.05096e-08
81839	VANGL1	1p13.1	0.4935	2.95652e-12	4.13292e-08
8607	RUVBL1	3q21.3	0.4935	2.95897e-12	4.13604e-08
124245	ZC3H18	16q24.2	0.4935	2.96785e-12	4.14816e-08
54606	DDX56	7p13	0.4934	2.98961e-12	4.17828e-08
56853	CELF4	18q12.2	0.4947	2.99805e-12	4.18977e-08
5093	PCBP1	2p13.3	0.4934	3.01026e-12	4.20654e-08
10638	SPHAR	1q42.13	0.4934	3.01048e-12	4.20654e-08
23585	TMEM50A	1p36.11	0.4933	3.03424e-12	4.23944e-08
6314	ATXN7	3p14.1	0.4933	3.03491e-12	4.24007e-08
9663	LPIN2	18p11.31	0.4932	3.07354e-12	4.29374e-08
5464	PPA1	10q22.1	0.4932	3.08109e-12	4.30398e-08
51076	CUTC	10q24.2	0.4931	3.12439e-12	4.36415e-08
2783	GNB2	7q22.1	0.493	3.15037e-12	4.40012e-08
51522	TMEM14C	6p24.2	0.4929	3.18057e-12	4.44198e-08
10765	KDM5B	1q32.1	0.4929	3.18323e-12	4.44538e-08
286319	TUSC1	9p21.2	0.4928	3.22853e-12	4.50832e-08
2517	FUCA1	1p36.11	0.4928	3.23719e-12	4.52009e-08
440	ASNS	7q21.3	0.4927	3.25229e-12	4.54084e-08
23625	FAM89B	11q13.1	0.4927	3.27383e-12	4.57059e-08
3192	HNRNPU	1q44	0.4925	3.32179e-12	4.63722e-08
57210	SLC45A4	8q24.3	0.4925	3.32445e-12	4.6406e-08
64426	SUDS3	12q24.23	0.4925	3.33111e-12	4.64957e-08
90576	ZNF799	19p13.2	0.4924	3.35709e-12	4.68549e-08
56894	AGPAT3	21q22.3	0.4924	3.37241e-12	4.70654e-08
64794	DDX31	9q34.13	0.4923	3.3995e-12	4.74401e-08
6729	SRP54	14q13.2	0.4922	3.44613e-12	4.80873e-08
55144	LRRC8D	1p22.2	0.4922	3.46478e-12	4.83441e-08
22937	SCAP	3p21.31	0.4921	3.48344e-12	4.86009e-08
1147	CHUK	10q24.31	0.4918	3.61489e-12	5.04313e-08
10667	FARS2	6p25.1	0.4917	3.65619e-12	5.10038e-08
54708	MARCH5	10q23.32	0.4916	3.70992e-12	5.17497e-08
56947	MFF	2q36.3	0.4913	3.82183e-12	5.33069e-08
8672	EIF4G3	1p36.12	0.4913	3.83915e-12	5.35446e-08
4176	MCM7	7q22.1	0.4913	3.85381e-12	5.37452e-08
203069	R3HCC1	8p21.3	0.4911	3.94174e-12	5.49675e-08
9821	RB1CC1	8q11.23	0.4909	4.00036e-12	5.5781e-08
55425	KIAA1704	13q14.12	0.4909	4.00568e-12	5.58513e-08
9563	H6PD	1p36.22	0.4909	4.03078e-12	5.61971e-08
10758	TRAF3IP2	6q21	0.4908	4.05831e-12	5.65769e-08
200185	KRTCAP2	1q22	0.4908	4.07452e-12	5.67988e-08
3459	IFNGR1	6q23.3	0.4907	4.10938e-12	5.72806e-08
54806	AHI1	6q23.3	0.4906	4.14735e-12	5.78058e-08
140901	STK35	20p13	0.4905	4.20863e-12	5.86557e-08
10051	SMC4	3q25.33	0.4905	4.21352e-12	5.87196e-08
79725	THAP9	4q21.22	0.4903	4.2859e-12	5.97241e-08
57728	WDR19	4p14	0.4903	4.32365e-12	6.02458e-08
1534	CYB561	17q23.3	0.4901	4.3765e-12	6.09778e-08
51283	BFAR	16p13.12	0.4899	4.49285e-12	6.25944e-08
8545	CGGBP1	3p11.1	0.4899	4.52105e-12	6.29828e-08
9093	DNAJA3	16p13.3	0.4898	4.54925e-12	6.33711e-08
2222	FDFT1	8p23.1	0.4898	4.55258e-12	6.34129e-08
55957	LIN37	19q13.12	0.4898	4.55369e-12	6.34238e-08
10904	BLCAP	20q11.23	0.4896	4.6767e-12	6.51324e-08
55116	TMEM39B	1p35.1	0.4895	4.71334e-12	6.5638e-08
4705	NDUFA10	2q37.3	0.4895	4.73399e-12	6.59208e-08
63827	BCAN	1q23.1	0.4893	4.80282e-12	6.68745e-08
291	SLC25A4	4q35.1	0.4893	4.83347e-12	6.72964e-08
64419	MTMR14	3p25.3	0.4892	4.86255e-12	6.76965e-08
23373	CRTC1	19p13.11	0.4892	4.89031e-12	6.8078e-08
1153	CIRBP	19p13.3	0.4891	4.91207e-12	6.8376e-08
2108	ETFA	15q24.2	0.4891	4.91585e-12	6.84237e-08
50485	SMARCAL1	2q35	0.4891	4.96048e-12	6.90399e-08
54617	INO80	15q15.1	0.489	4.97735e-12	6.92698e-08
23272	FAM208A	3p14.3	0.489	5.00222e-12	6.96109e-08
55863	TMEM126B	11q14.1	0.4887	5.1501e-12	7.16637e-08
114659	LRRC37B	17q11.2	0.4887	5.16942e-12	7.19273e-08
11160	ERLIN2	8p11.23	0.4886	5.19673e-12	7.23021e-08
4926	NUMA1	11q13.4	0.4886	5.21139e-12	7.25008e-08
56160	NDNL2	15q13.1	0.4885	5.27889e-12	7.34346e-08
25929	GEMIN5	5q33.2	0.4885	5.30886e-12	7.38463e-08
5527	PPP2R5C	14q32.31	0.4884	5.34128e-12	7.42919e-08
29098	RANGRF	17p13.1	0.4884	5.35527e-12	7.44811e-08
55812	SPATA7	14q31.3	0.4882	5.47473e-12	7.61371e-08
23076	RRP1B	21q22.3	0.4882	5.48472e-12	7.62706e-08
6721	SREBF2	22q13.2	0.4881	5.54112e-12	7.70493e-08
3712	IVD	15q15.1	0.488	5.59197e-12	7.77508e-08
51552	RAB14	9q33.2	0.488	5.59619e-12	7.78038e-08
57185	NIPAL3	1p36.11	0.488	5.60751e-12	7.79557e-08
57154	SMURF1	7q22.1	0.488	5.60929e-12	7.79748e-08
152815	THAP6	4q21.1	0.4879	5.62705e-12	7.82161e-08
9400	RECQL5	17q25.1	0.4879	5.63505e-12	7.83215e-08
7248	TSC1	9q34.13	0.4879	5.64948e-12	7.85165e-08
7468	WHSC1	4p16.3	0.4878	5.7172e-12	7.9452e-08
8760	CDS2	20p12.3	0.4877	5.77005e-12	8.01806e-08
83894	TTC29	4q31.22	0.6995	5.77893e-12	8.02983e-08
153396	TMEM161B	5q14.3	0.4877	5.79137e-12	8.04653e-08
84792	FAM220A	7p22.1	0.4877	5.79536e-12	8.0515e-08
79004	CUEDC2	10q24.32	0.4877	5.80758e-12	8.06789e-08
84317	CCDC115	2q21.1	0.4875	5.89462e-12	8.18821e-08
9702	CEP57	11q21	0.4874	5.96456e-12	8.28478e-08
2842	GPR19	12p13.1	0.4874	5.99565e-12	8.32736e-08
56254	RNF20	9q31.1	0.4872	6.14397e-12	8.53275e-08
373	TRIM23	5q12.3	0.4871	6.17151e-12	8.57037e-08
6282	S100A11	1q21.3	0.4871	6.17928e-12	8.58055e-08
51574	LARP7	4q25	0.487	6.29452e-12	8.73994e-08
10973	ASCC3	6q16.3	0.4868	6.39067e-12	8.8728e-08
55500	ETNK1	12p12.1	0.4867	6.46994e-12	8.98221e-08
284129	SLC26A11	17q25.3	0.4867	6.49547e-12	9.01701e-08
80011	FAM192A	16q13	0.4867	6.5068e-12	9.03208e-08
55856	ACOT13	6p22.3	0.4866	6.53255e-12	9.06718e-08
9924	PAN2	12q13.3	0.4863	6.77058e-12	9.39689e-08
26249	KLHL3	5q31.2	0.4862	6.90337e-12	9.58049e-08
7266	DNAJC7	17q21.2	0.4861	6.95577e-12	9.65252e-08
10653	SPINT2	19q13.2	0.486	7.04325e-12	9.77322e-08
81875	ISG20L2	1q23.1	0.486	7.06146e-12	9.79778e-08
54952	TRNAU1AP	1p35.3	0.4859	7.07123e-12	9.81063e-08
23098	SARM1	17q11.2	0.4859	7.12452e-12	9.88385e-08
84747	UNC119B	12q24.31	0.4858	7.14806e-12	9.91579e-08
166968	MIER3	5q11.2	0.4858	7.15472e-12	9.92431e-08
140890	SREK1	5q12.3	0.4858	7.21623e-12	1.00089e-07
5264	PHYH	10p13	0.4857	7.23777e-12	1.00381e-07
29072	SETD2	3p21.31	0.4857	7.24931e-12	1.00533e-07
1363	CPE	4q32.3	0.4857	7.27507e-12	1.00883e-07
56006	SMG9	19q13.31	0.4856	7.31504e-12	1.0143e-07
8790	FPGT	1p31.1	0.4856	7.35367e-12	1.01959e-07
23384	SPECC1L	22q11.23	0.4855	7.39941e-12	1.02585e-07
54522	ANKRD16	10p15.1	0.4855	7.46536e-12	1.03492e-07
127262	TPRG1L	1p36.32	0.4854	7.50955e-12	1.04097e-07
4710	NDUFB4	3q13.33	0.4853	7.58194e-12	1.05093e-07
54622	ARL15	5q11.2	0.4853	7.58682e-12	1.05153e-07
55746	NUP133	1q42.13	0.4852	7.65832e-12	1.06137e-07
3276	PRMT1	19q13.33	0.4851	7.7911e-12	1.07969e-07
5763	PTMS	12p13.31	0.4851	7.81464e-12	1.08287e-07
965	CD58	1p13.1	0.485	7.82574e-12	1.08433e-07
148327	CREB3L4	1q21.3	0.4849	7.91855e-12	1.09712e-07
4700	NDUFA6	22q13.2	0.4849	7.9341e-12	1.09919e-07
6603	SMARCD2	17q23.3	0.4849	7.95852e-12	1.10249e-07
79027	ZNF655	7q22.1	0.4849	7.97384e-12	1.10454e-07
51608	GET4	7p22.3	0.4848	8.0802e-12	1.11919e-07
10985	GCN1L1	12q24.23	0.4847	8.12728e-12	1.12563e-07
7337	UBE3A	15q11.2	0.4847	8.12905e-12	1.12579e-07
6812	STXBP1	9q34.11	0.4846	8.23275e-12	1.14007e-07
1460	CSNK2B	6p21.33	0.4844	8.4448e-12	1.16935e-07
10992	SF3B2	11q13.1	0.4843	8.46878e-12	1.17259e-07
132660	LIN54	4q21.22	0.4843	8.48477e-12	1.17472e-07
10898	CPSF4	7q22.1	0.4843	8.49454e-12	1.17598e-07
6016	RIT1	1q22	0.4842	8.61355e-12	1.19237e-07
9943	OXSR1	3p22.2	0.4841	8.73301e-12	1.20882e-07
207	AKT1	14q32.33	0.4841	8.74145e-12	1.2099e-07
63908	NAPB	20p11.21	0.484	8.7903e-12	1.21658e-07
57002	YAE1D1	7p14.1	0.484	8.80274e-12	1.21821e-07
25844	YIPF3	6p21.1	0.484	8.80473e-12	1.2184e-07
6047	RNF4	4p16.3	0.484	8.80984e-12	1.21902e-07
124808	CCDC43	17q21.31	0.4839	8.85381e-12	1.22501e-07
2098	ESD	13q14.2	0.4839	8.90976e-12	1.23267e-07
3980	LIG3	17q12	0.4839	8.92975e-12	1.23534e-07
23358	USP24	1p32.3	0.4838	9.02656e-12	1.24864e-07
25799	ZNF324	19q13.43	0.4837	9.13358e-12	1.26336e-07
140680	C20orf96	20p13	0.4836	9.18909e-12	1.27094e-07
83450	LRRC48	17p11.2	0.4836	9.25082e-12	1.27939e-07
96764	TGS1	8q12.1	0.4835	9.30722e-12	1.2871e-07
5129	CDK18	1q32.1	0.4834	9.37916e-12	1.29695e-07
2936	GSR	8p12	0.4834	9.43068e-12	1.30398e-07
9295	SRSF11	1p31.1	0.4833	9.56168e-12	1.322e-07
22800	RRAS2	11p15.2	0.4832	9.66871e-12	1.3367e-07
57111	RAB25	1q22	0.4831	9.69513e-12	1.34026e-07
10250	SRRM1	1p36.11	0.4831	9.72444e-12	1.34421e-07
83548	COG3	13q14.13	0.4831	9.73377e-12	1.3454e-07
757	TMEM50B	21q22.11	0.483	9.87455e-12	1.36476e-07
54987	C1orf123	1p32.3	0.4829	9.98979e-12	1.38059e-07
29914	UBIAD1	1p36.22	0.4828	1.00304e-11	1.3861e-07
202018	TAPT1	4p15.32	0.4828	1.00795e-11	1.39278e-07
1945	EFNA4	1q22	0.4827	1.01967e-11	1.40888e-07
65999	LRRC61	7q36.1	0.4827	1.02149e-11	1.4113e-07
113178	SCAMP4	19p13.3	0.4825	1.0453e-11	1.44408e-07
26119	LDLRAP1	1p36.11	0.4822	1.08009e-11	1.49204e-07
7407	VARS	6p21.33	0.482	1.09774e-11	1.51631e-07
137994	LETM2	8p11.23	0.482	1.09852e-11	1.51728e-07
253143	PRR14L	22q12.2	0.482	1.09912e-11	1.518e-07
6942	TCF20	22q13.2	0.482	1.10547e-11	1.52666e-07
131601	TPRA1	3q21.3	0.482	1.10618e-11	1.52753e-07
8833	GMPS	3q25.31	0.4819	1.11169e-11	1.53502e-07
819	CAMLG	5q31.1	0.4819	1.11462e-11	1.53896e-07
100191040	C2CD4D	1q21.3	0.4831	1.11484e-11	1.53915e-07
388569	ZNF324B	19q13.43	0.4819	1.11515e-11	1.53947e-07
2185	PTK2B	8p21.2	0.4816	1.14788e-11	1.58454e-07
51077	FCF1	14q24.3	0.4814	1.17515e-11	1.62206e-07
81550	TDRD3	13q21.2	0.4813	1.18519e-11	1.63579e-07
56851	EMC7	15q14	0.4813	1.18812e-11	1.63972e-07
22905	EPN2	17p11.2	0.481	1.2284e-11	1.69519e-07
81037	CLPTM1L	5p15.33	0.481	1.23297e-11	1.70137e-07
53916	RAB4B	19q13.2	0.481	1.23386e-11	1.70248e-07
5001	ORC5	7q22.1	0.481	1.23732e-11	1.70713e-07
140809	SRXN1	20p13	0.4809	1.25124e-11	1.72622e-07
55781	RIOK2	5q15	0.4808	1.25637e-11	1.73317e-07
1762	DMWD	19q13.32	0.4808	1.26583e-11	1.74609e-07
7110	TMF1	3p14.1	0.4807	1.27742e-11	1.76195e-07
441272	SPDYE3	7q22.1	0.4807	1.28071e-11	1.76635e-07
23431	AP4E1	15q21.2	0.4806	1.29061e-11	1.77988e-07
23344	ESYT1	12q13.2	0.4804	1.32119e-11	1.82192e-07
27342	RABGEF1	7q11.21	0.4803	1.33471e-11	1.84043e-07
9637	FEZ2	2p22.2	0.4802	1.34976e-11	1.86106e-07
11334	TUSC2	3p21.31	0.4801	1.36446e-11	1.88119e-07
29117	BRD7	16q12.1	0.4799	1.38831e-11	1.91393e-07
[truncated: 13,785 more rows]

## Sheet: B_Enriched_chromosomal_regions
Term	Overlap	P-value	Adjusted P-value	Z-score	Combined Score	Genes
chr12p13	25/289	2.46058e-06	0.00034202	-2.06397	26.6564	DYRK4;DDX47;TULP3;COPS7A;TAPBPL;ADIPOR2;PHB2;EMG1;ERC1;CCDC77;LRRC23;USP5;M6PR;ITFG2;FBXL14;MLF2;RAD52;PARP11;C12ORF4;NECAP1;WNK1;STRAP;NCAPD2;LTBR;DCP1B
chr17p13	24/328	6.17461e-05	0.00429136	-2.23179	21.6316	ZNF594;ZFP3;PITPNA;MIS12;RPA1;CTNS;SENP3;PFAS;PRPF8;CAMKK1;ZZEF1;CYB5D2;SMG6;CYB5D1;RNF167;SRR;RABEP1;DPH1;MED31;DVL2;ANKFY1;SMYD4;CAMTA2;PAFAH1B1
chr12p	3/7	0.000867527	0.0401954	-1.165	8.21311	PEX5;ATN1;DNM1L
