# Supplementary material for: Integrative Analysis of Novel Metabolic Subtypes in Pancreatic Cancer Fosters New Prognostic Biomarkers
Source: Front Oncol. 2019 Feb 27;9:115. doi: 10.3389/fonc.2019.00115 (PMC6400843; doi:10.3389/fonc.2019.00115)
Supplement: Supplementary file 7 [file Table_7.xls]

## Sheet: A_Cell_lines_specificity
Table reporting the metabolomic information of the analysed PDA cell lines and their corresponding expression and CNV status of genes annotated at Chr12p13 (Table A). The table B reports the results of the differential metabolite abundance analysis performed between cell lines with or without the Chr12p13 gain.
	CCLE CNV				CCLE Expression (Z-score)
ID	ENO2	GAPDH	TPI1	FOXM1	ENO2	GAPDH	TPI1	FOXM1	Chr12p13 status	Daemen et al., 2013 Cluster	KRAS codon 12 hotspot mutation	Oxamate IC50 (mM)	BPTES IC50 (uM)	SCD-1 inhibitor IC50 (uM)	FASN inhibitor IC50 (uM)	Cerulenin IC50 (uM)	Olristat IC50 (uM)	BSO IC50 (uM)	AOA IC50 (uM)	(S)-4-CPG IC50 (uM)	14C- glucose incorporation into lipids (CPM/mg protein)	13C GLUCOSE Citrate	13C GLUCOSE aKG	13C GLUCOSE Malate	13C GLUCOSE Aspartate	13C GLUTAMINE aKG	13C GLUTAMINE Fumarate	13C GLUTAMINE Malate	13C GLUTAMINE Glutamate	Average OCAR (O2 consumption)	Average TMRE intensity	Average Mitotracker intensity	Fatty Acid Uptake (RFU/cell)	Growth in Media Containing 0.25X Lipid
KLM1	2	2	2	2	0.46	2.11	2.26	3.0047	Amplified	Slow proliferating	12G>D	76.9	25	1	100	16.2	36.1	2000	1000	> 500	NA	NA	NA	NA	NA	NA	NA	NA	NA	0.018	385.2	752.2	NA	NA
KP4	2	2	2	2	0.39	1.71	1.46	0.9543	Amplified	Glycolytic	12G>D	100	0.9	0.011	100	20	100	62.5	172.4	15.6	NA	NA	NA	NA	NA	NA	NA	NA	NA	0.062	372.4	496.6	NA	NA
PATU8902	1	1	1	2	-0.28	1.9	0.93	4.2167	Gain	Lipogenic	12G>V	37.2	18.3	0.105	6.1	3.7	51.7	2000	336.5	500	19205.6	34.9	13.1	11.1	5.8	24.3	20.9	20.4	24.1	0.037	NA	NA	0.159	91.9
KP3	1	1	1	1	-1.02	1.39	-0.46	-0.4324	Gain	Slow proliferating	12G>V	NA	NA	NA	NA	20	NA	NA	NA	NA	NA	NA	NA	NA	NA	NA	NA	NA	NA	0.063	282	554.1	NA	NA
BXPC3	1	1	1	1	-1.57	1.37	1.08	0.2995	Gain	Lipogenic	WT	100	25	1	100	20	100	731	1000	500	NA	NA	NA	NA	NA	NA	NA	NA	NA	0.065	334.8	890.4	NA	NA
PK1	1	1	1	1	-0.69	1.17	0.92	1.6429	Gain	Lipogenic	12G>D	57.3	12.5	0.044	7.4	8.2	16.3	2000	272.6	500	NA	NA	NA	NA	NA	NA	NA	NA	NA	0.074	349.1	504.1	NA	NA
KP2	1	1	1	1	0.3	0.98	1.15	0.3619	Gain	Glycolytic	12G>R	15	NA	1	100	20	90.9	NA	NA	NA	7568.5	NA	NA	NA	NA	NA	NA	NA	NA	0.025	NA	NA	0.156	91.7
MIAPACA2	1	1	1	1	0.48	0.83	2.32	2.5292	Gain	Glycolytic	12G>C	6.5	6.5	1	100	20	100	62.5	123.5	121.9	9276.9	30.8	10.4	6.7	2.8	35.4	25.3	30.1	35	0.034	286.8	541.5	0.117	67.9
QGP1	1	1	1	1	0.95	0.72	0.25	-0.3757	Gain	NA	NA	NA	NA	NA	NA	NA	NA	NA	NA	NA	NA	NA	NA	NA	NA	NA	NA	NA	NA	NA	NA	NA	NA	NA
T3M4	1	1	1	1	-0.48	0.72	0.8	0.3809	Gain	NA	NA	NA	NA	NA	NA	NA	NA	NA	NA	NA	NA	NA	NA	NA	NA	NA	NA	NA	NA	NA	NA	NA	NA	NA
PANC0813	1	1	1	1	0.09	0.63	1.23	1.9196	Gain	NA	NA	NA	NA	NA	NA	NA	NA	NA	NA	NA	NA	NA	NA	NA	NA	NA	NA	NA	NA	NA	NA	NA	NA	NA
PANC0327	1	1	1	1	-0.16	0.6	1.77	1.273	Gain	Slow proliferating	12G>V	NA	NA	NA	NA	NA	NA	NA	NA	NA	NA	NA	NA	NA	NA	NA	NA	NA	NA	NA	NA	NA	NA	NA
PK45H	1	1	1	1	-0.29	0.51	0.83	1.5393	Gain	Glycolytic	12G>D	100	3.7	1	100	20	100	62.5	613.6	216.4	NA	NA	NA	NA	NA	NA	NA	NA	NA	0.028	298	371.7	NA	NA
PANC0203	1	1	1	1	-0.23	0.47	0.03	0.3343	Gain	Slow proliferating	12G>D	100	17.8	1	NA	20	100	2000	468.7	> 500	NA	NA	NA	NA	NA	NA	NA	NA	NA	0.023	389	718.2	NA	NA
SNU410	1	1	1	0	0.52	0.16	-0.24	1.9375	Gain	NA	NA	NA	NA	NA	NA	NA	NA	NA	NA	NA	NA	NA	NA	NA	NA	NA	NA	NA	NA	NA	NA	NA	NA	NA
SUIT2	1	1	1	1	-0.78	0.07	0.17	1.1869	Gain	Lipogenic	12G>D	99.6	18.3	0.011	100	20	79.2	304.2	1000	500	19151.6	34	18.2	13.4	5.9	21.2	15.6	11.5	18.5	0.052	691.5	861	0.087	90.6
KCIMOH1	1	1	1	1	-1.41	0.02	0.09	-1.2297	Gain	Lipogenic	12G>D	100	25	0.011	100	20	100	62.5	481.6	500	14316.1	36	23.4	11.9	9.6	21.7	18.2	13.5	19.7	0.083	428.1	518.6	0.149	86.4
SU8686	1	1	1	2	-0.48	-0.63	-0.68	-0.6826	Gain	Lipogenic	12G>D	100	4.7	0.022	100	20	100	62.5	225.8	140.9	NA	NA	NA	NA	NA	NA	NA	NA	NA	0.047	277.7	386.6	NA	NA
HPAC	1	1	1	1	-1.6	-0.69	-0.81	0.7012	Gain	Lipogenic	12G>D	100	7.6	0.008	19.2	8.1	15.4	720.9	277.1	500	10130.2	35.2	21.3	11.9	9.1	20	17.1	19.6	23.2	0.106	927	944.7	0.106	81
PANC1005	0	0	0	0	-0.56	0.97	0.35	0.8938	Homozygous	Slow proliferating	12G>D	35.6	13.1	1	6.6	4.6	100	2000	254.3	> 500	NA	NA	NA	NA	NA	NA	NA	NA	NA	0.02	NA	NA	NA	NA
PL45	0	0	0	0	-0.48	0.82	-0.04	1.307	Homozygous	Glycolytic	12G>D	67.7	NA	1	100	20	NA	NA	NA	NA	NA	NA	NA	NA	NA	NA	NA	NA	NA	0.021	404.9	749	NA	NA
PANC0403	0	0	0	1	0.45	0.61	0.82	0.3382	Homozygous	Slow proliferating	12G>D	100	1.3	1	100	20	100	2000	206.2	> 500	NA	NA	NA	NA	NA	NA	NA	NA	NA	0.029	NA	NA	NA	NA
DANG	0	0	0	0	-1.57	0.5	-0.34	0.1033	Homozygous	Lipogenic	12G>V	29.7	14.2	0.017	2.6	1.8	23.9	2000	257.1	500	NA	NA	NA	NA	NA	NA	NA	NA	NA	0.042	NA	NA	NA	NA
PANC0504	0	0	0	0	-0.6	0.15	0.18	-0.6791	Homozygous	Slow proliferating	12G>D	100	9.9	1	100	NA	100	131.2	513.2	366.6	NA	NA	NA	NA	NA	NA	NA	NA	NA	0.03	NA	NA	NA	NA
PSN1	0	0	0	0	0.57	0.11	0.59	0.2077	Homozygous	Glycolytic	12G>R	8.3	9.5	0.011	83	20	100	62.5	153.5	492.6	11195.7	33.4	9.8	9.3	4.5	26.4	26.5	29.8	30.8	0.019	309	479	0.199	80.9
SNU324	0	0	0	0	0.43	0.06	1.11	0.3215	Homozygous	NA	NA	NA	NA	NA	NA	NA	NA	NA	NA	NA	NA	NA	NA	NA	NA	NA	NA	NA	NA	NA	NA	NA	NA	NA
HUPT3	0	0	0	0	-0.59	0.05	0.77	0.8946	Homozygous	Glycolytic	12G>R	47.2	10.5	1	100	20	100	62.5	352.1	155.3	9112	28.4	8.4	8.9	3.1	36.8	22.1	26	28.8	0.026	313.6	426.9	0.202	11.4
SW1990	0	0	0	0	-0.35	-0.11	0.54	1.4214	Homozygous	Glycolytic	12G>D	33.5	7.1	1	100	20	100	62.5	446.3	202.5	7693	27.3	0	7.4	0	31.1	47	26.9	31.7	0.023	195.6	474.9	0.238	67.4
CAPAN2	0	0	0	0	-1.39	-0.12	-0.48	0.553	Homozygous	Slow proliferating	12G>V	NA	NA	NA	NA	NA	NA	NA	NA	NA	NA	NA	NA	NA	NA	NA	NA	NA	NA	NA	NA	NA	NA	NA
HUPT4	0	0	0	0	-1.06	-0.4	-0.31	-0.2618	Homozygous	Lipogenic	12G>V	NA	NA	NA	NA	NA	NA	NA	NA	NA	NA	NA	NA	NA	NA	NA	NA	NA	NA	NA	NA	NA	NA	NA
ASPC1	0	0	0	0	-1.08	-1.21	-1.32	-2.7901	Homozygous	Slow proliferating	12G>D	52.1	9.6	1	100	20	100	2000	287.5	> 500	NA	NA	NA	NA	NA	NA	NA	NA	NA	0.027	465.6	894.9	NA	NA
L33	-1	-1	-1	-1	-0.77	0.68	-0.11	-1.1708	Deleted	NA	NA	NA	NA	NA	NA	NA	NA	NA	NA	NA	NA	NA	NA	NA	NA	NA	NA	NA	NA	NA	NA	NA	NA	NA
HS766T	-1	-1	-1	-1	-1.06	0.23	-0.82	-0.8842	Deleted	Slow proliferating	WT (61Q>H)	89.4	11.1	1	7.1	3.8	35.5	62.5	485.1	337.4	NA	NA	NA	NA	NA	NA	NA	NA	NA	0.041	NA	NA	NA	NA
TCCPAN2	-1	-1	-1	-1	-1.09	-0.15	-1.88	-0.7604	Deleted	Slow proliferating	12G>R	100	24.7	1	100	20	100	2000	463.8	> 500	NA	NA	NA	NA	NA	NA	NA	NA	NA	0.031	382.4	653.7	NA	NA
PANC1	-1	-1	-1	-1	-0.73	-0.36	-0.65	0.087	Deleted	Lipogenic	12G>D	100	23.1	1	100	20	100	228	212.8	312.9	NA	NA	NA	NA	NA	NA	NA	NA	NA	0.054	375.5	538.9	NA	NA
PATU8988T	-1	-1	-1	-1	0.07	-0.4	-0.06	1.2294	Deleted	Glycolytic	12G>V	35.6	7.9	1	NA	20	100	967.7	134	500	NA	NA	NA	NA	NA	NA	NA	NA	NA	0.018	208.1	309	NA	NA
SNU213	-1	-1	-1	-1	-0.38	-0.62	-0.85	-1.2489	Deleted	NA	NA	NA	NA	NA	NA	NA	NA	NA	NA	NA	NA	NA	NA	NA	NA	NA	NA	NA	NA	NA	NA	NA	NA	NA
HPAFII	-1	-1	-1	-1	-0.55	-0.63	-0.26	-1.5621	Deleted	Lipogenic	12G>D	100	25	1	100	20	100	2000	1000	500	NA	NA	NA	NA	NA	NA	NA	NA	NA	0.047	715.7	1085.1	NA	NA
YAPC	-1	-1	-1	-1	-1.03	-1	-1.07	-0.1693	Deleted	Slow proliferating	12G>V	87.4	NA	1	100	20	100	NA	NA	NA	NA	NA	NA	NA	NA	NA	NA	NA	NA	0.045	448.2	793.2	NA	NA
PATU8988S	-1	-1	-1	-1	-1.26	-1.02	-1.93	-0.6002	Deleted	Lipogenic	12G>V	100	25	1	100	20	100	2000	1000	500	NA	NA	NA	NA	NA	NA	NA	NA	NA	0.046	717.1	916.9	NA	NA
CFPAC1	-1	-1	-1	-1	-0.05	-1.32	-1.48	-1.8602	Deleted	Slow proliferating	12G>V	NA	5.1	1	100	20	100	2000	250.7	245.3	NA	NA	NA	NA	NA	NA	NA	NA	NA	0.026	596.5	989	NA	NA
CAPAN1	-1	-1	-1	-1	-0.13	-1.68	-0.96	0.124	Deleted	NA	NA	NA	NA	NA	NA	NA	NA	NA	NA	NA	NA	NA	NA	NA	NA	NA	NA	NA	NA	NA	NA	NA	NA	NA
PANC0213	-1	-1	-1	-1	-0.23	-2.33	-1.74	-1.4303	Deleted	NA	NA	NA	NA	NA	NA	NA	NA	NA	NA	NA	NA	NA	NA	NA	NA	NA	NA	NA	NA	NA	NA	NA	NA	NA
PK59	-1	-1	-1	-1	-1.06	-5.89	-4.04	-2.4038	Deleted	Lipogenic	12G>D	61.2	25	1	100	20	100	706.8	461.1	500	NA	NA	NA	NA	NA	NA	NA	NA	NA	0.032	346.6	493	NA	NA

## Sheet: B_Differential_Metabolite
	Cell line cluster by Chr12p13 status
	Gain/Amplified (avg level)	Homozygous/Deleted (avg level)	P-value	Adjusted P-value
Unknown lipid (69970841)	0.0142187	0.096437	0.00763937	0.637127
Spermine	0.148318	0.0200065	0.00850867	0.637127
Unknown lipid (69970633)	-0.027645	0.0487368	0.00946228	0.637127
Unknown lipid (69970154)	-0.141039	0.0832828	0.0157386	0.794801
Unknown lipid (69970574)	-0.100849	0.0662048	0.0209932	0.848126
Unknown polar (39971564)	0.099492	-0.0654997	0.0330217	0.949534
Glutamine	-0.178529	-0.398748	0.0360109	0.949534
Glutathione disulfide (GSSG)	1.1166	0.922778	0.0426624	0.872751
Adenosine	0.00881911	-0.078225	0.0463484	0.949534
Guanosine monophosphate (GMP)	-0.319599	-0.204992	0.0502905	0.872751
Phosphatidylcholine (C18:0,C18:2)	-0.00551	0.0511493	0.0637787	0.949534
Unknown lipid (29970460)	0.019301	0.0957961	0.0688707	0.949534
Palmitic acid (C16:0)	0.0831843	-0.0022065	0.0742821	0.949534
Unknown lipid (69970641)	-0.119137	0.121405	0.0861142	0.949534
Phosphatidylcholine (C18:0,C22:6)	-0.114272	0.117385	0.0925604	0.949534
Choline phosphate	1.70774	1.91012	0.122173	0.872751
5-Oxoproline (additional: Folic acid, Glutamate, Glutamine)	0.0617353	-0.0303297	0.122173	0.949534
Cysteine (additional: Cystine)	0.040448	-0.0813583	0.122173	0.949534
gamma-Aminobutyrate (GABA)	-0.139399	0.0725647	0.122173	0.949534
Sphingomyelin (d18:1,C24:0)	-0.0302097	0.0368277	0.122173	0.949534
Unknown lipid (69970825)	0.071443	-0.0068225	0.122173	0.949534
Isocitrate	-0.397713	-0.503182	0.130594	0.872751
Unknown lipid (69970538)	-0.173536	-0.046716	0.139446	0.949534
Sedoheptulose-7-phosphate	-0.107018	-0.276389	0.148739	0.872751
Ribose-1-phosphate	-1.00781	-0.796291	0.148739	0.872751
Unknown polar (59970914)	0.110578	0.0142866	0.148739	0.949534
Unknown lipid (69970817)	-0.0764993	0.0399448	0.148739	0.949534
Unknown polar (39972024)	0.0109107	0.0539458	0.158483	0.949534
Lysophosphatidylcholine (C18:0)	-0.0462727	0.0159308	0.158483	0.949534
Nicotineamide adenine dinucleotide, reduced (NADH)	-0.608284	-0.687752	0.16869	0.872751
Unknown lipid (69970802)	0.0698933	0.149435	0.16869	0.949534
Unknown lipid (69970805)	-0.0434801	0.123514	0.16869	0.949534
Glucosamine-1-phosphate	-0.41687	-0.541185	0.179368	0.872751
Uric acid	-0.0519191	-0.233014	0.179368	0.949534
Unknown lipid (69970806)	-0.130437	-0.034055	0.179368	0.949534
myo-Inositol-2-phosphate, lipid fraction (myo-Inositolphospholipids)	0.0560197	-0.151264	0.190527	0.949534
Unknown lipid (69970638)	-0.068253	0.121922	0.190527	0.949534
Oxaloacetate	-0.588839	-0.685246	0.202173	0.872751
Nicotineamide adenine dinucleotide, reduced (NADH)	-0.0523203	-0.210565	0.202173	0.949534
trans-4-Hydroxyproline	-0.0123587	-0.0926075	0.214316	0.949534
Unknown lipid (69970127)	0.134499	0.0770498	0.214316	0.949534
Unknown lipid (69970534)	-0.0128104	0.0469597	0.214316	0.949534
Pyruvate	0.709484	0.572225	0.226961	0.872751
Glutathione (GSH)	0.429554	0.375441	0.226961	0.872751
Lactate	1.98037	1.81485	0.226961	0.872751
Folic acid	-0.0797879	-0.246435	0.226961	0.949534
Taurine	0.115623	-0.0186093	0.226961	0.949534
Sphingomyelin (d18:1,C16:0)	-0.00703033	0.0448718	0.226961	0.949534
Unknown lipid (69970551)	-0.06089	0.0880833	0.226961	0.949534
Inosine monophosphate (IMP)	-1.53856	-1.40577	0.240115	0.872751
Serine, lipid fraction	0.0806087	0.023824	0.240115	0.949534
Alanine	-0.043012	-0.130646	0.240115	0.949534
Unknown lipid (69970126)	0.0281733	0.0791483	0.240115	0.949534
Phosphoenolpyruvate (PEP)	2.43545	2.57088	0.253781	0.872751
Phosphatidylcholine (C18:0,C18:1)	0.0210563	0.0794192	0.253781	0.949534
Nicotineamide adenine dinucleotide phosphate, reduced (NADPH)	0.327656	0.270257	0.267965	0.872751
Phosphoribosyl pyrophosphate (PRPP)	0.623787	0.591069	0.267965	0.872751
Deoxycytidine triphosphate (dCTP)	-0.658286	-0.719828	0.282669	0.872751
Phosphatidylcholine (C16:0,C18:2)	0.020422	0.076073	0.282669	0.949534
Unknown lipid (69970824)	-0.0527867	-0.010354	0.282669	0.949534
5-Aminoimidazole-4-carboxamide-1-beta-ribofuranosyl-5'-monophosphate (AICAR)	-3.22285	-3.07948	0.297895	0.872751
Deoxycytidine diphosphate (dCDP)	-1.56871	-1.65656	0.297895	0.872751
5-Phosphomevalonate	-2.49705	-2.3898	0.297895	0.872751
Glycerol phosphate, lipid fraction	0.021487	-0.107209	0.297895	0.949534
Phosphate, lipid fraction	0.102353	0.0686112	0.297895	0.949534
Unknown lipid (29971880)	-0.750819	-0.318469	0.302404	0.949534
cis-Aconitate	0.0229672	-0.028552	0.313645	0.872751
Adenylosuccinic acid	-1.44931	-1.36259	0.313645	0.872751
Guanosine triphosphate (GTP)	0.684547	0.706416	0.313645	0.872751
Elaidic acid (C18:trans[9]1)	0.0153267	-0.0548028	0.313645	0.949534
Pentadecanol	0.0252873	0.0679084	0.317277	0.949534
Citrate	0.692179	0.657753	0.329918	0.879781
Putrescine (additional: Agmatine)	-0.048487	-0.21534	0.329918	0.949534
Unknown lipid (69970642)	-0.0744283	0.0543798	0.329918	0.949534
Adenosine monophosphate (AMP)	-0.422046	-0.356714	0.346712	0.883196
Unknown lipid (29971286)	0.075555	0.00565908	0.346712	0.949534
N-Acetylaspartate	-0.257289	-0.427609	0.346712	0.949534
Erythronic acid	-0.00129967	-0.0490732	0.346712	0.949534
Unknown polar (39971997)	0.0175822	-0.032286	0.346712	0.949534
Unknown lipid (69970658)	0.0496837	0.107881	0.346712	0.949534
Cholesterol, total	0.0727243	0.026086	0.364027	0.949534
Phosphocreatine	0.645274	0.502098	0.381857	0.883196
Creatine	-0.0262283	-0.112933	0.381857	0.949534
Linoleic acid (C18:cis[9,12]2)	0.021055	-0.0328915	0.381857	0.949534
Lignoceric acid (C24:0)	-0.001944	0.0855021	0.381857	0.949534
Unknown lipid (29971883)	0.0328883	0.0797871	0.381857	0.949534
Unknown lipid (29971885)	0.128529	0.162845	0.381857	0.949534
Unknown polar (59970919)	0.113389	0.0684188	0.381857	0.949534
Lysophosphatidylcholine (C20:4)	-0.0322157	-0.0105315	0.381857	0.949534
Unknown lipid (69970547)	-0.05016	0.009963	0.381857	0.949534
Unknown lipid (69970553)	-0.0131003	0.0350398	0.381857	0.949534
Nicotineamide adenine dinucleotide phosphate (NADP)	-0.411248	-0.487425	0.400198	0.883196
Succinyl-CoA	0.0951006	0.180531	0.400198	0.883196
3-Hydroxy-3-methylglutaryl-CoA	0.903619	0.816101	0.400198	0.883196
Unknown lipid (29971294)	-0.202836	0.0625971	0.400198	0.949534
Maltose	-0.426355	-0.299408	0.400198	0.949534
Hypotaurine	0.0748183	-0.040085	0.400198	0.949534
Ribose-5-phosphate	0.0352036	-0.0112508	0.400198	0.949534
Unknown polar (59970813)	0.00735122	0.025912	0.400198	0.949534
Phosphatidylcholine (C16:0,C22:6) (additional: Phosphatidylcholine (C18:2,C20:4))	-0.0648953	0.044079	0.400198	0.949534
Unknown lipid (69970512)	-0.0395622	0.0133504	0.400198	0.949534
Unknown lipid (69970546)	-0.0527367	-0.019018	0.400198	0.949534
Argininosuccinate	-0.264688	-0.279793	0.419045	0.893962
Nicotinamide	-0.100574	-0.129158	0.419045	0.949534
Eicosaenoic acid (C20:1) No 02	0.0106733	-0.0379167	0.419045	0.949534
Phosphatidylcholine No 02	-0.0615087	0.0771233	0.419045	0.949534
Ceramide (d18:1,C24:0)	-0.0309407	-0.004243	0.419045	0.949534
Unknown lipid (69970615)	-0.071167	-0.031437	0.419045	0.949534
Unknown lipid (69970819)	-0.0160289	0.0190017	0.419045	0.949534
Oleic acid (C18:cis[9]1)	0.0793637	0.0381298	0.438389	0.949534
Asparagine	-0.063115	-0.135955	0.438389	0.949534
Adenine	0.120051	0.0790862	0.438389	0.949534
Unknown lipid (69970832)	0.0424107	-0.005897	0.438389	0.949534
Cholesterol, free	0.0583337	0.0364498	0.458224	0.949534
Arachidonic acid (C20:cis[5,8,11,14]4)	0.136588	0.0731608	0.458224	0.949534
Unknown lipid (29971312)	0.0269762	-0.0791093	0.458224	0.949534
Glycine	-0.0483203	-0.144359	0.458224	0.949534
Phenylalanine	-0.0916803	-0.04823	0.458224	0.949534
Glycerol-2-phosphate	0.0383727	0.0755453	0.458224	0.949534
Guanine	0.0949073	0.10577	0.458224	0.949534
Phosphatidylcholine (C18:0,C20:4)	-0.0431733	0.123182	0.458224	0.949534
Unknown lipid (69970150)	0.0586757	-0.0078805	0.458224	0.949534
Unknown lipid (69970631)	-0.063366	0.0506853	0.458224	0.949534
Unknown lipid (69970801)	-0.02428	0.0178245	0.458224	0.949534
Carnitine	-0.958853	-0.862764	0.478538	0.934081
Glycerol, lipid fraction	0.0427623	0.0286079	0.478538	0.949534
Methionine	-0.0530347	0.0193092	0.478538	0.949534
Lysine	-0.145261	-0.204283	0.478538	0.949534
Unknown polar (39972124)	-0.138999	-0.0657932	0.478538	0.949534
Unknown lipid (69970548)	0.0153263	-0.018346	0.478538	0.949534
Malate	1.10934	1.14436	0.499321	0.934081
Malonyl-CoA	0.755104	0.867861	0.499321	0.934081
Cholesterylester C18:1	0.050049	-0.0411295	0.499321	0.949534
Ornithine (additional: Arginine, Citrulline)	-0.0449627	-0.11451	0.499321	0.949534
Unknown lipid (69970550)	-0.0231307	-0.0688447	0.499321	0.949534
Phosphatidylcholine (C16:1,C18:2)	-0.0549033	-0.0642443	0.499321	0.949534
Coenzyme A	-0.462656	-0.385767	0.520562	0.934081
Deoxyuridine triphosphate (dUTP)	-1.3153	-1.25375	0.520562	0.934081
Coenzyme Q9	-0.0996457	-0.0465915	0.520562	0.949534
Serine	-0.222175	-0.128188	0.520562	0.949534
Erythrol	-0.0264717	-0.0985033	0.520562	0.949534
Leucine	-0.070325	-0.0306678	0.520562	0.949534
Glucosamine	-0.444267	-0.523247	0.520562	0.949534
Unknown lipid (69970611)	-0.046277	-0.00550625	0.520562	0.949534
Succinate	0.215514	0.219326	0.542246	0.934081
2-Phosphoglycerate (2-PGA)	0.114988	0.0440388	0.542246	0.934081
Glutamate	0.0566913	0.000843	0.542246	0.949534
Unknown polar (59970918)	0.116958	0.0930811	0.542246	0.949534
Lysophosphatidylcholine (C16:0)	-0.0426647	-0.0763088	0.542246	0.949534
Unknown lipid (69970621)	-0.00483233	0.0111708	0.542246	0.949534
Unknown polar (39970411)	0.0558763	0.072647	0.548478	0.949534
Dihydroxyacetone phosphate	-0.235037	-0.199074	0.56436	0.934081
Stearic acid (C18:0)	0.0584947	0.0826643	0.56436	0.949534
myo-Inositol, lipid fraction	0.0625473	0.0115878	0.56436	0.949534
Unknown lipid (29971443)	0.0682363	0.0938474	0.56436	0.949534
Sucrose	-0.661963	-0.59925	0.56436	0.949534
Arginine	0.098629	0.0302485	0.586887	0.934081
Uridine triphosphate (UTP)	1.11953	1.16051	0.586887	0.934081
Pantothenic acid	-0.125459	-0.108864	0.586887	0.949534
Heptadecanoic acid (C17:0)	0.0589363	0.0722687	0.586887	0.949534
Unknown lipid (29971552)	0.0187387	-0.0389075	0.586887	0.949534
Phosphate (inorganic and from organic phosphates)	-0.0395013	-0.0758812	0.586887	0.949534
Unknown lipid (69970619)	0.099044	0.0943148	0.586887	0.949534
Myristic acid (C14:0)	0.0142577	-0.0237103	0.609811	0.949534
Isoleucine	-0.0532977	-0.02142	0.609811	0.949534
O-Phosphoethanolamine	-0.610822	-0.476966	0.609811	0.949534
Unknown lipid (69970623)	0.014089	0.0384538	0.609811	0.949534
Orotic acid	-0.153861	-0.212019	0.633113	0.934081
14-Methylhexadecanoic acid	0.061577	0.0796335	0.633113	0.949534
Unknown lipid (29971460)	-0.00101211	0.00347183	0.633113	0.949534
myo-Inositol	-0.0351463	-0.0608855	0.633113	0.949534
Phosphatidylcholine (C16:0,C20:4) (additional: Phosphatidylcholine (C18:2,C18:2))	-0.028089	0.0487975	0.633113	0.949534
Unknown lipid (69970151)	-0.005424	-0.0648095	0.633113	0.949534
Unknown lipid (69970632)	-0.076626	-0.024557	0.633113	0.949534
Unknown lipid (69970820)	0.0473317	0.0278287	0.633113	0.949534
Glyceraldehyde-3-phosphate (GAP)	-0.506355	-0.359706	0.656776	0.934081
Adenosine diphosphate (ADP)	0.206097	0.185201	0.656776	0.934081
Adenosine triphosphate (ATP)	0.802568	0.804696	0.656776	0.934081
Cytidine monophosphate (CMP)	-0.643191	-0.600815	0.656776	0.934081
Threonine	-0.048203	-0.0814322	0.656776	0.949534
Sorbitol	-0.302149	-0.386576	0.656776	0.949534
Flavine adenine dinucleotide (FAD)	0.0477059	0.0211697	0.680778	0.949534
Fructose	0.00607033	-0.033197	0.680778	0.949534
Unknown lipid (69970803)	0.016451	-0.0002525	0.680778	0.949534
Unknown lipid (69970816)	-0.0125257	-0.0316432	0.680778	0.949534
Coenzyme Q10	-0.05721	-0.0756535	0.7051	0.949534
Cholesterylester C20:4	-0.0176207	0.051004	0.7051	0.949534
Unknown lipid (29971882)	0.036848	0.0285572	0.7051	0.949534
Glucose	-1.28642	-1.28357	0.7051	0.949534
Glycerol-3-phosphate, polar fraction	-0.229708	-0.130456	0.7051	0.949534
Norvaline	-0.0161947	-0.0381545	0.7051	0.949534
Unknown polar (39971049)	0.073845	0.031967	0.7051	0.949534
Ceramide (d18:1,C24:1) (additional: Ceramide (d18:2,C24:0))	-0.0151	-0.0320185	0.7051	0.949534
Unknown lipid (69970610)	-0.0300263	-0.0427008	0.7051	0.949534
Unknown lipid (69970627)	-0.0266937	0.0405125	0.7051	0.949534
3-Phosphoglycerate (3-PGA)	-0.269899	-0.309531	0.729718	0.978789
Uridine diphosphate (UDP)	0.328891	0.345031	0.729718	0.978789
Docosahexaenoic acid (C22:cis[4,7,10,13,16,19]6)	0.0716344	0.0552588	0.729718	0.958688
Tyrosine	-0.10188	-0.0822618	0.729718	0.958688
Unknown polar (39971829)	-0.0119027	-0.0748695	0.729718	0.958688
Adenosine monophosphate, cyclic (cAMP)	0.506439	0.552789	0.75461	0.978789
Butyryl-CoA	-0.00916976	0.0183745	0.75461	0.978789
Palmitoleic acid (C16:cis[9]1)	0.00899167	-0.0624908	0.75461	0.958688
Glucose, lipid fraction	0.157641	0.156461	0.75461	0.958688
Mannosamine	-0.487586	-0.53387	0.75461	0.958688
Unknown lipid (69970620)	-0.0923643	-0.0651952	0.75461	0.958688
Unknown lipid (69970639)	-0.128792	-0.111315	0.75461	0.958688
Unknown lipid (69970818)	0.0460913	0.0614293	0.75461	0.958688
Cytidine triphosphate (CTP)	0.54954	0.540237	0.779754	0.978789
Eicosenoic acid (C20:cis[11]1)	0.0184139	0.00570092	0.779754	0.960428
dihomo-gamma-Linolenic acid (C20:cis[8,11,14]3)	0.0642806	0.0504268	0.779754	0.960428
3-O-Methylsphingosine (d18:1) (additional: Sphingolipids, erythro-Sphingosine (d18:1), threo-Sphingosine (d18:1))	0.039341	0.022471	0.779754	0.960428
Proline	-0.0135953	-0.049719	0.779754	0.960428
Unknown lipid (69970823)	-0.005135	-0.0291423	0.779754	0.960428
Histidine	-0.0568713	-0.0785938	0.805123	0.979728
Unknown lipid (69970831)	0.0592143	0.069416	0.805123	0.979728
Uridine monophosphate (UMP)	-0.390364	-0.397656	0.830694	0.978789
Carbamoylaspartate	0.753108	0.679884	0.830694	0.978789
Cholesterylester C16:1	0.0737613	0.0359133	0.830694	0.981287
Galactose, lipid fraction	0.0111713	0.076356	0.830694	0.981287
Fumarate	0.0860957	0.0805455	0.830694	0.981287
Spermidine	0.023251	0.0137743	0.830694	0.981287
Aspartate	-0.0326017	-0.0120715	0.830694	0.981287
alpha-Ketoglutarate	0.783979	0.74555	0.85644	0.978789
Guanosine diphosphate (GDP)	0.244557	0.222826	0.85644	0.978789
3-Dephospho-Coenzyme A	-0.168583	-0.120901	0.85644	0.978789
S-Adenosylmethionine	0.294123	0.318826	0.85644	0.978789
Nicotineamide adenine dinucleotide (NAD)	0.0237843	-0.00299817	0.85644	0.99179
Cytosine (additional: 2'-Deoxycytidine)	0.088791	0.0500442	0.85644	0.99179
Unknown lipid (69970020)	0.00159367	0.021705	0.882336	0.99179
Unknown lipid (69970153)	-0.0808563	-0.0890338	0.882336	0.99179
Unknown lipid (69970800)	-0.00431233	-0.0335037	0.882336	0.99179
Unknown lipid (69970813)	0.0111293	0.0179715	0.882336	0.99179
Citrulline	-0.830942	-0.760159	0.908356	0.98688
Dodecanol	0.117309	0.116951	0.908356	0.99179
threo-Sphingosine (d18:1) (additional: Sphingolipids)	0.0137009	0.0529622	0.908356	0.99179
Erucic acid (C22:cis[13]1)	0.217557	0.203122	0.908356	0.99179
scyllo-Inositol	0.0771753	0.0661119	0.908356	0.99179
beta-Alanine (additional: Pantothenic acid)	-0.059838	-0.0675945	0.908356	0.99179
Unknown lipid (69970814)	-0.039317	0.00604125	0.908356	0.99179
Valine	-0.0435083	-0.0461525	0.934471	0.99179
Lactose	-0.593071	-0.602327	0.934471	0.99179
Glucose-1-phosphate (additional: Glucose)	-0.871503	-0.900233	0.934471	0.99179
Unknown lipid (69970017)	-0.042198	-0.0276205	0.934471	0.99179
Unknown lipid (69970121)	-0.0254153	0.0195207	0.934471	0.99179
Unknown lipid (69970815)	-0.0348083	0.00122525	0.934471	0.99179
6-Phosphogluconic acid	-0.615235	-0.620941	0.960655	0.98688
Cytidine diphosphate (CDP)	-0.179218	-0.158679	0.960655	0.98688
Deoxythymidine triphosphate (dTTP)	-0.25891	-0.233617	0.960655	0.98688
Uridine	-0.110357	-0.128005	0.960655	0.99179
N-Acetylneuraminic acid, lipid fraction	0.0332847	0.0410484	0.960655	0.99179
erythro-Dihydrosphingosine (d18:0)	-0.328795	-0.319037	0.960655	0.99179
Unknown polar (39970274)	-0.0196243	-0.0212655	0.960655	0.99179
Phosphocreatine	0.645274	0.502098	0.979199	0.979199
Fructose-1,6-diphosphate	-0.89078	-0.9586	0.98688	0.98688
Guanosine	-1.21622	-1.2371	0.98688	0.98688
UDP-Glucose	1.31284	1.32632	0.98688	0.98688
S-Adenosylhomocysteine	-0.33431	-0.332463	0.98688	0.98688
erythro-Sphingosine (d18:1) (additional: Sphingolipids)	0.00333	-0.0124371	0.98688	0.99179
Unknown lipid (29971548)	0.075171	0.066967	0.98688	0.99179
Tryptophan	-0.088217	-0.077333	0.98688	0.99179
Lysophosphatidylethanolamine (C18:0)	-0.0436357	-0.0371093	0.98688	0.99179
Sphingomyelin (d18:1,C23:0)	0.0389633	0.0473373	0.98688	0.99179
Unknown lipid (69970597)	-0.016627	-0.00981833	0.98688	0.99179
Unknown lipid (69970626)	0.071631	0.0923265	0.98688	0.99179
Unknown lipid (69970629)	0.0940537	0.091371	0.98688	0.99179
Unknown lipid (69970625)	0.0268213	0.072942	1	1
