# Supplementary material for: Integrative Analysis of Novel Metabolic Subtypes in Pancreatic Cancer Fosters New Prognostic Biomarkers
Source: Front Oncol. 2019 Feb 27;9:115. doi: 10.3389/fonc.2019.00115 (PMC6400843; doi:10.3389/fonc.2019.00115)
Supplement: Supplementary file 8 [file Table_8.xls]

## Sheet: A_Clinical_Data
Table reporting the results of the proteomic analysis of PDA patients sera including, patient clinical information (Table A), normalized MS data (Table B), result of different protein abundance analysis (Table C), and the list of protein characterized by significant expression trend (Table D)
Patient ID	Pool	Vital status	Survival (months)	CT Response	Sex	Age at Diagnosis	Surgery	Neoplasm_Histologic_Type_Name	Stage	Matastasis	CT	Proteomic	ELISA
38	2	Deceased	19.9667	no	M	53	NO	Adenocarcinoma	III	NA	GEMOX	X
43	4	Deceased	4.06667	no	F	71	NO	Adenocarcinoma	III	NA	Gemcitabine (1250 mg/mq)	X
44	1	Deceased	19.6	yes	M	62	NO	Adenocarcinoma	III	NA	Gemcitabine (1250 mg/mq)	X
53	2	Deceased	25.9667	no	M	46	NO	Adenocarcinoma	IV	Liver	Gemcitabine (1250 mg/mq)	X	X
72	2	Deceased	14.4667	no	M	52	NO	Adenocarcinoma	IV	Liver	GEMOX	X
77	2	Deceased	10.4	no	M	73	NO	Adenocarcinoma	III	NA	Gemcitabine (1000 mg/mq)	X
78	4	Deceased	4.1	no	M	51	NO	Adenocarcinoma	IV	Liver + Peritoneum	Gemcitabine 1250 mg/mq	X	x
79	3	Deceased	7.06667	no	M	51	NO	Adenocarcinoma	IV	Liver + Peritoneum	GEMOX	X	x
80	3	Deceased	7.76667	no	M	74	NO	Adenocarcinoma	IV	Liver	GEMOX	X	x
82	2	Deceased	12.4	no	M	74	NO	Adenocarcinoma	IV	Peritoneum	GEMOX	X
89	2	Deceased	15.1333	no	M	75	NO	Adenocarcinoma	III	NA	GEMOX	X	x
94	4	Deceased	5.23333	no	M	57	NO	Adenocarcinoma	IV	Liver	Gem + GEMOX	X
104	1	Deceased	12.9667	yes	M	59	NO	Adenocarcinoma	IV	Lung + Peritoneum	GEMOX	X	X
112	3	Deceased	4.63333	no	M	60	NO	Adenocarcinoma	IV	Liver	GEMOX	X	x
122	4	Deceased	4.93333	no	F	61	NO	Adenocarcinoma	IV	Lung	GEMOX	X	x
124	1	Deceased	12.4667	yes	F	58	NO	Adenocarcinoma	III	NA	GEMOX	X	X
127	2	Deceased	13.6333	no	F	67	NO	Adenocarcinoma	IV	Peritoneum	GEMOX	X	x
133	4	Deceased	4.4	no	M	62	NO	Adenocarcinoma	IV	NA	GEMOX	X	x
134	3	Deceased	7.53333	no	F	65	NO	Adenocarcinoma	IV	Liver	GEMOX	X	x
135	2	Deceased	11.3	no	M	66	NO	Adenocarcinoma	IV	Liver + Bone	GEMOX	X	x
136	4	Deceased	3.26667	no	M	58	NO	Adenocarcinoma	IV	Liver	Gemcitabine	X	x
138	3	Deceased	5.36667	no	F	59	NO	Adenocarcinoma	IV	Liver	Gemcitabine	X	x
145	4	Deceased	3.33333	no	M	46	NO	Adenocarcinoma	IV	Liver	GEMOX	X	x
148	4	Deceased	3.9	no	M	76	NO	Adenocarcinoma	IV	Liver	Gemcitabine	X	x
159	1	Deceased	8.9	yes	F	77	NO	Adenocarcinoma	IV	Liver + Lung + Peritoneum	Gem 1000	X	X
162	2	Deceased	11.3667	no	F	72	NO	Acinar Carcinoma	IV	Lung + Peritoneum	Gemcitabine	X	x
167	4	Deceased	3.26667	no	M	46	NO	Adenocarcinomaa	IV	Liver	GEMOX	X
171	1	Deceased	14.5667	yes	M	69	NO	Adenocarcinomaa	IV	Liver	GEMOX	X	X
173	2	Deceased	11	no	M	70	NO	Adenocarcinomaa	IV	Liver	GEMOX	X	x
175	3	Deceased	5.56667	no	F	73	NO	Adenocarcinomaa	IV	Lung	GEMOX	X	x
182	2	Deceased	17.0333	no	M	60	NO	Adenocarcinomaa	IV	Lung	GEMOX	X	x

## Sheet: B_MS_Data
	Comparison BCT vs ACT			Free-circulating proteins – Before ChemoTherapy (BCT)				Free-circulating proteins – Before ChemoTherapy (ACT)
Gene Name	Uniprot ID	Avg BCT	Avg ACT	1BCT	2BCT	3BCT	4BCT	1ACT	2ACT	3ACT	4ACT
CD48	P09326	78195.6	37421.5	8827.63	11396.2	89224	203335	10943.1	8891.33	38779.3	91072.2
CST3	P01034	73987.4	101463	44979.3	36154	68199.2	146617	70168.6	43125.5	203335	89224
TIMP1	Q5H9B5	69183.6	70926.5	37873.7	23417.6	47694.4	167749	37354.5	35132.8	105609	105609
HP	J3KSV1	60883.9	24465.2	6796.69	11080.2	167749	57909.9	10537.5	14282.8	42816.8	30223.9
HP	J3QQI8	60883.9	24465.2	6796.69	11080.2	167749	57909.9	10537.5	14282.8	42816.8	30223.9
GPX3	P22352	60830.4	104902	57909.9	98453.6	30085.2	56873.1	203335	146617	29639	40015.6
ECM1	Q16610-3	55434.3	45720.2	89224	26144.1	38779.3	67589.7	73177.5	19105.2	32688.3	57909.9
VNN3	Q9NY84-2	53746	64925.1	37052.1	167749	5046.81	5136.28	76930.8	167749	7309.74	7711.09
VNN3	Q9NY84-5	52958.5	64057.9	37052.1	167749	3146.15	3886.91	76930.8	167749	6909.61	4642.39
HP	H3BMJ7	51776.5	26003.5	6796.69	11080.2	146617	42612	10537.5	14282.8	40015.6	39178
LMAN2	D6RDX1	51365.7	29330.9	19727.3	24203.2	84601.4	76930.8	29285.7	25484	38135.4	24418.4
GP6	Q9HCN6	50898.2	39584.4	146617	25151.5	19033.8	12790.6	114765	16338.4	18392.6	8841.84
GP6	Q9HCN6-2	50193.9	39538.2	146617	25151.5	15746.1	13260.8	114765	16338.4	18185.4	8864.08
GP6	Q9HCN6-3	50193.9	39538.2	146617	25151.5	15746.1	13260.8	114765	16338.4	18185.4	8864.08
AZGP1	C9JEV0	49747.6	33749.9	9597.12	12261	71523	105609	11329.7	10491.2	44979.3	68199.2
AZGP1	P25311	48975	33255.3	7919.9	10847.6	71523	105609	9537.6	10304.9	44979.3	68199.2
VNN3	Q9NY84	47991.6	37697.2	70168.6	114765	3146.15	3886.91	62306.1	76930.8	6909.61	4642.39
UGGT1	E2QRN8	47046.4	35663.5	18061.1	146617	7190.92	16316.8	18833.5	98453.6	15061.9	10304.9
PRG4	J3KP74	45080.5	39534	12578.8	28560	114765	24418.4	13656.1	14350.8	53198.5	76930.8
GPLD1	P80108	42293.9	30879.6	30085.2	91072.2	27561.6	20456.6	25219	62306.1	18515	17478.2
KRT14	P02533	40997.2	35108	76930.8	35159.3	43125.5	8773.02	53198.5	41144.5	30885.3	15203.6
HPR	J3KTC3	39300.8	38028.4	24831.4	35587.3	28585.1	68199.2	26638.8	18864.7	84601.4	22008.8
APOA1	F8W696	39215.7	15889.2	8470.91	8864.08	91072.2	48455.7	8364.05	8129.74	21481.2	25581.9
C3	M0R0Q9	38222.2	26213.8	15746.1	84601.4	35955.7	16585.7	19223.6	37640.4	25977.6	22013.5
DBNL	B4DDD6	38037.9	18293.2	8615.59	12169.5	46765	84601.4	10421.3	8583.01	20262.8	33905.5
HPR	P00739	37445.6	35088	22013.5	37354.5	28108.2	62306.1	25977.6	20956.3	68199.2	25219
ACTG1	I3L1U9	36966.3	41738.7	98453.6	22734.5	15569.4	11107.7	89224	23239.7	47694.4	6796.69
ACTG1	I3L3I0	36966.3	41738.7	98453.6	22734.5	15569.4	11107.7	89224	23239.7	47694.4	6796.69
ACTG1	I3L4N8	36966.3	41738.7	98453.6	22734.5	15569.4	11107.7	89224	23239.7	47694.4	6796.69
HP	H0Y300	36722.7	34211.9	24582.2	33215.5	33382	55710.9	24373.4	18008.2	71523	22943.2
RIOK3	J3QLP4	36453.3	30774.4	91072.2	21078.8	17146	16516.4	71523	19727.3	6946.8	24900.5
SERPINF2	P08697-2	35925.7	40814	14100.9	48455.7	45697	35449	35347.5	68199.2	37873.7	21835.5
CD59	E9PNW4	35746.6	12126	8436.59	12968.3	32357.5	89224	11080.2	10724.2	6747.28	19952.5
CD59	E9PR17	35746.6	12126	8436.59	12968.3	32357.5	89224	11080.2	10724.2	6747.28	19952.5
CD59	P13987	35746.6	12126	8436.59	12968.3	32357.5	89224	11080.2	10724.2	6747.28	19952.5
ITIH2	Q5T985	35346.9	25614.1	20057.7	70168.6	32872.8	18288.7	22178	39443.1	24203.2	16632
ITIH2	P19823	35260.5	25883	20057.7	70168.6	31782.1	19033.8	22178	39443.1	24373.4	17537.7
DAG1	Q14118	34342.3	14149.4	10943.1	13341.2	76930.8	36154	8864.08	12709.4	16380.8	18643.3
EIF4H	Q15056	33972.8	20434.4	10174.5	10724.2	98453.6	16538.9	5907.76	7490.67	54320	14019.2
EIF4H	Q15056-2	33972.8	20434.4	10174.5	10724.2	98453.6	16538.9	5907.76	7490.67	54320	14019.2
LCP1	Q5TBN5	33837.3	28511.8	16272.8	89224	19431.3	10421.3	22943.2	58895.1	14561	17647.8
DBNL	Q9UJU6	33719.7	18971.8	9818.97	11404.3	43487.1	70168.6	10654	10224	22546.5	32462.8
DBNL	Q9UJU6-2	33719.7	18971.8	9818.97	11404.3	43487.1	70168.6	10654	10224	22546.5	32462.8
DBNL	Q9UJU6-3	33719.7	18971.8	9818.97	11404.3	43487.1	70168.6	10654	10224	22546.5	32462.8
LMAN2	D6RIU4	33255	22817.3	15055.7	16252.5	58895.1	42816.8	18864.7	16903.8	33382	22118.8
LMAN2	Q12907	33255	22817.3	15055.7	16252.5	58895.1	42816.8	18864.7	16903.8	33382	22118.8
DBH	P09172	32957.9	20190	28560	68199.2	17132.5	17939.7	24955.4	24900.5	11590.4	19313.5
LMAN2	D6RBV2	32921.5	21708.4	14794.3	15179.8	58895.1	42816.8	15719.7	15613	33382	22118.8
SERPINF2	C9JMH6	32168.4	31308.8	14330.3	53198.5	35347.5	25797.3	27434.8	48455.7	32462.8	16882.1
DSP	P15924-2	32050.7	42551.1	26019.6	40923.4	28044.2	33215.5	28560	45697	37052.1	58895.1
HP	J3KRH2	31982.3	28809.6	25581.9	32209.2	35449	34689.2	22276	17732.5	51414.3	23815.4
TTR	P02766	31759.5	41949.5	30335.6	37507.8	14952.7	44241.8	49753.8	36154	19186.4	62703.6
ACTG1	P63261	31615.7	31632.6	84601.4	19205.1	11889.3	10767	58895.1	19371.8	41794.9	6468.5
SERPINF2	P08697	31353	30741.6	14282.8	51414.3	35132.8	24582.2	27314	47694.4	31542.1	16415.8
CADM1	F5H8J9	31042.2	29179.3	27144.8	26696.2	29183.4	41144.5	34088.7	38639.5	25928	18061.1
DSP	P15924	31000.9	36803.4	26019.6	40923.4	29696.7	27363.8	28560	45697	37507.8	35449
PRG4	Q92954-4	30741.5	20098.5	18889.1	19359.4	70168.6	14548.8	15132.9	13945.1	28402.2	22913.8
NRP1	O14786-2	30424.2	26966.6	31369.2	57909.9	13594.6	18823.1	25630.8	54320	12326.6	15588.9
NRP1	Q5T7F1	30424.2	26966.6	31369.2	57909.9	13594.6	18823.1	25630.8	54320	12326.6	15588.9
NRP1	E9PEP6	30424.2	26966.6	31369.2	57909.9	13594.6	18823.1	25630.8	54320	12326.6	15588.9
NRP1	Q5T7F0	30424.2	26966.6	31369.2	57909.9	13594.6	18823.1	25630.8	54320	12326.6	15588.9
NRP1	O14786	30424.2	26966.6	31369.2	57909.9	13594.6	18823.1	25630.8	54320	12326.6	15588.9
ECM1	Q16610-2	30134.7	21701	49753.8	17307	28259.1	25219	29885	14952.7	20607.3	21359
IGFALS	P35858	29717.2	33751.7	21030.5	56873.1	15037	25928	20057.7	71523	21557.3	21868.9
LUM	P51884	29670.1	26583.6	36366.6	30458.9	17252.8	34602.3	29325.2	24765.1	21030.5	31213.7
MST1	P26927	29401.8	25749	15343.3	16790.6	31153.3	54320	26696.2	20370.7	27706.2	28222.8
MST1	G3XAK1	29401.8	25749	15343.3	16790.6	31153.3	54320	26696.2	20370.7	27706.2	28222.8
PRG4	Q92954-3	29148	18426.6	18008.2	26980.9	57909.9	13693	15041.8	15746.1	25484	17434.4
HP	H3BS21	28435.3	22485.2	18864.7	39443.1	33905.5	21527.9	20141.6	27706.2	23259.6	18833.5
ECM1	Q16610-4	28153.6	22757.5	42612	19666.5	25435.3	24900.5	27003.7	18449.2	25435.3	20141.6
HP	P00738	28143.8	25953.8	19131.8	35001.4	26861.1	31580.7	21304.2	21805.5	39443.1	21262.6
PON1	F8WF42	28111.8	22622.5	18719	44241.8	26270.9	23215.4	25581.9	28585.1	18358.5	17964.7
HP	J3QR68	28065.7	25873.7	19105.2	34689.2	26926.3	31542.1	21286.7	21801.8	39178	21228.4
DBNL	F8WBG8	28017.3	20488.9	10316.2	11160.9	39178	51414.3	10834.5	10695.7	38355.2	22070.1
DBNL	B4DDP6	28017.3	20488.9	10316.2	11160.9	39178	51414.3	10834.5	10695.7	38355.2	22070.1
NRP1	E7EX60	28013.2	25611.6	29639	55710.9	10531.6	16171.1	25506.8	53198.5	10491.2	13249.9
CFB	H7C5H1	28007.7	22136.7	25030.1	38355.2	26325	22320.4	21835.5	23561.3	21494.2	21655.7
GC	D6RF20	27966.5	23944.6	30244.1	33302.5	26019.6	22299.7	26980.9	23533.2	21384.8	23879.5
PVR	P15151-2	27944.7	24563.9	62306.1	16068.2	17403.8	16000.8	45697	12612.8	19069.6	20876.1
PVR	P15151-3	27944.7	24563.9	62306.1	16068.2	17403.8	16000.8	45697	12612.8	19069.6	20876.1
PVR	P15151-4	27944.7	24563.9	62306.1	16068.2	17403.8	16000.8	45697	12612.8	19069.6	20876.1
PVR	P15151	27944.7	24563.9	62306.1	16068.2	17403.8	16000.8	45697	12612.8	19069.6	20876.1
HP	Q0VAC5	27905.3	25507.3	18192.8	35132.8	26926.3	31369.2	21030.5	22219.1	37787.3	20992.4
AKIRIN1	Q9H9L7-2	27893.8	57256	58895.1	32688.3	6650.77	13341.2	105609	28108.2	10705.2	84601.4
PRDX6	P30041	27874.3	22202.6	33215.5	20370.7	29803	28108.2	24418.4	18047	12808	33537.1
CFI	D6R9Z8	27770.9	20156.8	19623.1	27314	30609.3	33537.1	15569.4	15485.2	28454.2	21118.3
C3	P01024	27745.3	20659.8	21494.2	49753.8	22913.8	16819.6	22299.7	29285.7	15863	15190.7
HRG	P04196	27668.1	20502.2	25842.5	20420	28454.2	35955.7	22320.4	17842.8	20876.1	20969.6
LCP1	P13796	27527.2	19008.8	17268.8	73177.5	10537.5	9124.83	19567.4	37873.7	8229.19	10365
IGFALS	P35858-2	27515	34227	21400.8	47694.4	15037	25928	20304.2	73177.5	21557.3	21868.9
GSN	Q5T0I0	27438.2	23537.1	71523	18185.4	6687.09	13357.3	43125.5	16759.7	15190.7	19072.5
GSN	Q5T0I1	27438.2	23537.1	71523	18185.4	6687.09	13357.3	43125.5	16759.7	15190.7	19072.5
LCP1	Q5TBN3	27187.9	19720.3	16790.6	76930.8	8841.84	6188.51	20489.7	40923.4	7711.09	9757.05
ECM1	Q16610	27072.2	22322.2	40015.6	19105.2	23879.5	25288.6	26270.9	17446.3	25151.5	20420
LTF	P02788-2	26949.6	24102.3	35850.1	20811	21877.4	29259.8	26831.5	21655.7	13615.6	34306.3
SPARC	F5GY03	26889	26082.7	27706.2	40015.6	14203.5	25630.8	37640.4	27144.8	13862	25683.8
PROC	E7ENR9	26610.9	33864.7	27314	28222.8	16600.2	34306.3	62703.6	22100	20370.7	30284.3
VTN	F5GX75	26552.3	17923.7	33905.5	44979.3	10724.2	16600.2	24991.7	18430.7	20707.7	7564.56
SERPING1	B4E1F0	26250.6	18985.8	15179.8	41794.9	22876.3	25151.5	16338.4	20634.4	21145.5	17825
SERPING1	B4E1H2	26127.5	18797.1	15179.8	41794.9	22100	25435.3	16338.4	20634.4	20918.2	17297.4
SERPING1	E9PGN7	26127.5	18797.1	15179.8	41794.9	22100	25435.3	16338.4	20634.4	20918.2	17297.4
SERPING1	H9KV48	26127.5	18797.1	15179.8	41794.9	22100	25435.3	16338.4	20634.4	20918.2	17297.4
SERPING1	P05155	26127.5	18797.1	15179.8	41794.9	22100	25435.3	16338.4	20634.4	20918.2	17297.4
PROC	P04070	26086.3	27019.8	27989.2	29259.8	10729.6	36366.6	40923.4	21440.8	15438.4	30276.8
PTPRG	P23470	25991.9	27021.9	42816.8	31213.7	14498.8	15438.4	44241.8	26861.1	12054.4	24930.4
PROCR	Q9UNN8	25863.8	73792.9	29452.8	18430.7	18889.1	36682.6	24930.4	36682.6	30223.9	203335
PROC	E7END6	25857	26824.9	28044.2	29285.7	10750.6	35347.5	41144.5	21278.6	15179.8	29696.7
C3	M0QYC8	25779.1	19649	30458.9	32306.3	21278.6	19072.5	29639	28890.3	11866.5	8200.09
HP	J3QLC9	25750.6	23411	18392.6	34306.3	25842.5	24460.8	20420	22570.8	29696.7	20956.3
SPARC	E5RK62	25719.8	24994	27706.2	40015.6	12790.6	22367	37640.4	27144.8	12233.5	22957.3
TIMP1	P01033	25674.8	23029.4	27363.8	22943.2	20707.7	31684.5	24831.4	20969.6	21286.7	25030.1
TIMP1	Q5H9A7	25674.8	23029.4	27363.8	22943.2	20707.7	31684.5	24831.4	20969.6	21286.7	25030.1
VSIG4	H7C062	25509.9	31679.9	40923.4	36366.6	9955.14	14794.3	55710.9	35449	23239.7	12320.1
FETUB	C9JC68	25399.8	19619.4	5280.05	9513.18	37052.1	49753.8	8267.74	6672.27	19295.7	44241.8
F2	C9JV37	25398.8	25506.7	38355.2	32872.8	16380.8	13986.3	35159.3	30458.9	19866.1	16542.6
F2	E9PIT3	25394.8	24095.2	37691.7	32357.5	16474.1	15055.7	30223.9	29639	19727.3	16790.6
PROC	B4DPQ7	25350.5	26170.6	29259.8	28259.1	10501.1	33382	40475.6	21096.3	14366.5	28744
F2	P00734	25337.8	24024.5	37640.4	32258.2	16415.8	15037	30142	29452.8	19313.5	17189.6
LTF	P02788	25147.4	22258.1	35850.1	20811	19866.1	24062.2	26831.5	21655.7	10906.1	29639
S100A8	P05109	25065.4	32731.4	15270.5	14707.4	22589.4	47694.4	15448	14645.9	76930.8	23900.7
LTF	E7ER44	25000.8	22298.3	35850.1	20811	19780.8	23561.3	26831.5	21655.7	10247	30458.9
ICOSLG	O75144	24931	29391	34088.7	31369.2	6043.24	28222.8	41794.9	22427.6	27363.8	25977.6
ICOSLG	O75144-2	24931	29391	34088.7	31369.2	6043.24	28222.8	41794.9	22427.6	27363.8	25977.6
SERPINC1	P01008	24893.1	24894.9	16819.6	26019.6	28744	27989.2	19965.3	21759.2	29452.8	28402.2
KRT3	P12035	24789.3	32817.3	43487.1	31684.5	13986.3	9999.2	67589.7	38779.3	8470.91	16429.3
NPC2	B4DQV7	24777	13638.2	3886.91	9124.83	48455.7	37640.4	6736.29	9124.83	17307	21384.8
NPC2	E7EMS2	24777	13638.2	3886.91	9124.83	48455.7	37640.4	6736.29	9124.83	17307	21384.8
NPC2	G3V2V8	24777	13638.2	3886.91	9124.83	48455.7	37640.4	6736.29	9124.83	17307	21384.8
NPC2	G3V3D1	24777	13638.2	3886.91	9124.83	48455.7	37640.4	6736.29	9124.83	17307	21384.8
NPC2	G3V3E8	24777	13638.2	3886.91	9124.83	48455.7	37640.4	6736.29	9124.83	17307	21384.8
NPC2	H0YIZ1	24777	13638.2	3886.91	9124.83	48455.7	37640.4	6736.29	9124.83	17307	21384.8
NPC2	J3KMY5	24777	13638.2	3886.91	9124.83	48455.7	37640.4	6736.29	9124.83	17307	21384.8
NPC2	P61916	24777	13638.2	3886.91	9124.83	48455.7	37640.4	6736.29	9124.83	17307	21384.8
HPX	P02790	24697.2	24737.6	31940.7	28108.2	18854.6	19885.4	27706.2	29696.7	14686.3	26861.1
PTPRG	P23470-2	24615.7	26158.2	39443.1	29082.6	14498.8	15438.4	42816.8	24831.4	12054.4	24930.4
C1RL	H0YFL7	24519.8	36830.1	14931.3	28454.2	14218.2	40475.6	22570.8	16068.2	10227.7	98453.6
FLNA	E9PHF0	24453	24862.2	38639.5	14175.2	18358.5	26638.8	20982.6	13594.6	16415.8	48455.7
SPARC	P09486	24361.3	23498.6	37507.8	38639.5	7895.24	13402.7	38779.3	30420.4	10443.9	14350.8
ICOSLG	K4DIA0	24147.9	28709.5	32872.8	29452.8	6043.24	28222.8	40015.6	21481.2	27363.8	25977.6
MST1L	Q2TV78	23840.4	40447.9	26926.3	33905.5	17647.8	16882.1	54320	84601.4	10943.1	11927.1
MST1L	Q2TV78-2	23840.4	40447.9	26926.3	33905.5	17647.8	16882.1	54320	84601.4	10943.1	11927.1
IGKC	P01834	23806.2	22475.6	13945.1	18995	20489.7	41794.9	15485.2	28560	13551	32306.3
PLG	P00747	23740.6	17716.9	9950.59	13357.3	34602.3	37052.1	12521	13846.5	23815.4	20684.5
FLNA	H0Y5F3	23594.6	17714.5	56873.1	19532	9757.05	8216.2	38355.2	16516.4	7190.92	8795.3
GC	D6RBJ7	23580.1	19786.3	26270.9	27864.7	20684.5	19500.2	21359	22957.3	13846.5	20982.6
CPB2	Q96IY4	23573.8	15763.3	18693.1	54320	8403.66	12878.5	19027.6	30085.2	8386.1	5554.45
PRG4	Q92954	23340.1	15454.1	18008.2	26980.9	35850.1	12521	15041.8	15746.1	19699	11329.7
PRG4	Q92954-6	23288.8	14971.2	18008.2	26980.9	35587.3	12578.8	15041.8	15746.1	18153.7	10943.1
GC	D6RF35	23261.3	19855.2	25928	27706.2	20115.4	19295.7	21278.6	23215.4	14330.3	20596.3
PLGLB2	Q02325	23149.1	17689.8	9935.31	13622.1	31684.5	37354.5	13048.8	14994.9	23215.4	19500.2
SOD3	P08294	23112.4	24002.1	36682.6	20634.4	21304.2	13828.5	36366.6	21118.3	31213.7	7309.74
CPB2	Q96IY4-2	23056.5	15390.7	16415.8	54443.3	8449.62	12917.1	17403.8	30142	8403.66	5613.5
PARK7	K7EN27	22997.2	19098.5	14506.4	19027.6	25581.9	32872.8	13382	12521	21906	28585.1
PFN1	P07737	22963.2	22539.8	27518.4	17196.8	34088.7	13048.8	16516.4	16000.8	18198.8	39443.1
SELL	P14151	22906.4	15713.8	20370.7	14222.8	27746.6	29285.7	16600.2	14972.3	14637.3	16645.2
SELL	P14151-2	22870.6	15467.3	20504.9	13945.1	27746.6	29285.7	15708.4	14878.5	14637.3	16645.2
PLG	A6PVI2	22702.5	16595.5	9957.61	13461.6	32258.2	35132.8	12578.8	14081.7	21272.3	18449.2
PLG	Q5TEH5	22702.5	16595.5	9957.61	13461.6	32258.2	35132.8	12578.8	14081.7	21272.3	18449.2
PFN1	K7EJ44	22672.5	21659	27518.4	17196.8	33215.5	12759.1	16516.4	16000.8	17964.7	36154
CFB	H7C526	22603.2	16938.1	24991.7	28744	20227.6	16449.4	20782.7	20141.6	13325.3	13502.6
SERPINA1	P01009-2	22576	20884	14561	29639	23533.2	22570.8	19987.2	25797.3	22957.3	14794.3
SERPINA1	P01009-3	22576	20884	14561	29639	23533.2	22570.8	19987.2	25797.3	22957.3	14794.3
VSIG4	Q9Y279-2	22559.3	27103.1	40923.4	36366.6	6921.39	6025.74	55710.9	35449	8487.43	8764.88
VSIG4	Q9Y279	22559.3	27103.1	40923.4	36366.6	6921.39	6025.74	55710.9	35449	8487.43	8764.88
ALB	P02769	22552.4	21824.2	20905.8	26638.8	18917.4	23747.8	23239.7	25506.8	15132.9	23417.6
SPARC	F5H4E2	22508.1	21867.1	45697	22320.4	8229.19	13785.8	39443.1	20934.1	16600.2	10491.2
PARK7	K7ELW0	22425.4	22450.9	12886.7	18198.8	25928	32688.3	14366.5	13096.6	23561.3	38779.3
CP	P00450	22417.6	21965.3	30223.9	31580.7	11613.4	16252.5	30244.1	27434.8	11906	18276.2
CFB	P00751	22397.2	19085.2	19866.1	29325.2	21327.8	19069.6	19131.8	21189.8	15384.8	20634.4
GC	P02774	22380.7	19102.7	24460.8	26270.9	19223.6	19567.4	20440.3	21899.3	13808.3	20262.8
KRT17	F5GWP8	22350.9	18169	39178	23256.3	21272.3	5697.16	23533.2	21453.3	13622.1	14067.4
AFM	P43652	22350.9	18534.4	14686.3	33537.1	21481.2	19699	13741	17268.8	21228.4	21899.3
PRG4	Q92954-2	22317.8	14113.1	18889.1	19359.4	38355.2	12667.5	15132.9	13945.1	14654.1	12720.1
PRG4	Q92954-5	22317.8	14113.1	18889.1	19359.4	38355.2	12667.5	15132.9	13945.1	14654.1	12720.1
HBD	E9PEW8	22259	22268	37787.3	16684.7	20057.7	14506.4	27864.7	15708.4	9911.53	35587.3
CP	H7C5R1	22239.2	21012.8	26831.5	33808.5	11978.6	16338.4	29696.7	25977.6	11160.9	17216.1
TF	P02787	22238.7	19760.1	14707.4	17074.7	27989.2	29183.4	14407.3	17146	19780.8	27706.2
SERPINA1	P01009	22214	20487.4	14498.8	28325.5	23381.3	22650.5	19186.4	24955.4	22876.3	14931.3
PARK7	Q99497	22212.9	22435.5	12720.1	18213.2	25977.6	31940.7	14246.4	13260.8	23879.5	38355.2
C4B_2	P0C0L5	22145.4	22231	25797.3	27746.6	21655.7	13382	19952.5	25683.8	29885	13402.7
COTL1	Q14019	22141.3	22429.3	48455.7	19965.3	7185.08	12959.2	38639.5	21304.2	6025.74	23747.8
CP	E9PFZ2	22134	21872.8	28402.2	31153.3	11906	17074.7	27614.2	26696.2	12968.3	20212.5
LTF	E7EQB2	22044.1	20459	28325.5	18549.5	18833.5	22468	21312.9	21877.4	10537.5	28108.2
C4B	F5GXS0	21981.7	21694.8	25077.7	26926.3	21676.4	14246.4	19049.3	24582.2	29285.7	13862
TPI1	P60174-4	21863.3	52172.8	7115.19	6468.5	28890.3	44979.3	5501.82	7115.19	28325.5	167749
C2	E9PDZ0	21854.9	20180.4	20323.7	37691.7	15384.8	14019.2	21327.8	22546.5	17992.7	18854.6
FETUB	E9PG08	21796.6	16887.6	5280.05	9513.18	26696.2	45697	8267.74	6672.27	18008.2	34602.3
FETUB	Q9UGM5-2	21796.6	16887.6	5280.05	9513.18	26696.2	45697	8267.74	6672.27	18008.2	34602.3
SERPINF2	C9JPV4	21781.8	15693	14738.6	38779.3	22342.1	11267.3	15643.7	17562.8	21262.6	8302.92
PON1	P27169	21734.6	18563.2	22008.8	34602.3	11735	18592.3	24460.8	26831.5	8677.65	14282.8
ICAM1	K7EKL8	21702.2	16522.1	13622.1	11705.9	25630.8	35850.1	12283.8	13693	22342.1	17769.7
SERPINA3	P01011	21677.2	18801.3	17562.8	38135.4	10868.9	20141.6	18087	21868.9	12678.3	22570.8
LCN2	P80188-2	21669.5	24246.4	35001.4	22468	13723.3	15485.2	38135.4	35347.5	8017.41	15485.2
HNRNPA2B1	P22626	21661.2	11957.6	9666.62	14019.2	40015.6	22943.2	11019.2	10501.1	13741	12569.1
HNRNPA2B1	P22626-2	21661.2	11957.6	9666.62	14019.2	40015.6	22943.2	11019.2	10501.1	13741	12569.1
SERPINA3	G3V3A0	21640.1	19154.9	17593.2	37787.3	11160.9	20018.9	19595.2	21943.6	12612.8	22468
TF	H7C5E8	21552.3	18237.1	8395.01	8566.17	35159.3	34088.7	9572.97	7711.09	20504.9	35159.3
TIMP1	H0Y789	21543.5	18922.8	20956.3	20504.9	18693.1	26019.6	20400	17216.1	13471.4	24603.5
TMIGD3	Q6P2N6	21475.6	23625	13634.6	6225.36	37640.4	28402.2	7895.24	15132.9	20057.7	51414.3
TMIGD3	Q5QNY8	21475.6	23625	13634.6	6225.36	37640.4	28402.2	7895.24	15132.9	20057.7	51414.3
CFB	C9JRT3	21303.6	19644	26861.1	20141.6	20018.9	18192.8	23256.3	18628.6	13693	22998
ALB	H7C013	21296.4	20627.6	16658.2	20982.6	20400	27144.8	18823.1	23900.7	17842.8	21943.6
YWHAZ	B0AZS6	21190.2	18982	53198.5	18219.5	4500.81	8841.84	30335.6	26144.1	11044.6	8403.66
YWHAZ	E7ESK7	21157.9	18313.2	53198.5	18219.5	5798.62	7415.19	30335.6	26144.1	8422.15	8351.02
YWHAZ	E7EX29	21157.9	18313.2	53198.5	18219.5	5798.62	7415.19	30335.6	26144.1	8422.15	8351.02
YWHAZ	P63104	21157.9	18313.2	53198.5	18219.5	5798.62	7415.19	30335.6	26144.1	8422.15	8351.02
AMBP	P02760	21143.1	16502.9	25630.8	30609.3	16048.5	12283.8	21943.6	19359.4	12030.4	12678.3
TF	F8WCI6	21077.7	20140.2	10272.4	12333.9	28402.2	33302.5	9911.53	8773.02	21400.8	40475.6
FETUB	B7Z8T3	21060.4	16815.7	5280.05	9513.18	31940.7	37507.8	8267.74	6672.27	19965.3	32357.5
HBB	P02070	20999.8	26227.1	21655.7	39178	12759.1	10406.3	34306.3	42612	12886.7	15103.6
MYLK	Q15746-8	20969	23850.4	25288.6	18744.8	9957.61	29885	20564.6	21527.9	16942.6	36366.6
MYLK	Q6P2N0	20969	23850.4	25288.6	18744.8	9957.61	29885	20564.6	21527.9	16942.6	36366.6
PGLYRP2	Q96PD5	20888.6	22324.2	21096.3	27363.8	14654.1	20440.3	23561.3	25928	15225.4	24582.2
MASP2	O00187	20877.5	18009.9	33808.5	21411.5	15677.4	12612.8	23259.6	19049.3	8540.82	21189.8
ITIH3	E7ET33	20816.2	30884.8	25131.7	27614.2	9911.53	20607.3	35132.8	51414.3	9473.68	27518.4
APOE	E7ERP7	20814.3	18802.1	14637.3	24991.7	21759.2	21868.9	14498.8	28259.1	22178	10272.4
APOE	E9PEV4	20814.3	18802.1	14637.3	24991.7	21759.2	21868.9	14498.8	28259.1	22178	10272.4
APOE	H0Y7L5	20814.3	18802.1	14637.3	24991.7	21759.2	21868.9	14498.8	28259.1	22178	10272.4
APOE	P02649	20814.3	18802.1	14637.3	24991.7	21759.2	21868.9	14498.8	28259.1	22178	10272.4
MAPRE1	Q15691	20716	21028.4	34689.2	29803	7428.63	10943.1	39178	28222.8	8583.01	8129.74
NUP37	H0YHK8	20687	23318.8	18753.4	14794.3	31153.3	18047	19431.3	17478.2	43487.1	12878.5
NUP37	Q8NFH4	20687	23318.8	18753.4	14794.3	31153.3	18047	19431.3	17478.2	43487.1	12878.5
GSN	P06396-2	20679.2	21051	32306.3	30223.9	7988.54	12198.2	22876.3	37691.7	10174.5	13461.6
GSN	P06396-3	20679.2	21051	32306.3	30223.9	7988.54	12198.2	22876.3	37691.7	10174.5	13461.6
CFL1	E9PK25	20638.7	17702.5	8872.06	13076.5	29452.8	31153.3	11396.2	10589.1	19371.8	29452.8
CFI	E7ETH0	20622.6	17168.9	20607.3	20400	20918.2	20564.6	16632	16538.9	17825	17679.8
GSN	F5H1A8	20574.8	20358.5	28890.3	33382	7946.24	12080.9	21978.7	35955.7	10158.4	13341.2
CFI	G3XAM2	20566.4	17252.5	20634.4	19866.1	20982.6	20782.7	16645.2	16460.7	18061.1	17842.8
CFI	P05156	20566.4	17252.5	20634.4	19866.1	20982.6	20782.7	16645.2	16460.7	18061.1	17842.8
SHBG	B0FWH5	20558.7	19815.7	30609.3	18047	19295.7	14282.8	25030.1	18753.4	8647.72	26831.5
IGFBP2	C9JMY1	20503.3	15299.7	6724.33	10834.5	35001.4	29452.8	9905.29	8340.33	25506.8	17446.3
ICAM1	P05362	20405.2	19768.4	14081.7	11502.5	25151.5	30885.3	12346.8	13278.9	21189.8	32258.2
F7	F5H8B0	20392.9	22457.7	32688.3	22219.1	8465.19	18198.8	27144.8	26926.3	20400	15359.5
BLVRB	M0R192	20195.3	17777.9	8364.05	12080.9	19413	40923.4	2729.84	9074.09	25219	34088.7
IGFBP2	P18065	20155.4	15762.8	7995.69	11005.5	34306.3	27314	10077.2	9500.08	25288.6	18185.4
CP	H7C5N5	20150.4	26647	27003.7	22913.8	13249.9	17434.4	29452.8	27561.6	13723.3	35850.1
C2	F2Z3N2	20125.8	14564.6	11633	17216.1	20440.3	31213.7	12054.4	12180.9	16632	17391.3
RBP4	Q5VY30	20101.5	19674.1	22589.4	20918.2	18449.2	18449.2	21578.6	18549.5	20018.9	18549.5
GSN	P06396	20087	20839.9	30001.9	29885	8297.94	12163.1	22427.6	37052.1	10224	13656.1
RBP4	P02753	20073.2	19627	22589.4	20918.2	18392.6	18392.6	21578.6	18549.5	19987.2	18392.6
SELENOP	P49908	20060.7	14355.8	17252.8	16030.8	20634.4	26325	15372.4	15203.6	8907.59	17939.7
ALB	P02768	20060.5	19204	18833.5	21359	16632	23417.6	20707.7	20876.1	14625	20607.3
F7	P08709	20039	22816.8	30276.8	23215.4	8465.19	18198.8	27518.4	27989.2	20400	15359.5
C2	B4DQI1	20028.1	19066.9	20440.3	28890.3	15061.9	15719.7	20634.4	25288.6	15103.6	15241.3
MYLK	Q15746-7	19987.9	22134.2	25484	14625	9957.61	29885	18198.8	17028.8	16942.6	36366.6
MYLK	B4DUE3	19987.9	22134.2	25484	14625	9957.61	29885	18198.8	17028.8	16942.6	36366.6
AHSG	C9JV77	19960.7	17153.2	15569.4	24373.4	22957.3	16942.6	18549.5	18592.3	17252.8	14218.2
RANBP1	C9JGV6	19952.5	26753.6	35449	21096.3	12569.1	10695.7	23381.3	38135.4	26778.6	18719
RANBP1	C9JXG8	19952.5	26753.6	35449	21096.3	12569.1	10695.7	23381.3	38135.4	26778.6	18719
CFL1	E9PP50	19913	18418.3	8872.06	13076.5	30142	27561.6	11396.2	10589.1	21078.8	30609.3
CFL1	G3V1A4	19913	18418.3	8872.06	13076.5	30142	27561.6	11396.2	10589.1	21078.8	30609.3
CFL1	P23528	19913	18418.3	8872.06	13076.5	30142	27561.6	11396.2	10589.1	21078.8	30609.3
OSCAR	Q8IYS5-5	19894.4	20413.4	10767	19033.8	22998	26778.6	12720.1	10531.6	17478.2	40923.4
FLNA	Q5HY54	19890.7	18135.5	30385.8	13244	15225.4	20707.7	17268.8	12959.2	11978.6	30335.6
FLNA	P21333-2	19890.7	18135.5	30385.8	13244	15225.4	20707.7	17268.8	12959.2	11978.6	30335.6
ITIH1	P19827	19800.2	23297.6	28259.1	18889.1	8543.46	23509	24062.2	27363.8	23417.6	18346.9
CD44	H0YD17	19793.7	26190.8	25683.8	22342.1	21557.3	9591.45	37507.8	35001.4	25797.3	6456.78
C1S	F8WCZ6	19766.7	21878.7	33537.1	35449	4935.11	5145.74	35449	36366.6	3993.48	11705.9
TPI1	P60174	19699.6	38718	8720	13723.3	22546.5	33808.5	8797.46	10527	20782.7	114765
SOD1	P00441	19662.5	12699.4	13842.6	45697	9537.6	9572.97	13693	18515	7428.63	11160.9
C4A	P0C0L4	19660.4	19333.7	22771.4	24418.4	19131.8	12320.1	18693.1	23381.3	22913.8	12346.8
ITIH3	Q06033	19649.8	28470	21527.9	25484	10491.2	21096.3	28744	43487.1	10279.8	31369.2
DPEP2	Q9H4A9-2	19646	17850	12569.1	11957.8	14614	39443.1	14034.9	14614	22427.6	20323.7
OSCAR	Q8IYS5-3	19632.8	20918.9	11404.3	17350.1	22998	26778.6	13563	11710.8	17478.2	40923.4
OSCAR	Q8IYS5-4	19632.8	20918.9	11404.3	17350.1	22998	26778.6	13563	11710.8	17478.2	40923.4
OSCAR	Q8IYS5-6	19632.8	20918.9	11404.3	17350.1	22998	26778.6	13563	11710.8	17478.2	40923.4
OSCAR	Q8IYS5-7	19632.8	20918.9	11404.3	17350.1	22998	26778.6	13563	11710.8	17478.2	40923.4
ALB	B7WNR0	19612.2	18458.6	20811	23259.6	13888.3	20489.7	22070.1	19131.8	13260.8	19371.8
TF	C9JVG0	19612.2	20871.4	22219.1	21272.3	19313.5	15643.7	21899.3	25435.3	11019.2	25131.7
IGFBP3	P17936-2	19559.9	17552.7	13341.2	14330.3	33808.5	16759.7	14794.3	13244	30142	12030.4
DPEP2	Q9H4A9	19497.3	17557.1	11710.8	12221.5	14614	39443.1	13634.6	13842.6	22427.6	20323.7
VTN	P04004	19475.7	17964.6	26325	27144.8	11107.7	13325.3	24203.2	24460.8	10527	12667.5
FLNA	P21333	19463.4	18100.1	29183.4	13785.8	15103.6	19780.8	17501.7	13615.6	11957.8	29325.2
SERPINF1	I3L4N7	19455.2	22451.5	13888.3	31940.7	15270.5	16721.3	15290	34602.3	31684.5	8229.19
PLXDC2	Q6UX71-2	19414.4	31034.8	21278.6	35850.1	6805.63	13723.3	36682.6	62703.6	7500.11	17252.8
PLXDC2	Q6UX71	19414.4	31034.8	21278.6	35850.1	6805.63	13723.3	36682.6	62703.6	7500.11	17252.8
ALB	H0YA55	19380.8	18567.4	20715.4	21228.4	14548.8	21030.5	22008.8	19069.6	13244	19947.3
OSCAR	Q8IYS5-2	19341.9	20615.1	11590.4	16000.8	22998	26778.6	13189.9	10868.9	17478.2	40923.4
OSCAR	Q8IYS5	19341.9	20615.1	11590.4	16000.8	22998	26778.6	13189.9	10868.9	17478.2	40923.4
IGFBP3	P17936	19338.7	17305.9	13341.2	14330.3	33302.5	16380.8	14794.3	13244	29325.2	11860.1
NRP1	Q5JWQ4	19310.6	17770.3	43125.5	22118.8	7073.08	4925.14	36154	22650.5	4384.33	7892.56
C1R	P00736	19290.4	27336.4	20596.3	20323.7	16882.1	19359.4	21494.2	42816.8	28890.3	16144.4
SOD1	H7BYH4	19269.7	13038.2	15145.2	46765	8028.48	7140.19	14431	20115.4	7185.08	10421.3
ALB	D6RHD5	19260.4	18540.7	20715.4	21228.4	14019.2	21078.8	22008.8	19069.6	13357.3	19727.3
C1R	F5H2D0	19243.9	20404.3	32462.8	19244	15132.9	10135.9	21384.8	19313.5	27561.6	13357.3
SERPINF1	I3L107	19233.7	21172.7	13756	30335.6	14878.5	17964.7	14686.3	29803	30244.1	9957.61
SERPINF1	I3L4F9	19233.7	21172.7	13756	30335.6	14878.5	17964.7	14686.3	29803	30244.1	9957.61
SERPINF1	P36955	19233.7	21172.7	13756	30335.6	14878.5	17964.7	14686.3	29803	30244.1	9957.61
F9	P00740	19228.4	19998.2	38779.3	22178	6802.8	9153.51	34602.3	22876.3	9597.12	12917.1
BLVRB	P30043	19224.9	18843.6	8364.05	12080.9	21453.3	35001.4	2729.84	9074.09	28222.8	35347.5
AHSG	P02765	19220.4	15814	15132.9	23268.9	22771.4	15708.4	16882.1	17593.2	14972.3	13808.3
MBL2	P11226	19171.5	18988.8	20992.4	17434.4	18828	19431.3	20277.3	21030.5	17268.8	17378.5
ALB	C9JKR2	19150.4	18231.6	20969.6	21384.8	14034.9	20212.5	22342.1	19186.4	13361.8	18036
C1R	F5GZR1	19101.2	21595.2	28108.2	19987.2	16449.4	11860.1	21453.3	18917.4	26144.1	19866.1
MYLK	Q15746	19025.9	21888.7	21868.9	14392.3	9957.61	29885	17645.3	16600.2	16942.6	36366.6
MYLK	Q15746-2	19025.9	21888.7	21868.9	14392.3	9957.61	29885	17645.3	16600.2	16942.6	36366.6
MYLK	Q15746-3	19025.9	21888.7	21868.9	14392.3	9957.61	29885	17645.3	16600.2	16942.6	36366.6
MYLK	Q15746-4	19025.9	21888.7	21868.9	14392.3	9957.61	29885	17645.3	16600.2	16942.6	36366.6
MYLK	Q15746-5	19025.9	21888.7	21868.9	14392.3	9957.61	29885	17645.3	16600.2	16942.6	36366.6
MYLK	Q15746-6	19025.9	21888.7	21868.9	14392.3	9957.61	29885	17645.3	16600.2	16942.6	36366.6
F10	Q5JVE8	18981.7	24547.4	16632	30001.9	14794.3	14498.8	35587.3	22008.8	30609.3	9983.98
F10	B7ZBK1	18950.9	24502.2	16632	30001.9	14738.6	14431	35587.3	22008.8	30335.6	10077.2
CLU	H0YC35	18856.4	18325.9	14350.8	25928	17501.7	17645.3	14994.9	23268.9	15708.4	19331.4
CLU	P10909-3	18856.4	18325.9	14350.8	25928	17501.7	17645.3	14994.9	23268.9	15708.4	19331.4
NEGR1	Q8N440	18841	14957.6	8302.92	10333.2	30885.3	25842.5	9410.89	8525.77	21453.3	20440.3
C2	H0Y3H6	18834.6	16252.4	15283.1	23815.4	16252.5	19987.2	15190.7	19027.6	15448	15343.3
C8A	P07357	18795.2	16694.3	19637.5	22570.8	19027.6	13945.1	21906	19331.4	12261	13278.9
ATRN	O75882	18785.3	15189.3	16449.4	18449.2	19965.3	20277.3	15770.8	16882.1	13189.9	14914.5
PROS1	P07225	18785.2	35661.6	17825	29183.4	10654	17478.2	18557.4	91072.2	15613	17403.8
PROS1	H7BXT0	18723.5	15858.8	18430.7	35347.5	7227.61	13888.3	17478.2	22070.1	15588.9	8297.94
C2	A2ABG0	18697.8	13631.1	10724.2	17132.5	19069.6	27864.7	10591.8	11329.7	15372.4	17230.4
C2	C9JYQ5	18677.1	13491.4	10724.2	17132.5	19105.2	27746.6	10591.8	11329.7	15359.5	16684.7
ATRN	O75882-2	18641.4	14934.6	16538.9	18628.6	20370.7	19027.6	16020.9	17230.4	12283.8	14203.5
GOLM1	Q8NBJ4	18623.8	22132.8	24930.4	20715.4	10695.7	18153.7	25288.6	29082.6	16658.2	17501.7
SHBG	P04278	18608.7	20433.8	29803	16942.6	13846.5	13842.6	22468	18643.3	12759.1	27864.7
SHBG	I3L145	18608.7	20433.8	29803	16942.6	13846.5	13842.6	22468	18643.3	12759.1	27864.7
PPBP	P02775	18590.6	19049	12353.1	14143.1	22734.5	25131.7	13723.3	14794.3	30085.2	17593.2
C2	P06681	18533.9	16262.9	15485.2	22650.5	16272.8	19727.3	14972.3	18392.6	15746.1	15940.3
TF	C9JB55	18507.8	22089.4	10272.4	12333.9	29082.6	22342.1	9911.53	8773.02	21978.7	47694.4
CFD	K7ERG9	18507.5	16162	22734.5	13656.1	17268.8	20370.7	15270.5	13382	11933.4	24062.2
C2	Q8N6L6	18436.4	13921.9	11396.2	16658.2	18995	26696.2	12080.9	12080.9	15145.2	16380.8
VCAM1	P19320-3	18274.5	17662.7	27864.7	15041.8	14602.8	15588.9	21145.5	15643.7	10501.1	23360.4
CDH2	P19022	18238.1	12032.8	5145.74	8872.06	28325.5	30609.3	3385.77	6890.52	11927.1	25928
F10	P00742	18185.1	24433.7	19244	28044.2	11590.4	13862	35001.4	25581.9	24460.8	12690.6
ITIH1	H7C0N0	18168.3	25445.6	19987.2	19223.6	8630.98	24831.4	20918.2	34306.3	27864.7	18693.1
SIRPB1	Q5TFQ8	18162.5	12877	7998.82	9818.97	30458.9	24373.4	8543.46	7822.3	17939.7	17202.4
CLEC3B	P05452	18157.1	17187.5	16257.3	19131.8	20607.3	16632	15384.8	20420	14952.7	17992.7
HBD	P02042	18069.2	19587	26638.8	13846.5	16114	15677.4	20504.9	14060.8	9973.87	33808.5
CLU	P10909	18065.2	17749	14203.5	23900.7	16903.8	17252.8	14614	22276	15241.3	18864.7
CLU	P10909-2	18065.2	17749	14203.5	23900.7	16903.8	17252.8	14614	22276	15241.3	18864.7
CLU	P10909-4	18065.2	17749	14203.5	23900.7	16903.8	17252.8	14614	22276	15241.3	18864.7
CLU	P10909-5	18065.2	17749	14203.5	23900.7	16903.8	17252.8	14614	22276	15241.3	18864.7
CLEC3B	E9PHK0	18043.6	17099.7	16171.1	19072.5	20456.6	16474.1	15359.5	20323.7	14707.4	18008.2
SHBG	I3L2X4	18014.1	18893.7	35347.5	15283.1	11267.3	10158.4	24052.8	16171.1	9553.62	25797.3
ICAM1	E7ESS4	17975.4	16647	11933.4	12205.3	22807.3	24955.4	11160.9	13828.5	19256.5	22342.1
SHBG	P04278-5	17963.9	18876.1	35159.3	15270.5	11267.3	10158.4	23900.7	16252.5	9553.62	25797.3
GOLM1	Q8NBJ4-2	17961.5	19316.2	24930.4	20715.4	7446.87	18753.4	25288.6	29082.6	12048.8	10844.8
CD44	H0YDX6	17947.3	21971.5	22957.3	21453.3	18763.2	8615.59	30609.3	30609.3	21327.8	5339.65
NEGR1	Q7Z3B1	17939.6	13708.2	7822.3	8795.3	27706.2	27434.8	8200.09	8487.43	17917.7	20227.6
C8G	Q5SQ08	17880	16235.4	19223.6	30284.3	8864.08	13148	22118.8	22734.5	7761.65	12326.6
IGHD	P01880	17879.2	22621.2	11107.7	12048.8	25484	22876.3	11374.1	11405.1	22008.8	45697
IGHD	P01880-2	17879.2	22621.2	11107.7	12048.8	25484	22876.3	11374.1	11405.1	22008.8	45697
CD44	H0YCV9	17794.1	21731.9	22957.3	21453.3	17769.7	8996.01	30609.3	30609.3	20304.2	5404.65
CD44	H0YDW7	17794.1	21731.9	22957.3	21453.3	17769.7	8996.01	30609.3	30609.3	20304.2	5404.65
PPIA	C9J5S7	17777.2	19735.5	10966.8	19595.2	18744.8	21801.8	18592.3	20262.8	14602.8	25484
PPIA	F8WE65	17777.2	19735.5	10966.8	19595.2	18744.8	21801.8	18592.3	20262.8	14602.8	25484
SERPINA7	P05543	17749.3	10293.8	16380.8	21145.5	29885	3586.02	12709.4	12569.1	6974.56	8922
HNRNPA1	F8VZ49	17724.9	16917.9	9364.06	10365	40923.4	10247	8922	9905.29	31940.7	16903.8
HNRNPA1	F8W6I7	17724.9	16917.9	9364.06	10365	40923.4	10247	8922	9905.29	31940.7	16903.8
HNRNPA1	P09651	17724.9	16917.9	9364.06	10365	40923.4	10247	8922	9905.29	31940.7	16903.8
HNRNPA1	P09651-2	17724.9	16917.9	9364.06	10365	40923.4	10247	8922	9905.29	31940.7	16903.8
HNRNPA1	P09651-3	17724.9	16917.9	9364.06	10365	40923.4	10247	8922	9905.29	31940.7	16903.8
IGHA1	P01876	17708.1	18036.1	18592.3	13693	16000.8	22546.5	13986.3	16058.2	18047	24052.8
CD44	H0Y2P0	17695.6	21872.1	22957.3	21453.3	18549.5	7822.3	30609.3	30609.3	20456.6	5813.32
PROS1	G5E9F8	17679.3	41226.7	15588.9	20992.4	11860.1	22276	17146	114765	14707.4	18288.7
C1S	P09871	17673	20118.4	32209.2	28402.2	4935.11	5145.74	30085.2	34689.2	3993.48	11705.9
BTD	A6NHF2	17670.8	18202.6	15372.4	25581.9	11692.9	18036	21189.8	21384.8	16684.7	13551
CD44	H0Y5E4	17654.3	21429.7	22957.3	21453.3	17842.8	8364.05	30609.3	30609.3	18549.5	5950.61
CD44	P16070	17654.3	21429.7	22957.3	21453.3	17842.8	8364.05	30609.3	30609.3	18549.5	5950.61
CD44	P16070-10	17654.3	21429.7	22957.3	21453.3	17842.8	8364.05	30609.3	30609.3	18549.5	5950.61
CD44	P16070-11	17654.3	21429.7	22957.3	21453.3	17842.8	8364.05	30609.3	30609.3	18549.5	5950.61
CD44	P16070-12	17654.3	21429.7	22957.3	21453.3	17842.8	8364.05	30609.3	30609.3	18549.5	5950.61
CD44	P16070-13	17654.3	21429.7	22957.3	21453.3	17842.8	8364.05	30609.3	30609.3	18549.5	5950.61
CD44	P16070-14	17654.3	21429.7	22957.3	21453.3	17842.8	8364.05	30609.3	30609.3	18549.5	5950.61
CD44	P16070-15	17654.3	21429.7	22957.3	21453.3	17842.8	8364.05	30609.3	30609.3	18549.5	5950.61
CD44	P16070-16	17654.3	21429.7	22957.3	21453.3	17842.8	8364.05	30609.3	30609.3	18549.5	5950.61
CD44	P16070-17	17654.3	21429.7	22957.3	21453.3	17842.8	8364.05	30609.3	30609.3	18549.5	5950.61
CD44	P16070-18	17654.3	21429.7	22957.3	21453.3	17842.8	8364.05	30609.3	30609.3	18549.5	5950.61
CD44	P16070-3	17654.3	21429.7	22957.3	21453.3	17842.8	8364.05	30609.3	30609.3	18549.5	5950.61
CD44	P16070-4	17654.3	21429.7	22957.3	21453.3	17842.8	8364.05	30609.3	30609.3	18549.5	5950.61
CD44	P16070-5	17654.3	21429.7	22957.3	21453.3	17842.8	8364.05	30609.3	30609.3	18549.5	5950.61
CD44	P16070-6	17654.3	21429.7	22957.3	21453.3	17842.8	8364.05	30609.3	30609.3	18549.5	5950.61
CD44	P16070-7	17654.3	21429.7	22957.3	21453.3	17842.8	8364.05	30609.3	30609.3	18549.5	5950.61
CD44	P16070-8	17654.3	21429.7	22957.3	21453.3	17842.8	8364.05	30609.3	30609.3	18549.5	5950.61
CD44	P16070-9	17654.3	21429.7	22957.3	21453.3	17842.8	8364.05	30609.3	30609.3	18549.5	5950.61
C9	P02748	17623.6	14890.6	16600.2	22546.5	15407.4	15940.3	15863	17378.5	12959.2	13361.8
KNG1	P01042-3	17569.2	14717	15770.8	20456.6	16316.8	17732.5	16460.7	17350.1	10834.5	14222.8
C8G	P07360	17535.6	25710.1	17769.7	23360.4	11866.5	17146	20212.5	49753.8	15677.4	17196.8
BST1	A6NC48	17518	17134.1	13563	13842.6	20596.3	22070.1	13088.1	14117.2	17769.7	23561.3
PPIA	P62937	17511.7	28178.8	9307.18	14366.5	22320.4	24052.8	14218.2	15940.3	25683.8	56873.1
TPI1	P60174-1	17484.7	37041.1	7115.19	6468.5	22546.5	33808.5	5501.82	7115.19	20782.7	114765
GDI2	Q5SX91	17478.5	16167.5	21304.2	20212.5	7892.56	20504.9	22589.4	24052.8	9999.2	8028.48
SIRPA	P78324-2	17418.8	13492.3	8795.3	8364.05	29259.8	23256.3	8508.81	7376.15	19885.4	18198.8
SIRPA	P78324-4	17418.8	13492.3	8795.3	8364.05	29259.8	23256.3	8508.81	7376.15	19885.4	18198.8
SIRPA	P78324	17418.8	13492.3	8795.3	8364.05	29259.8	23256.3	8508.81	7376.15	19885.4	18198.8
CD44	H0YD13	17408.4	21896.1	22957.3	21453.3	17732.5	7490.67	30609.3	30609.3	20564.6	5801.19
KNG1	P01042-2	17395	15626.3	16068.2	19727.3	16338.4	17446.3	16144.4	18744.8	12578.8	15037
KNG1	P01042	17388.9	15591.8	16114	19947.3	16144.4	17350.1	16272.8	18854.6	12245.1	14994.9
A1BG	P04217	17362.6	19130.4	17992.7	21030.5	15719.7	14707.4	19205.1	18358.5	21312.9	17645.3
HBB	P68871	17356.3	19211.9	15103.6	13828.5	22650.5	17842.8	13471.4	13785.8	13634.6	35955.7
JUP	P14923	17355.4	14356.2	19595.2	22998	21868.9	4959.41	15746.1	27746.6	5537.05	8395.01
PI16	Q6UXB8	17321.7	19625.5	21411.5	20564.6	13808.3	13502.6	19069.6	21262.6	24052.8	14117.2
F9	Q5FBE1	17315.5	17659.2	32258.2	20684.5	6225.36	10094	27363.8	22589.4	8461.99	12221.5
IGFBP7	Q16270	17288.2	11094.3	6974.56	8340.33	23417.6	30420.4	3650.6	8606.19	13563	18557.4
IGFBP7	Q16270-2	17288.2	11094.3	6974.56	8340.33	23417.6	30420.4	3650.6	8606.19	13563	18557.4
C1RL	Q9NZP8	17281.8	18706.2	22876.3	16882.1	13756	15613	23994.6	17992.7	13842.6	18995
APOH	J3KS17	17248	16242.3	13461.6	13986.3	21578.6	19965.3	15588.9	14392.3	18449.2	16538.9
PPIAL4A	Q9Y536	17245.6	21350.8	10966.8	19595.2	22276	16144.4	18592.3	20262.8	20277.3	26270.9
CD44	E9PKC6	17135.2	20120.1	21676.4	19567.4	19987.2	7309.74	26019.6	27864.7	22070.1	4526.02
SHBG	P04278-2	17126.9	21242.1	22276	18823.1	12048.8	15359.5	21676.4	20440.3	13048.8	29803
SHBG	P04278-3	17126.9	21242.1	22276	18823.1	12048.8	15359.5	21676.4	20440.3	13048.8	29803
SHBG	P04278-4	17126.9	21242.1	22276	18823.1	12048.8	15359.5	21676.4	20440.3	13048.8	29803
SHBG	B4DYU0	17126.9	21242.1	22276	18823.1	12048.8	15359.5	21676.4	20440.3	13048.8	29803
SHBG	I3L1J1	17126.9	21242.1	22276	18823.1	12048.8	15359.5	21676.4	20440.3	13048.8	29803
IGFBP2	C9JW52	17086.1	12535	6687.09	10527	33537.1	17593.2	9559.82	6805.63	21440.8	12333.9
C3	M0QXZ3	17033.9	23233.2	17939.7	20607.3	13842.6	15746.1	23879.5	37507.8	11526.6	20018.9
APOH	P02749	16981.5	17777.2	14392.3	13756	20782.7	18995	14392.3	14654.1	17297.4	24765.1
IGFBP4	B4E351	16938.2	15504.3	6680.22	8229.19	32209.2	20634.4	10304.9	8470.91	24418.4	18823.1
APOH	J3QLI0	16917.5	17039	14067.4	13414.7	20564.6	19623.1	13414.7	13048.8	20596.3	21096.3
SELP	Q5R345	16890.6	15464.9	8179.72	10524.8	26638.8	22219.1	9105.5	8720	28744	15290
QSOX1	O00391-2	16858.2	17056.3	12180.9	19256.5	13260.8	22734.5	16721.3	19952.5	10520.8	21030.5
QSOX1	O00391	16858.2	17056.3	12180.9	19256.5	13260.8	22734.5	16721.3	19952.5	10520.8	21030.5
BTD	P43251	16755.2	17517.2	15384.8	25683.8	9307.18	16645.2	21228.4	21312.9	14431	13096.6
BTD	B4DLJ9	16755.2	17517.2	15384.8	25683.8	9307.18	16645.2	21228.4	21312.9	14431	13096.6
BTD	F8W1Q3	16755.2	17517.2	15384.8	25683.8	9307.18	16645.2	21228.4	21312.9	14431	13096.6
LYPD3	O95274	16747.6	10537.4	7227.61	9861.06	29639	20262.8	8795.3	8540.82	14407.3	10406.3
IGFBP4	P22692	16744	15331.6	6672.27	8302.92	31580.7	20420	10288.5	8508.81	23900.7	18628.6
BST1	H0Y984	16713.5	15962.8	10443.9	12720.1	21262.6	22427.6	10221.5	11087	19033.8	23509
PF4	P02776	16703.8	12813.3	7073.08	7197.78	27614.2	24930.4	3513.02	6650.77	21676.4	19413
SHBG	B0FWH6	16690	19696.5	30609.3	18047	8566.17	9537.6	25030.1	18753.4	7977.52	27025
SHBG	I3L2F1	16690	19696.5	30609.3	18047	8566.17	9537.6	25030.1	18753.4	7977.52	27025
SHBG	I3L4B9	16690	19696.5	30609.3	18047	8566.17	9537.6	25030.1	18753.4	7977.52	27025
FETUB	Q9UGM5	16641.9	13914.3	6890.52	9500.08	21286.7	28890.3	6468.5	7911.59	14350.8	26926.3
CPEB1	H3BPD6	16620.8	17831.3	19965.3	14117.2	18592.3	13808.3	15613	14707.4	15569.4	25435.3
CD14	D6RFL4	16534	14132.2	15156.4	16721.3	16171.1	18087	15677.4	18833.5	10750.6	11267.3
SELP	Q5R349	16497	15412.7	8403.66	10224	25683.8	21676.4	8827.63	8543.46	28560	15719.7
SELP	P16109	16497	15412.7	8403.66	10224	25683.8	21676.4	8827.63	8543.46	28560	15719.7
PTGDS	Q5SQ11	16477.5	18065.7	25151.5	12283.8	14407.3	14067.4	17074.7	22118.8	13402.7	19666.5
FCGR3A	H0Y755	16468.9	14723.8	12080.9	10094	19885.4	23815.4	10520.8	10068.9	24582.2	13723.3
FCGR3A	M9MML0	16468.9	14723.8	12080.9	10094	19885.4	23815.4	10520.8	10068.9	24582.2	13723.3
FCGR3A	P08637	16468.9	14723.8	12080.9	10094	19885.4	23815.4	10520.8	10068.9	24582.2	13723.3
GDI2	P50395	16467.4	15590.9	21304.2	20212.5	6974.56	17378.5	22589.4	24052.8	8606.19	7115.19
GDI2	P50395-2	16467.4	15590.9	21304.2	20212.5	6974.56	17378.5	22589.4	24052.8	8606.19	7115.19
CFHR1	Q03591	16441.5	13395.1	14117.2	13260.8	21359	17028.8	13076.5	13007.6	13667.9	13828.5
A1BG	M0R009	16412.2	16657.6	20456.6	17189.6	13007.6	14994.9	20607.3	17647.8	10288.5	18087
BTD	C9JSN9	16390.4	26836.7	15613	19069.6	11507.1	19371.8	37787.3	23747.8	33905.5	11906
CDH2	A8MWK3	16230.1	11528.2	5145.74	8872.06	25219	25683.8	3385.77	6890.52	10844.8	24991.7
SERPIND1	P05546	16222.2	19287.7	20918.2	30885.3	5520.8	7564.56	25484	37354.5	5404.65	8907.59
FGL2	Q14314	16211.1	19456.5	11942.7	10527	22427.6	19947.3	11933.4	11978.6	29082.6	24831.4
BST1	H0Y9Q9	16082.3	15383.7	10443.9	12720.1	21527.9	19637.5	10221.5	11087	17679.8	22546.5
IGHA2	P01877	16081.9	19462.2	18643.3	14203.5	13563	17917.7	14190.5	17537.7	20489.7	25630.8
F12	P00748	16029.5	15354.5	14175.2	13361.8	20323.7	16257.3	14143.1	14400.9	19027.6	13846.5
BST1	Q10588	16016.1	15082.3	10443.9	12720.1	20304.2	20596.3	10221.5	11087	16721.3	22299.7
CORO1C	B4E3S0	16000.9	14101.7	758.84	758.84	30276.8	32209.2	4145.15	2065.24	26980.9	23215.4
CORO1C	H0YHL7	16000.9	14101.7	758.84	758.84	30276.8	32209.2	4145.15	2065.24	26980.9	23215.4
CORO1C	Q9ULV4	16000.9	14101.7	758.84	758.84	30276.8	32209.2	4145.15	2065.24	26980.9	23215.4
CORO1C	A7MAP0	16000.9	14101.7	758.84	758.84	30276.8	32209.2	4145.15	2065.24	26980.9	23215.4
CORO1C	A7MAP1	16000.9	14101.7	758.84	758.84	30276.8	32209.2	4145.15	2065.24	26980.9	23215.4
KRT6B	P04259	15956.2	17992.2	38135.4	20707.7	4925.14	56.6	29082.6	41794.9	161.39	929.89
CFD	P00746	15864.4	15099.6	13502.6	11942.7	17327.8	20684.5	12261	12169.5	11507.1	24460.8
TREML1	Q86YW5-2	15802.7	14601.2	13914.4	16048.5	17189.6	16058.2	16585.7	15448	14392.3	11978.6
CFHR2	P36980	15799.8	13967.9	17842.8	15145.2	16068.2	14143.1	16048.5	16030.8	10531.6	13260.8
ADAM9	A0AVL1	15775.8	15728.4	9500.08	7227.61	36154	10221.5	8028.48	8907.59	40475.6	5501.82
ADAM9	Q13443	15775.8	15728.4	9500.08	7227.61	36154	10221.5	8028.48	8907.59	40475.6	5501.82
ADAM9	Q13443-2	15775.8	15728.4	9500.08	7227.61	36154	10221.5	8028.48	8907.59	40475.6	5501.82
BST1	H0Y8G4	15774.6	14868.2	10443.9	12720.1	21189.8	18744.8	10221.5	11087	16585.7	21578.6
IGF2	P01344	15771.2	15094.8	8525.77	8403.66	16516.4	29639	9971.38	8449.62	22734.5	19223.6
IGF2	P01344-2	15771.2	15094.8	8525.77	8403.66	16516.4	29639	9971.38	8449.62	22734.5	19223.6
IGF2	P01344-3	15771.2	15094.8	8525.77	8403.66	16516.4	29639	9971.38	8449.62	22734.5	19223.6
GDI2	Q5SX87	15736.4	13383.5	21304.2	20212.5	5315.01	16114	22589.4	24052.8	2898.33	3993.48
C1R	F5H1V0	15730.9	25093.2	20262.8	18693.1	11989.1	11978.6	19637.5	16114	37640.4	26980.9
C1R	F5H6Y3	15730.9	25093.2	20262.8	18693.1	11989.1	11978.6	19637.5	16114	37640.4	26980.9
TREML1	Q86YW5	15711.8	14515	13828.5	15770.8	17189.6	16058.2	16316.8	15372.4	14392.3	11978.6
LCAT	P04180	15702.4	16191.4	34602.3	27989.2	56.6	161.39	37873.7	26778.6	56.6	56.6
LRG1	P02750	15624.3	14440.1	18515	15290	15448	13244	17403.8	16542.6	8841.84	14972.3
SPARCL1	Q14515	15606.7	24792.2	13741	17252.8	14972.3	16460.7	28402.2	24930.4	36682.6	9153.51
SELP	Q5R342	15548.8	14305.8	6790.87	3224.53	30001.9	22178	7381.23	1416.77	27614.2	20811
MASP1	P48740	15532.9	14831	24765.1	22876.3	5842.46	8647.72	23747.8	22367	7919.9	5289.07
SPARCL1	B4E2Z0	15477.1	25350.2	13551	19186.4	14067.4	15103.6	30001.9	28744	34088.7	8566.17
CADM1	Q9BY67-2	15457.4	14115.3	19033.8	15384.8	12808	14602.8	18219.5	19780.8	8286.31	10174.5
CADM1	Q9BY67-3	15457.4	14115.3	19033.8	15384.8	12808	14602.8	18219.5	19780.8	8286.31	10174.5
CADM1	Q9BY67-4	15457.4	14115.3	19033.8	15384.8	12808	14602.8	18219.5	19780.8	8286.31	10174.5
CADM1	Q9BY67-5	15457.4	14115.3	19033.8	15384.8	12808	14602.8	18219.5	19780.8	8286.31	10174.5
VCAM1	P19320	15456.7	16663.7	21835.5	14081.7	11705.9	14203.5	17378.5	14498.8	11396.2	23381.3
VCAM1	P19320-2	15422.2	16375.5	22913.8	14190.5	11113.2	13471.4	18192.8	14637.3	10304.9	22367
C1RL	H0YGP8	15414.2	14811	28744	20057.7	3490.95	9364.06	35955.7	15270.5	4130.86	3886.91
CADM1	Q9BY67	15402.2	14078.4	18854.6	15343.3	12808	14602.8	18153.7	19699	8286.31	10174.5
FGFR1	E9PKF2	15330.4	23789.6	18744.8	19313.5	7919.9	15343.3	21411.5	24603.5	31580.7	17562.8
FGFR1	E9PN14	15294.7	18540.3	19186.4	18897	13189.9	9905.29	20811	20596.3	22100	10654
FGFR1	E9PNM3	15294.7	18540.3	19186.4	18897	13189.9	9905.29	20811	20596.3	22100	10654
MASP1	F8W876	15293	14276.7	29285.7	27518.4	1322.66	3045.37	29183.4	23815.4	2440.94	1667.16
CFH	P08603	15263.7	12704.1	13414.7	12612.8	19256.5	15770.8	12245.1	12233.5	13249.9	13088.1
OSMR	Q99650	15150.6	14316.6	47694.4	11329.7	161.39	1416.77	44979.3	9861.06	1667.16	758.84
FGFR1	P11362-16	15056.3	18114.3	18549.5	18358.5	13382	9935.31	20227.6	20018.9	21709.6	10501.1
FGFR1	P11362-18	15056.3	18114.3	18549.5	18358.5	13382	9935.31	20227.6	20018.9	21709.6	10501.1
NECTIN1	Q15223-2	15034.8	14083.1	10524.8	10288.5	20811	18515	11526.6	10421.3	18213.2	16171.1
NECTIN1	Q15223-3	15034.8	14083.1	10524.8	10288.5	20811	18515	11526.6	10421.3	18213.2	16171.1
FGFR1	E9PKV7	15022.1	23013	18449.2	19049.3	7903.56	14686.3	20992.4	23417.6	31369.2	16272.8
CD14	P08571	14985.2	15462.9	16516.4	16316.8	13693	13414.7	18185.4	20905.8	8872.06	13888.3
LSP1	E7EMG9	14942.9	25981.4	6634.29	7500.11	17593.2	28044.2	9516.28	7538.65	73177.5	13693
FCGR3B	H0Y4U3	14935.2	15903.1	11654.3	7376.15	17350.1	23360.4	7946.24	11590.4	23360.4	20715.4
FCGR3B	M9MML6	14935.2	15903.1	11654.3	7376.15	17350.1	23360.4	7946.24	11590.4	23360.4	20715.4
SELP	Q5R341	14924.1	14022.9	7446.87	8267.74	25288.6	18693.1	8395.01	6724.33	26019.6	14952.7
FGFR1	P11362-10	14843.3	17860.4	18213.2	17842.8	13382	9935.31	19699	19532	21709.6	10501.1
FGFR1	P11362-11	14843.3	17860.4	18213.2	17842.8	13382	9935.31	19699	19532	21709.6	10501.1
FGFR1	P11362-12	14843.3	17860.4	18213.2	17842.8	13382	9935.31	19699	19532	21709.6	10501.1
FGFR1	P11362-13	14843.3	17860.4	18213.2	17842.8	13382	9935.31	19699	19532	21709.6	10501.1
FGFR1	P11362-8	14843.3	17860.4	18213.2	17842.8	13382	9935.31	19699	19532	21709.6	10501.1
FGFR1	P11362-9	14843.3	17860.4	18213.2	17842.8	13382	9935.31	19699	19532	21709.6	10501.1
NECTIN1	Q15223	14782.1	13543.2	9973.87	9828.55	20811	18515	10272.4	9516.28	18213.2	16171.1
CFHR1	B1AKG0	14765.7	12383.5	14548.8	13615.6	17230.4	13667.9	13357.3	13563	10724.2	11889.3
ITIH4	Q14624	14733.7	18264.8	19885.4	15708.4	12261	11080.2	16903.8	17189.6	11404.3	27561.6
DBNL	H0Y5J4	14721.9	11212.2	9983.98	12578.8	18823.1	17501.7	10393	10273.6	11374.1	12808
ITIH4	B7ZKJ8	14699.3	18214.5	19885.4	15708.4	12198.2	11005.5	16903.8	17189.6	11329.7	27434.8
MASP1	C9JMA2	14691.1	14450.8	27614.2	26778.6	1559.65	2812.04	28325.5	25630.8	2729.84	1117.15
ALCAM	H7C543	14618.6	48607.2	22570.8	14994.9	11080.2	9828.55	18763.2	15103.6	146617	13945.1
PTGDS	P41222	14587.8	17625.1	21453.3	14561	10834.5	11502.5	22957.3	21400.8	10094	16048.5
PTGDS	H0Y5A1	14587.8	17625.1	21453.3	14561	10834.5	11502.5	22957.3	21400.8	10094	16048.5
C2	Q5ST52	14534.5	12368.4	10077.2	13502.6	15145.2	19413	12353.1	12054.4	11005.5	14060.8
C6	P13671	14525.8	13461.3	11705.9	12198.2	16429.3	17769.7	12678.3	12283.8	10729.6	18153.7
CCL14	Q16627	14513.8	15618.7	7185.08	9559.82	19331.4	21978.7	11710.8	7989.72	26325	16449.4
CCL14	Q16627-2	14513.8	15618.7	7185.08	9559.82	19331.4	21978.7	11710.8	7989.72	26325	16449.4
CHL1	C9J905	14512.6	16368.8	15643.7	13634.6	15156.4	13615.6	13756	14190.5	14794.3	22734.5
NRP1	Q5JWQ6	14438.3	12407.6	30142	15613	7073.08	4925.14	21096.3	16257.3	4384.33	7892.56
VASP	P50552	14293.4	13433.7	13382	15037	14637.3	14117.2	13148	13325.3	8129.74	19131.8
CDH5	H3BPG1	14276.7	23615	7728.35	7711.09	19567.4	22100	7415.19	8017.41	62306.1	16721.3
CDH5	I3L1J2	14276.7	23615	7728.35	7711.09	19567.4	22100	7415.19	8017.41	62306.1	16721.3
ALCAM	Q6ZS95	14261.6	48683.3	20934.1	15203.6	11080.2	9828.55	18828	15343.3	146617	13945.1
EFNB1	P98172	14249.5	12536.5	9153.51	9911.53	22070.1	15863	9828.55	9828.55	19049.3	11439.5
RANBP1	C9JJ34	14248.9	20233.9	18087	15643.7	12569.1	10695.7	15225.4	20212.5	26778.6	18719
RANBP1	P43487	14248.9	20233.9	18087	15643.7	12569.1	10695.7	15225.4	20212.5	26778.6	18719
APOH	J3QRN2	14243.8	15743.5	14400.9	13563	13785.8	15225.4	14060.8	14625	13888.3	20400
RINT1	C9J5S3	14238.1	14291.5	12759.1	22276	15283.1	6634.29	13520.2	13622.1	16460.7	13563
RINT1	Q6NUQ1	14238.1	14291.5	12759.1	22276	15283.1	6634.29	13520.2	13622.1	16460.7	13563
CST6	Q15828	14200.2	17314.7	11978.6	8286.31	21494.2	15041.8	9513.18	12333.9	20715.4	26696.2
GUCA2A	Q02747	14186.1	12831.3	10304.9	8184.03	26144.1	12111.3	9950.59	8996.52	21411.5	10966.8
SERPINA10	G3V2W1	14162.1	12711.4	18823.1	14060.8	13325.3	10439.2	16068.2	16272.8	8710.26	9794.44
SERPINA10	Q9UK55	14162.1	12711.4	18823.1	14060.8	13325.3	10439.2	16068.2	16272.8	8710.26	9794.44
VCAM1	E9PDD2	14098.8	16101.3	14143.1	13325.3	13357.3	15569.4	13502.6	13808.3	11942.7	25151.5
CAST	B7Z574	14081.4	9941.71	5785.54	5520.8	23900.7	21118.3	5965.2	5520.8	13914.4	14366.5
CAST	E7EQ12	14081.4	9941.71	5785.54	5520.8	23900.7	21118.3	5965.2	5520.8	13914.4	14366.5
CAST	E7EQA0	14081.4	9941.71	5785.54	5520.8	23900.7	21118.3	5965.2	5520.8	13914.4	14366.5
CAST	E7EVY3	14081.4	9941.71	5785.54	5520.8	23900.7	21118.3	5965.2	5520.8	13914.4	14366.5
CAST	E9PCH5	14081.4	9941.71	5785.54	5520.8	23900.7	21118.3	5965.2	5520.8	13914.4	14366.5
CAST	E9PDE4	14081.4	9941.71	5785.54	5520.8	23900.7	21118.3	5965.2	5520.8	13914.4	14366.5
CAST	H0Y9H6	14081.4	9941.71	5785.54	5520.8	23900.7	21118.3	5965.2	5520.8	13914.4	14366.5
CAST	H0YD33	14081.4	9941.71	5785.54	5520.8	23900.7	21118.3	5965.2	5520.8	13914.4	14366.5
CAST	P20810	14081.4	9941.71	5785.54	5520.8	23900.7	21118.3	5965.2	5520.8	13914.4	14366.5
CAST	P20810-2	14081.4	9941.71	5785.54	5520.8	23900.7	21118.3	5965.2	5520.8	13914.4	14366.5
CAST	P20810-3	14081.4	9941.71	5785.54	5520.8	23900.7	21118.3	5965.2	5520.8	13914.4	14366.5
CAST	P20810-4	14081.4	9941.71	5785.54	5520.8	23900.7	21118.3	5965.2	5520.8	13914.4	14366.5
CAST	P20810-5	14081.4	9941.71	5785.54	5520.8	23900.7	21118.3	5965.2	5520.8	13914.4	14366.5
CAST	P20810-6	14081.4	9941.71	5785.54	5520.8	23900.7	21118.3	5965.2	5520.8	13914.4	14366.5
CAST	P20810-7	14081.4	9941.71	5785.54	5520.8	23900.7	21118.3	5965.2	5520.8	13914.4	14366.5
CAST	P20810-8	14081.4	9941.71	5785.54	5520.8	23900.7	21118.3	5965.2	5520.8	13914.4	14366.5
CAST	P20810-9	14081.4	9941.71	5785.54	5520.8	23900.7	21118.3	5965.2	5520.8	13914.4	14366.5
SELP	F6VVT6	14074.4	14039.3	6736.29	7185.08	23747.8	18628.6	8615.59	4145.15	27989.2	15407.4
ICAM2	J3QQR8	14031.7	7523.04	6650.77	11860.1	17216.1	20400	2898.33	7190.92	10695.7	9307.18
PDLIM1	O00151	14025.3	13570.7	16252.5	9957.61	17721.6	12169.5	12808	10524.8	11654.3	19295.7
ADAMDEC1	O15204	14020.5	11306.6	7240.08	11866.5	18628.6	18346.9	8720	8872.06	11613.4	16020.9
ADAMDEC1	O15204-2	14020.5	11306.6	7240.08	11866.5	18628.6	18346.9	8720	8872.06	11613.4	16020.9
HBD	E9PFT6	14011.5	18812.1	9955.14	8322.42	19049.3	18719	7989.72	10272.4	18346.9	38639.5
FCN3	O75636	13958.2	13236.7	28585.1	15448	4526.02	7273.67	21118.3	17645.3	6736.29	7446.87
CD163	Q86VB7	13931.7	14397.4	9105.5	10750.6	20956.3	14914.5	10273.6	11063	20982.6	15270.5
CD163	Q86VB7-2	13931.7	14397.4	9105.5	10750.6	20956.3	14914.5	10273.6	11063	20982.6	15270.5
CAST	H0Y7F0	13894.4	9593.15	4425.11	6133.54	23900.7	21118.3	5785.54	4306.2	13914.4	14366.5
VNN1	O95497	13885.3	14465.1	18628.6	12326.6	11396.2	13189.9	13785.8	15290	9757.05	19027.6
C1R	F5GWL0	13872.4	13830.1	19413	17721.6	12205.3	6149.69	17537.7	26980.9	4959.41	5842.46
C1R	F5H1N6	13872.4	13830.1	19413	17721.6	12205.3	6149.69	17537.7	26980.9	4959.41	5842.46
C1R	F5H3A3	13872.4	13830.1	19413	17721.6	12205.3	6149.69	17537.7	26980.9	4959.41	5842.46
F10	F8WBM7	13862.6	22939.5	12521	17297.4	10570	15061.9	34689.2	16819.6	33302.5	6946.8
CAST	D6RAA8	13735	7048.92	3767.85	6680.22	19500.2	24991.7	6650.77	2607.89	9572.97	9364.06
CAST	F8W7E0	13735	7048.92	3767.85	6680.22	19500.2	24991.7	6650.77	2607.89	9572.97	9364.06
FGG	C9JC84	13727	12103.6	17645.3	12878.5	12678.3	11705.9	14067.4	13461.6	9500.08	11385.2
FGG	C9JEU5	13727	12103.6	17645.3	12878.5	12678.3	11705.9	14067.4	13461.6	9500.08	11385.2
FGG	P02679	13727	12103.6	17645.3	12878.5	12678.3	11705.9	14067.4	13461.6	9500.08	11385.2
KRT1	P04264	13724.5	13127.9	17478.2	22367	7937.57	7115.19	23215.4	15384.8	5965.2	7946.24
ESAM	C9JIE7	13707.6	11409.5	17391.3	11989.1	7728.35	17721.6	15940.3	11889.3	8922	8886.52
ITIH4	H7C0L5	13704.5	18164.7	20400	15225.4	8286.31	10906.1	17230.4	17297.4	10767	27363.8
C1R	F5H3N3	13652.1	21943.7	21801.8	16429.3	8615.59	7761.65	18358.5	19987.2	35347.5	14081.7
PROC	H7BYX9	13639.7	11833.3	29082.6	15190.7	4881.05	5404.65	20115.4	15719.7	4425.11	7073.08
LAMA3	Q16787	13624.3	17013.8	15863	24603.5	7240.08	6790.57	19244	30223.9	9074.09	9513.18
LAMA3	K7EIP4	13624.3	17013.8	15863	24603.5	7240.08	6790.57	19244	30223.9	9074.09	9513.18
LAMA3	Q16787-1	13624.3	17013.8	15863	24603.5	7240.08	6790.57	19244	30223.9	9074.09	9513.18
LAMA3	Q16787-3	13624.3	17013.8	15863	24603.5	7240.08	6790.57	19244	30223.9	9074.09	9513.18
LAMA3	Q16787-4	13624.3	17013.8	15863	24603.5	7240.08	6790.57	19244	30223.9	9074.09	9513.18
LAMA3	B0YJ33	13624.3	17013.8	15863	24603.5	7240.08	6790.57	19244	30223.9	9074.09	9513.18
PDE4DIP	Q5VU43-3	13594.6	14888.3	19256.5	15055.7	8160.43	11906	14282.8	14203.5	9794.44	21272.3
PDE4DIP	Q5VU43-4	13594.6	14888.3	19256.5	15055.7	8160.43	11906	14282.8	14203.5	9794.44	21272.3
PDE4DIP	Q5VU43	13594.6	14888.3	19256.5	15055.7	8160.43	11906	14282.8	14203.5	9794.44	21272.3
IGLC6	P0CF74	13516.1	10209.4	9537.6	7564.56	16658.2	20304.2	7490.67	9553.62	9950.59	13842.6
CD163	F5GZZ9	13498.9	13641.8	8963.89	10593.7	20262.8	14175.2	10094	10943.1	19205.1	14325.1
CD163	Q86VB7-3	13498.9	13641.8	8963.89	10593.7	20262.8	14175.2	10094	10943.1	19205.1	14325.1
ICAM2	J3QKR4	13495.7	8089.62	6209.19	8963.89	19623.1	19186.4	1322.66	5280.05	16759.7	8996.01
ICAM2	J3QQX6	13495.7	8089.62	6209.19	8963.89	19623.1	19186.4	1322.66	5280.05	16759.7	8996.01
ICAM2	J3QRQ1	13495.7	8089.62	6209.19	8963.89	19623.1	19186.4	1322.66	5280.05	16759.7	8996.01
ICAM2	J3QRT5	13495.7	8089.62	6209.19	8963.89	19623.1	19186.4	1322.66	5280.05	16759.7	8996.01
ICAM2	P13598	13495.7	8089.62	6209.19	8963.89	19623.1	19186.4	1322.66	5280.05	16759.7	8996.01
CD5L	O43866	13477.4	11905.1	8566.17	7952.95	19205.1	18185.4	8436.59	7988.54	15424.6	15770.8
VASN	Q6EMK4	13360.7	15559.5	8764.88	7309.74	14561	22807.3	7140.19	8764.88	18288.7	28044.2
JCHAIN	D6RHJ6	13340.7	13487.5	8216.2	8200.09	26831.5	10114.9	8773.02	7937.57	31782.1	5457.24
FCN3	O75636-2	13335.7	13077.5	27025	15485.2	3911.31	6921.39	20956.3	17647.8	6672.27	7033.66
CHL1	C9JH37	13182.3	15302.7	13088.1	10868.9	15156.4	13615.6	11989.1	11692.9	14794.3	22734.5
CHL1	C9JW79	13182.3	15302.7	13088.1	10868.9	15156.4	13615.6	11989.1	11692.9	14794.3	22734.5
CHL1	C9JEY3	13166.4	15252.5	13048.8	10844.8	15156.4	13615.6	11978.6	11502.5	14794.3	22734.5
CA1	E5RG81	13160	11765.4	12917.1	11507.1	21030.5	7185.08	10724.2	12808	10570	12959.2
CA1	E5RHP7	13160	11765.4	12917.1	11507.1	21030.5	7185.08	10724.2	12808	10570	12959.2
CA1	E5RJI8	13160	11765.4	12917.1	11507.1	21030.5	7185.08	10724.2	12808	10570	12959.2
CA1	P00915	13160	11765.4	12917.1	11507.1	21030.5	7185.08	10724.2	12808	10570	12959.2
ALCAM	Q13740	13157.2	33983.9	21189.8	14645.9	7995.69	8797.46	18897	15569.4	89224	12245.1
ALCAM	Q13740-2	13157.2	33983.9	21189.8	14645.9	7995.69	8797.46	18897	15569.4	89224	12245.1
CAST	B7Z468	13134.4	9639.19	5785.54	5520.8	22468	18763.2	5965.2	5520.8	13656.1	13414.7
ALCAM	F5GXJ9	13121.5	33907.5	21078.8	14614	7995.69	8797.46	18753.4	15407.4	89224	12245.1
FCGR3B	E9PNY5	13100.7	19044.3	11654.3	7376.15	13048.8	20323.7	7946.24	11590.4	30001.9	26638.8
FLNA	H0Y5C6	13038.8	10531.1	10834.5	9955.14	18557.4	12808	9553.62	10288.5	11889.3	10393
ORM2	P19652	13013.9	29484	19780.8	13862	9105.5	9307.18	15103.6	34088.7	46765	21978.7
CD163	C9JHR8	13012.3	13639.7	8963.89	10593.7	18897	13594.6	10094	10943.1	19331.4	14190.5
SPINK5	E7EWP9	12971	13552.1	12283.8	17446.3	10520.8	11633	13842.6	14506.4	18430.7	7428.63
ANP32A	H0YN26	12932	13924.6	19532	25435.3	3586.02	3174.5	28454.2	21286.7	2065.24	3892.3
ADGRE5	K7EKV5	12913.2	8505.67	7892.56	7892.56	27003.7	8864.08	6680.22	9971.38	8764.88	8606.19
ADGRE5	K7EPE8	12913.2	8505.67	7892.56	7892.56	27003.7	8864.08	6680.22	9971.38	8764.88	8606.19
ADGRE5	K7EPP8	12913.2	8505.67	7892.56	7892.56	27003.7	8864.08	6680.22	9971.38	8764.88	8606.19
SPINK5	Q9NQ38-2	12894.9	12833.4	12283.8	17446.3	9818.97	12030.4	13842.6	14506.4	14994.9	7989.72
SPINK5	Q9NQ38-3	12894.9	12833.4	12283.8	17446.3	9818.97	12030.4	13842.6	14506.4	14994.9	7989.72
SPINK5	Q9NQ38	12894.9	12833.4	12283.8	17446.3	9818.97	12030.4	13842.6	14506.4	14994.9	7989.72
PIK3IP1	C9JMK5	12842.5	20926.1	8922	8841.84	21384.8	12221.5	13096.6	8160.43	55710.9	6736.29
FGFR1	P11362	12840	15077.3	16882.1	16449.4	10135.9	7892.56	17825	18061.1	16000.8	8422.15
FGFR1	P11362-14	12840	15077.3	16882.1	16449.4	10135.9	7892.56	17825	18061.1	16000.8	8422.15
FGFR1	P11362-2	12840	15077.3	16882.1	16449.4	10135.9	7892.56	17825	18061.1	16000.8	8422.15
FGFR1	P11362-20	12840	15077.3	16882.1	16449.4	10135.9	7892.56	17825	18061.1	16000.8	8422.15
FGFR1	P11362-21	12840	15077.3	16882.1	16449.4	10135.9	7892.56	17825	18061.1	16000.8	8422.15
FGFR1	P11362-3	12840	15077.3	16882.1	16449.4	10135.9	7892.56	17825	18061.1	16000.8	8422.15
FGFR1	P11362-4	12840	15077.3	16882.1	16449.4	10135.9	7892.56	17825	18061.1	16000.8	8422.15
FGFR1	P11362-5	12840	15077.3	16882.1	16449.4	10135.9	7892.56	17825	18061.1	16000.8	8422.15
FGFR1	P11362-6	12840	15077.3	16882.1	16449.4	10135.9	7892.56	17825	18061.1	16000.8	8422.15
FGFR1	P11362-7	12840	15077.3	16882.1	16449.4	10135.9	7892.56	17825	18061.1	16000.8	8422.15
RINT1	F8WAZ2	12824.4	13469.1	11735	17645.3	15283.1	6634.29	11654.3	12198.2	16460.7	13563
RINT1	F8WC46	12824.4	13469.1	11735	17645.3	15283.1	6634.29	11654.3	12198.2	16460.7	13563
RINT1	F8WDC5	12824.4	13469.1	11735	17645.3	15283.1	6634.29	11654.3	12198.2	16460.7	13563
CD163	Q86VB7-4	12821.1	13614.1	8963.89	10593.7	18719	13007.6	10094	10943.1	19244	14175.2
PRDX2	A6NIW5	12780	28211.7	10759.8	9905.29	18864.7	11590.4	11613.4	8566.17	25077.7	67589.7
FGFR1	E7EU09	12762.9	14911.9	16684.7	16338.4	10135.9	7892.56	17307	17917.7	16000.8	8422.15
FGFR1	P11362-19	12762.9	14911.9	16684.7	16338.4	10135.9	7892.56	17307	17917.7	16000.8	8422.15
FGFR1	J3KNT4	12762.9	14911.9	16684.7	16338.4	10135.9	7892.56	17307	17917.7	16000.8	8422.15
ANP32A	P39687	12760.4	13712.4	19699	24582.2	3586.02	3174.5	27746.6	21145.5	2065.24	3892.3
APOA2	P02652	12669	13589.3	14407.3	13667.9	14400.9	8200.09	12968.3	14366.5	7952.95	19069.6
CD97	P48960	12618.4	8218.48	7490.67	7115.19	27003.7	8864.08	7273.67	8229.19	8764.88	8606.19
CD97	P48960-2	12618.4	8218.48	7490.67	7115.19	27003.7	8864.08	7273.67	8229.19	8764.88	8606.19
CD97	P48960-3	12618.4	8218.48	7490.67	7115.19	27003.7	8864.08	7273.67	8229.19	8764.88	8606.19
JCHAIN	D6RD17	12601.6	10627.3	10288.5	11113.2	17391.3	11613.4	10501.1	11044.6	15055.7	5907.76
MCAM	P43121-2	12585.9	11850.9	12346.8	18036	8267.74	11692.9	14914.5	12790.6	8028.48	11670.1
NTRK2	Q16620-2	12566.2	16590.7	17297.4	21278.6	5903.06	5785.54	27989.2	25030.1	6158.48	7185.08
NTRK2	Q16620-3	12566.2	16590.7	17297.4	21278.6	5903.06	5785.54	27989.2	25030.1	6158.48	7185.08
NTRK2	Q16620-4	12566.2	16590.7	17297.4	21278.6	5903.06	5785.54	27989.2	25030.1	6158.48	7185.08
NTRK2	Q16620-5	12566.2	16590.7	17297.4	21278.6	5903.06	5785.54	27989.2	25030.1	6158.48	7185.08
NTRK2	Q16620-6	12566.2	16590.7	17297.4	21278.6	5903.06	5785.54	27989.2	25030.1	6158.48	7185.08
B2M	P61769	12532.3	13332.5	13260.8	13382	9935.31	13551	14019.2	12759.1	11113.2	15438.4
PIK3IP1	Q96FE7-2	12530.6	20921.2	8028.48	8487.43	21384.8	12221.5	12886.7	8351.02	55710.9	6736.29
PIK3IP1	Q96FE7-4	12530.6	20921.2	8028.48	8487.43	21384.8	12221.5	12886.7	8351.02	55710.9	6736.29
PIK3IP1	Q96FE7	12530.6	20921.2	8028.48	8487.43	21384.8	12221.5	12886.7	8351.02	55710.9	6736.29
MCAM	P43121	12526.7	11449.7	16316.8	14218.2	8508.81	11063	14175.2	12326.6	10333.2	8963.89
CA1	E5RFE7	12519.3	11760.9	13076.5	8784.97	21030.5	7185.08	11860.1	11654.3	10570	12959.2
B2M	F5H6I0	12478.3	13296.5	13148	13278.9	9935.31	13551	13914.4	12720.1	11113.2	15438.4
MPO	P05164	12452.3	11890.1	16460.7	30142	2169.76	1036.57	20715.4	22998	1117.15	2729.84
C1RL	F5GWF3	12446.6	16742.6	25977.6	14282.8	5457.24	4068.82	18515	18036	21527.9	8891.33
CAST	E7ES10	12442.1	9018.25	2426.46	5501.82	22943.2	18897	5798.62	2898.33	13461.6	13914.4
HGFAC	Q04756	12315.3	13533.8	4500.81	3843.5	14645.9	26270.9	4384.33	4311.77	23533.2	21906
ESAM	Q96AP7	12234.8	10675.2	17391.3	11989.1	6672.27	12886.7	15940.3	11889.3	6687.09	8184.03
NTRK2	Q16620	12139.6	15610	16429.3	20440.3	5903.06	5785.54	26325	22771.4	6158.48	7185.08
CHL1	O00533	12132.8	13676.7	14614	12709.4	9553.62	11654.3	13461.6	13402.7	12709.4	15132.9
CHL1	O00533-2	12125.1	13654.7	14625	12667.5	9553.62	11654.3	13361.8	13414.7	12709.4	15132.9
ABI3BP	D3YTG3	12039.2	17975.7	10695.7	11385.2	10943.1	15132.9	13402.7	13189.9	35449	9861.06
NTRK2	Q16620-7	12031.4	15618.6	18198.8	21440.8	5339.65	3146.15	30284.3	22913.8	5785.54	3490.95
PRDX2	P32119	12017.1	13678.6	16585.7	10943.1	9572.97	10966.8	12569.1	11957.8	7911.59	22276
SERPINA4	P29622	12009	12980	21118.3	16058.2	3968.89	6890.52	19105.2	19295.7	5501.82	8017.41
SELENBP1	H0Y532	11981.2	17024	4959.41	1866.99	16020.9	25077.7	8555.89	8179.72	29803	21557.3
CFH	Q5TFM2	11878.2	11153	10247	11906	14994.9	10365	11633	13914.4	11087	7977.52
LSAMP	C9J5G3	11853.3	9562.22	6946.8	9935.31	17562.8	12968.3	10491.2	7892.56	10273.6	9591.45
TAGLN2	P37802	11845.9	16639.2	10654	11019.2	11385.2	14325.1	10906.1	12333.9	11107.7	32209.2
HGFAC	D6RAR4	11723.2	13168.6	4500.81	3843.5	13945.1	24603.5	4384.33	4311.77	22650.5	21327.8
HABP2	Q14520	11719.4	14146.3	13846.5	18557.4	4806.96	9666.62	24582.2	19223.6	8395.01	4384.33
PTPRJ	Q12913-2	11685.8	10683.4	29696.7	13741	1745.72	1559.65	23268.9	15283.1	3045.37	1136.17
HABP2	Q14520-2	11683.5	14106.4	13846.5	18557.4	4733.03	9597.12	24582.2	19223.6	8364.05	4255.89
RBM8A	Q9Y5S9-2	11635.4	8739.36	33302.5	8907.59	1866.99	2464.51	18430.7	10174.5	3911.31	2440.94
RBM8A	Q9Y5S9	11635.4	8739.36	33302.5	8907.59	1866.99	2464.51	18430.7	10174.5	3911.31	2440.94
SELENBP1	A6PVW9	11613.5	14428.4	4959.41	1866.99	15424.6	24203.2	8555.89	8179.72	23256.3	17721.6
ORM1	P02763	11597.4	26388.5	17501.7	13808.3	8364.05	6715.42	14400.9	35159.3	42612	13382
AGT	P01019	11572.8	12100.7	13520.2	11670.1	14067.4	7033.66	14222.8	12320.1	6680.22	15179.8
PPIA	Q567Q0	11569.5	25366.8	1416.77	4130.86	22299.7	18430.7	10767	2812.04	25581.9	62306.1
LCN2	P80188	11553.8	13685.1	17434.4	14668.3	6736.29	7376.15	16171.1	16429.3	5554.45	16585.7
ARHGDIB	F5H3P3	11506.1	16579.9	22100	12233.5	6170.03	5520.8	14931.3	15225.4	30385.8	5776.88
ARHGDIB	F5H6Q0	11506.1	16579.9	22100	12233.5	6170.03	5520.8	14931.3	15225.4	30385.8	5776.88
CTSD	P07339	11450.1	16943.2	13986.3	12353.1	8710.26	10750.6	12048.8	13341.2	7381.23	35001.4
LYVE1	Q9Y5Y7	11429.2	15409	20876.1	14100.9	5858.66	4881.05	16257.3	17769.7	20634.4	6974.56
CDH5	P33151	11417.8	12547.8	10705.2	10316.2	10589.1	14060.8	10174.5	10158.4	13520.2	16338.4
HBA2	G3V1N2	11398.9	26213.7	11978.6	10068.9	9513.18	14034.9	10439.2	11160.9	10077.2	73177.5
GP5	P40197	11365.7	10853.8	11927.1	11063	7911.59	14561	11705.9	11526.6	11860.1	8322.42
ARHGDIB	P52566	11362.6	16456.9	21578.6	12180.9	6170.03	5520.8	14602.8	15061.9	30385.8	5776.88
C19orf54	Q5BKX5-2	11350.2	10131	56.6	6043.24	17645.3	21655.7	5613.5	1559.65	12205.3	21145.5
IGLC1	P0CG04	11300.2	9527.73	9553.62	8449.62	11927.1	15270.5	9124.83	10316.2	7822.3	10847.6
IGLC2	P0CG05	11300.2	9527.73	9553.62	8449.62	11927.1	15270.5	9124.83	10316.2	7822.3	10847.6
IGLC3	P0CG06	11300.2	9527.73	9553.62	8449.62	11927.1	15270.5	9124.83	10316.2	7822.3	10847.6
HBA2	P69905	11252.3	25776.8	11978.6	10068.9	9500.08	13461.6	10439.2	11160.9	9983.98	71523
HLA-A	P05534	11242.4	13103.8	8583.01	6724.33	16585.7	13076.5	8179.72	8395.01	22320.4	13520.2
CACNA2D1	P54289	11204	9993.83	14952.7	9967.1	9591.45	10304.9	12111.3	10759.8	6989.31	10114.9
CACNA2D1	P54289-4	11204	9993.83	14952.7	9967.1	9591.45	10304.9	12111.3	10759.8	6989.31	10114.9
CACNA2D1	P54289-5	11204	9993.83	14952.7	9967.1	9591.45	10304.9	12111.3	10759.8	6989.31	10114.9
F5	P12259	11193.4	13321.2	14878.5	14548.8	8436.59	6909.61	20323.7	14914.5	8449.62	9597.12
LTBP1	C9JD84	11119.4	8681.05	8465.19	10537.5	14100.9	11374.1	9957.61	9794.44	8160.43	6811.7
CUTA	C9IZQ5	11060.2	14871.8	10593.7	9950.59	14222.8	9473.68	8819	9666.62	12111.3	28890.3
IGLL5	B9A064	11046	9197.76	9553.62	8449.62	11526.6	14654.1	9124.83	10316.2	7376.15	9973.87
LTBP1	E7EV71	10987.8	8300.06	8229.19	10247	14100.9	11374.1	9597.12	8630.98	8160.43	6811.7
LTBP1	Q14766-2	10987.8	8300.06	8229.19	10247	14100.9	11374.1	9597.12	8630.98	8160.43	6811.7
LTBP1	Q14766-3	10987.8	8300.06	8229.19	10247	14100.9	11374.1	9597.12	8630.98	8160.43	6811.7
LTBP1	Q14766-5	10987.8	8300.06	8229.19	10247	14100.9	11374.1	9597.12	8630.98	8160.43	6811.7
CTBS	Q01459	10949.9	10788.1	14325.1	13189.9	7564.56	8720	13341.2	14067.4	5915.1	9828.55
MERTK	E9PHX8	10887.4	10350.1	11044.6	20956.3	7140.19	4408.54	13249.9	14143.1	10421.3	3586.02
MERTK	Q12866	10887.4	10350.1	11044.6	20956.3	7140.19	4408.54	13249.9	14143.1	10421.3	3586.02
VASP	K7EM16	10861.3	10253.5	8555.89	14246.4	8461.99	12180.9	8710.26	10537.5	5903.06	15863
clpB	P63284	10816.7	10882.6	6790.57	7946.24	10705.2	17825	7937.57	6225.36	12221.5	17146
TXN	P10599	10793.2	9868.46	11507.1	10570	8386.1	12709.4	11502.5	11404.3	7140.19	9426.92
TXN	P10599-2	10752.2	9133.35	10868.9	11044.6	8386.1	12709.4	9999.2	9967.1	7140.19	9426.92
CUTA	C9IZG4	10712.4	14858.4	10537.5	8615.59	14222.8	9473.68	8872.06	9559.82	12111.3	28890.3
CUTA	O60888	10712.4	14858.4	10537.5	8615.59	14222.8	9473.68	8872.06	9559.82	12111.3	28890.3
CUTA	O60888-2	10712.4	14858.4	10537.5	8615.59	14222.8	9473.68	8872.06	9559.82	12111.3	28890.3
CUTA	O60888-3	10712.4	14858.4	10537.5	8615.59	14222.8	9473.68	8872.06	9559.82	12111.3	28890.3
DIS3L2	Q8IYB7-2	10687.9	13630.3	17964.7	22427.6	1036.57	1322.66	27025	24991.7	758.84	1745.72
MPO	P05164-2	10682.1	7712.3	12690.6	26831.5	2169.76	1036.57	13278.9	13723.3	1117.15	2729.84
MPO	P05164-3	10682.1	7712.3	12690.6	26831.5	2169.76	1036.57	13278.9	13723.3	1117.15	2729.84
KRT2	P35908	10648.8	12347.3	8428.78	10520.8	15485.2	8160.43	6989.31	6935.07	25131.7	10333.2
TIMP1	B4DJK3	10620.7	11274.6	14190.5	12678.3	8540.82	7073.08	13007.6	13148	8351.02	10591.8
CACNA2D1	P54289-2	10619.4	9303.11	14952.7	9967.1	8773.02	8784.97	12111.3	10759.8	6073.61	8267.74
CACNA2D1	P54289-3	10619.4	9303.11	14952.7	9967.1	8773.02	8784.97	12111.3	10759.8	6073.61	8267.74
COL6A3	E7ENL6	10592.1	18791.9	7309.74	1184.34	16684.7	17189.6	5136.28	3886.91	34602.3	31542.1
COL6A3	P12111	10592.1	18791.9	7309.74	1184.34	16684.7	17189.6	5136.28	3886.91	34602.3	31542.1
COL6A3	P12111-2	10592.1	18791.9	7309.74	1184.34	16684.7	17189.6	5136.28	3886.91	34602.3	31542.1
COL6A3	P12111-4	10592.1	18791.9	7309.74	1184.34	16684.7	17189.6	5136.28	3886.91	34602.3	31542.1
CAP1	Q01518	10582.1	10859.4	5537.05	4642.39	10591.8	21557.3	3843.5	4130.86	16429.3	19033.8
GP6	K7EIW7	10568.3	10370.5	15448	16903.8	5537.05	4384.33	14203.5	15677.4	8555.89	3045.37
HDGF	P51858	10562	10355.7	14060.8	13594.6	7977.52	6615.24	15283.1	15055.7	7115.19	3968.89
B4GAT1	O43505	10541.5	13122.4	7153.84	3767.85	12968.3	18276.2	3586.02	4425.11	31153.3	13325.3
JCHAIN	P01591	10489.7	8837.67	9905.29	10767	12180.9	9105.5	10406.3	10406.3	10393	4145.15
CADM1	F5H125	10452.5	10501.4	19359.4	13888.3	4255.89	4306.2	17202.4	15037	5697.16	4068.82
CADM1	H0YG94	10452.5	10501.4	19359.4	13888.3	4255.89	4306.2	17202.4	15037	5697.16	4068.82
CTSD	C9JH19	10451.2	18008.4	9794.44	10501.1	11116.2	10393	7892.56	9666.62	9495.2	44979.3
CFHR5	Q9BXR6	10251.9	10706	13189.9	15569.4	6790.87	5457.24	13808.3	13862	10847.6	4306.2
PEBP1	P30086	10224.1	10847.6	6715.42	8179.72	10759.8	15241.3	8386.1	8322.42	10365	16316.8
APOM	O95445	10218	8874.38	1723.97	2812.04	14392.3	21943.6	758.84	2211.08	13341.2	19186.4
APOB	P04114	10216.4	11102.5	11080.2	2607.89	13076.5	14100.9	8422.15	4526.02	11404.3	20057.7
HAVCR2	E5RHN3	10216.2	7817.59	8630.98	6811.7	13088.1	12333.9	7033.66	6790.87	9955.14	7490.67
HAVCR2	Q8TDQ0	10216.2	7817.59	8630.98	6811.7	13088.1	12333.9	7033.66	6790.87	9955.14	7490.67
HAVCR2	Q8TDQ0-2	10216.2	7817.59	8630.98	6811.7	13088.1	12333.9	7033.66	6790.87	9955.14	7490.67
PACSIN2	Q9UNF0-2	10158.3	12898.5	14019.2	13520.2	9124.83	3968.89	19371.8	17391.3	11063	3767.85
PACSIN2	Q9UNF0	10158.3	12898.5	14019.2	13520.2	9124.83	3968.89	19371.8	17391.3	11063	3767.85
TMEM106C	F8VWX5	10157.5	14615	13249.9	9794.44	6256.17	11329.7	12233.5	12163.1	10068.9	23994.6
SELENBP1	Q13228	10151.7	13922.6	4959.41	1866.99	13914.4	19866.1	8555.89	8179.72	19359.4	19595.2
OXSR1	O95747	10134.7	11864.2	19027.6	11705.9	4384.33	5421.04	17196.8	13551	3464.82	13244
CALR	P27797	10061.7	12383	16144.4	16272.8	2148.18	5681.23	21557.3	20811	3650.6	3513.02
APOF	Q13790	9980.67	10439.2	13402.7	11933.4	8129.74	6456.78	12320.1	13656.1	7564.56	8216.2
CFP	P27918	9911.3	12694.6	4306.2	2148.18	15863	17327.8	6890.52	6102.67	25842.5	11942.7
SELENBP1	Q13228-3	9906.52	15317.1	4959.41	1866.99	13667.9	19131.8	8555.89	8179.72	21943.6	22589.4
LTBP1	Q14766	9870.69	6906.77	7929.58	9559.82	11404.3	10589.1	9473.68	7946.24	5798.62	4408.54
LTBP1	Q14766-4	9870.69	6906.77	7929.58	9559.82	11404.3	10589.1	9473.68	7946.24	5798.62	4408.54
RNASE2	P10153	9841.64	19977.3	8508.81	3586.02	13357.3	13914.4	9955.14	6921.39	13278.9	49753.8
HLA-A	P30447	9840.73	12336.7	8583.01	6724.33	15424.6	8630.98	8179.72	8395.01	21655.7	11116.2
CRKL	P46109	9789.9	9497.75	2278.76	2140.65	17202.4	17537.7	6974.56	4255.89	10759.8	16000.8
LAMP1	P11279	9773.53	7560.14	8710.26	4881.05	15708.4	9794.44	5858.66	6811.7	9666.62	7903.56
TLN1	Q9Y490	9759.73	10661.9	6171.39	8797.46	15940.3	8129.74	7761.65	6989.31	8465.19	19431.3
SLC9A3R1	B3KY21	9726.64	6932.8	3385.77	6634.29	14668.3	14218.2	6921.39	6188.51	7240.08	7381.23
SLC9A3R1	O14745	9726.64	6932.8	3385.77	6634.29	14668.3	14218.2	6921.39	6188.51	7240.08	7381.23
APOB	A8MUN2	9665.93	9849.97	11080.2	2607.89	11725.8	13249.9	8422.15	4526.02	9935.31	16516.4
CFP	E9PAQ1	9660.65	13387.7	4306.2	2148.18	15055.7	17132.5	6890.52	6102.67	29183.4	11374.1
PTPRM	E7EPS8	9648.72	7934.6	10279.8	7490.67	10333.2	10491.2	8470.91	7919.9	4642.39	10705.2
TUBA4A	A8MUB1	9632.67	8344.67	3419.94	4925.14	21899.3	8286.31	3892.3	6309.09	11670.1	11507.1
TUBA4A	C9JDL2	9632.67	8344.67	3419.94	4925.14	21899.3	8286.31	3892.3	6309.09	11670.1	11507.1
TUBA4A	C9JEV8	9632.67	8344.67	3419.94	4925.14	21899.3	8286.31	3892.3	6309.09	11670.1	11507.1
TUBA4A	C9JJQ8	9632.67	8344.67	3419.94	4925.14	21899.3	8286.31	3892.3	6309.09	11670.1	11507.1
TUBA4A	C9JQ00	9632.67	8344.67	3419.94	4925.14	21899.3	8286.31	3892.3	6309.09	11670.1	11507.1
TUBA4A	P68366	9632.67	8344.67	3419.94	4925.14	21899.3	8286.31	3892.3	6309.09	11670.1	11507.1
CD44	Q86UZ1	9628.65	9794.85	12808	14914.5	6149.69	4642.39	12326.6	14668.3	8886.52	3297.99
CD44	P16070-19	9628.65	9794.85	12808	14914.5	6149.69	4642.39	12326.6	14668.3	8886.52	3297.99
LBP	P18428	9611.16	13928	1988.22	8891.33	8647.72	18917.4	7446.87	1866.99	23747.8	22650.5
FGA	P02671	9472.25	11558.4	16474.1	10966.8	6680.22	3767.85	13667.9	12111.3	15343.3	5111.15
PTPRM	P28827-2	9468.6	6642.45	10114.9	6935.07	10333.2	10491.2	5801.19	5421.04	4642.39	10705.2
PTPRM	F8WA38	9468.6	6642.45	10114.9	6935.07	10333.2	10491.2	5801.19	5421.04	4642.39	10705.2
PTPRM	P28827	9468.6	6642.45	10114.9	6935.07	10333.2	10491.2	5801.19	5421.04	4642.39	10705.2
PTPRM	J3KRV2	9432.73	5509.23	8340.33	8566.17	10333.2	10491.2	3464.82	3224.53	4642.39	10705.2
PTPRM	J3QRB4	9432.73	5509.23	8340.33	8566.17	10333.2	10491.2	3464.82	3224.53	4642.39	10705.2
TPM4	P67936-2	9422.59	12865.4	13278.9	12521	5681.23	6209.19	12759.1	13076.5	5136.28	20489.7
TPM4	P67936	9422.59	12865.4	13278.9	12521	5681.23	6209.19	12759.1	13076.5	5136.28	20489.7
ATF6B	H0Y7D7	9403.45	7847.84	8322.42	7761.65	11710.8	9818.97	5950.61	7446.87	9410.89	8583.01
PTPRJ	Q12913	9384.88	9092.28	20489.7	12163.1	2278.76	2607.89	17391.3	13667.9	3586.02	1723.97
ABI3BP	H0Y897	9367.72	14355.8	4647.6	6747.28	10943.1	15132.9	7153.84	4959.41	35449	9861.06
ABI3BP	Q7Z7G0	9367.72	14355.8	4647.6	6747.28	10943.1	15132.9	7153.84	4959.41	35449	9861.06
ABI3BP	Q7Z7G0-2	9367.72	14355.8	4647.6	6747.28	10943.1	15132.9	7153.84	4959.41	35449	9861.06
ABI3BP	Q7Z7G0-3	9367.72	14355.8	4647.6	6747.28	10943.1	15132.9	7153.84	4959.41	35449	9861.06
ABI3BP	Q7Z7G0-4	9367.72	14355.8	4647.6	6747.28	10943.1	15132.9	7153.84	4959.41	35449	9861.06
CALR	K7EJB9	9337.31	13041.3	15719.7	15359.5	2426.46	3843.5	20370.7	20918.2	3886.91	6989.31
NTM	Q9P121-2	9270.27	10879	2440.94	7989.72	12320.1	14330.3	1988.22	4647.6	24831.4	12048.8
NTM	Q9P121-3	9270.27	10879	2440.94	7989.72	12320.1	14330.3	1988.22	4647.6	24831.4	12048.8
NTM	Q9P121-4	9270.27	10879	2440.94	7989.72	12320.1	14330.3	1988.22	4647.6	24831.4	12048.8
NTM	B7Z1I4	9270.27	10879	2440.94	7989.72	12320.1	14330.3	1988.22	4647.6	24831.4	12048.8
NTM	B7Z1Z5	9270.27	10879	2440.94	7989.72	12320.1	14330.3	1988.22	4647.6	24831.4	12048.8
NTM	Q9P121	9270.27	10879	2440.94	7989.72	12320.1	14330.3	1988.22	4647.6	24831.4	12048.8
CAP1	Q5T0R1	9238.17	9003.82	2898.33	4306.2	8872.06	20876.1	2211.08	3385.77	19413	11005.5
CAP1	Q5T0R2	9238.17	9003.82	2898.33	4306.2	8872.06	20876.1	2211.08	3385.77	19413	11005.5
CAP1	Q5T0R3	9238.17	9003.82	2898.33	4306.2	8872.06	20876.1	2211.08	3385.77	19413	11005.5
CAP1	Q5T0R4	9238.17	9003.82	2898.33	4306.2	8872.06	20876.1	2211.08	3385.77	19413	11005.5
CAP1	Q5T0R5	9238.17	9003.82	2898.33	4306.2	8872.06	20876.1	2211.08	3385.77	19413	11005.5
CAP1	Q5T0R6	9238.17	9003.82	2898.33	4306.2	8872.06	20876.1	2211.08	3385.77	19413	11005.5
CAP1	Q5T0R7	9238.17	9003.82	2898.33	4306.2	8872.06	20876.1	2211.08	3385.77	19413	11005.5
CHGA	P10645	9232.51	9369.38	21262.6	11725.8	1667.16	2274.48	16790.6	14407.3	3767.85	2511.82
CHGA	G5E968	9232.51	9369.38	21262.6	11725.8	1667.16	2274.48	16790.6	14407.3	3767.85	2511.82
CAP1	Q01518-2	9072.46	9694.59	1184.34	2956.38	10591.8	21557.3	1036.57	2278.76	16429.3	19033.8
SCGB1A1	P11684	9041.93	8292.88	8487.43	6170.03	8422.15	13088.1	6634.29	6215.43	5280.05	15041.8
ABI3BP	H7C556	9011.16	13642.8	3650.6	6680.22	11957.8	13756	6615.24	2440.94	37354.5	8160.43
SCGB1A1	E9PN95	8933.01	8324.49	6399.46	7822.3	8422.15	13088.1	5903.06	7073.08	5280.05	15041.8
FCGR3A	C9JC71	8711.95	8209.09	11526.6	10174.5	6890.52	6256.17	11005.5	9818.97	5339.65	6672.27
KRTAP19-8	Q3LI54	8634.31	10023.3	10094	7073.08	6209.19	11160.9	8449.62	10443.9	6043.24	15156.4
SERPINA1	G3V387	8497.49	9706.92	10421.3	6672.27	7822.3	9074.09	6921.39	9537.6	8267.74	14100.9
CAP1	Q5T0R9	8472.21	8433.44	1184.34	2956.38	8872.06	20876.1	1036.57	2278.76	19413	11005.5
PRNP	P04156-2	8451.95	7579.21	6909.61	8540.82	11633	6724.33	7995.69	8422.15	8963.89	4935.11
PRNP	A2A2V1	8451.95	7579.21	6909.61	8540.82	11633	6724.33	7995.69	8422.15	8963.89	4935.11
PRNP	P04156	8451.95	7579.21	6909.61	8540.82	11633	6724.33	7995.69	8422.15	8963.89	4935.11
MSLN	Q13421-2	8399.49	8773.43	11160.9	5145.74	6456.78	10834.5	7500.11	8797.46	6615.24	12180.9
MSLN	Q13421-3	8399.49	8773.43	11160.9	5145.74	6456.78	10834.5	7500.11	8797.46	6615.24	12180.9
MSLN	Q13421-4	8399.49	8773.43	11160.9	5145.74	6456.78	10834.5	7500.11	8797.46	6615.24	12180.9
C1RL	F5H6S5	8357.74	14252.9	12048.8	11692.9	4642.39	5046.81	11113.2	11927.1	25630.8	8340.33
ATF6B	Q99941	8316.52	7085.79	8184.03	7428.63	9473.68	8179.72	5697.16	6946.8	7937.57	7761.65
ATF6B	Q99941-2	8316.52	7085.79	8184.03	7428.63	9473.68	8179.72	5697.16	6946.8	7937.57	7761.65
SIGLEC14	Q08ET2	8305.83	9292.25	10365	8160.43	7197.78	7500.11	10847.6	10570	6256.17	9495.2
IFT88	F5H6C2	8249.01	9060.12	12667.5	11633	3406.45	5289.07	11942.7	13357.3	4306.2	6634.29
SIGLEC5	O15389	8161.12	10343	10531.6	8436.59	7711.09	5965.2	11866.5	11866.5	5681.23	11957.8
TPM4	K7EPB9	8112.72	10885.7	9971.38	10589.1	5681.23	6209.19	8403.66	9513.18	5136.28	20489.7
MSLN	H3BMA1	7982.51	8466.46	11160.9	5145.74	5554.45	10068.9	7500.11	8797.46	5842.46	11725.8
MSLN	H3BUX1	7982.51	8466.46	11160.9	5145.74	5554.45	10068.9	7500.11	8797.46	5842.46	11725.8
MTPN	P58546	7978.29	8864.56	10068.9	11927.1	3843.5	6073.61	11507.1	11385.2	5950.61	6615.24
KRT10	P13645	7909.46	8750.97	4408.54	10443.9	6215.43	10570	56.6	8302.92	16645.2	9999.2
CLU	E7ETB4	7827.38	8039.37	10750.6	3892.3	6909.61	9757.05	10068.9	7309.74	1988.22	12790.6
OAF	Q86UD1	7793.75	11026.3	10906.1	8827.63	6634.29	4806.96	8216.2	12261	8566.17	15061.9
C1RL	F5H7C8	7775.81	14737.6	11957.8	10591.8	4408.54	4145.15	10365	11507.1	28259.1	8819
FLNA	H7C2E7	7770.13	6342.51	7033.66	6073.61	9757.05	8216.2	5315.01	4068.82	7190.92	8795.3
LSAMP	Q13449	7619.93	6971.67	5457.24	7919.9	9074.09	8028.48	8322.42	6043.24	6796.69	6724.33
LSAMP	F5H5G1	7470.88	6942.04	5457.24	7919.9	8795.3	7711.09	8322.42	6043.24	6715.42	6687.09
LSAMP	H3BLU2	7470.88	6942.04	5457.24	7919.9	8795.3	7711.09	8322.42	6043.24	6715.42	6687.09
EFNB2	P52799	7378.4	7958.13	8773.02	8297.94	6133.54	6309.09	9426.92	8996.01	5421.04	7988.54
ACTB	P60709	7366.37	5474.04	8784.97	6158.48	5111.15	9410.89	5554.45	7903.56	3513.02	4925.14
SH3BGRL3	Q9H299	7350.32	8007.18	13361.8	7538.65	3767.85	4733.03	9818.97	7895.24	2812.04	11502.5
MMRN1	Q13201	7322.42	4667.97	4243.94	5339.65	14366.5	5339.65	4425.11	2274.48	7728.35	4243.94
CD300A	Q9UGN4	7094.13	4320.27	4255.89	6149.69	11502.5	6468.5	3886.91	4408.54	5520.8	3464.82
SPINK5	E5RFU9	6936.26	8756.44	4384.33	6921.39	7761.65	8677.65	7988.54	6158.48	13502.6	7376.15
XPO6	D3DWF9	6855.45	11985.2	7564.56	3490.95	8827.63	7538.65	8647.72	6170.03	13007.6	20115.4
HSPA8	E9PI65	6781.05	5764.97	8017.41	12690.6	1136.17	5280.05	9591.45	8795.3	2607.89	2065.24
CEACAM1	P13688	6755.72	5238.21	5613.5	6171.39	8302.92	6935.07	3146.15	3586.02	6309.09	7911.59
CEACAM1	P13688-10	6755.72	5238.21	5613.5	6171.39	8302.92	6935.07	3146.15	3586.02	6309.09	7911.59
CEACAM1	P13688-2	6755.72	5238.21	5613.5	6171.39	8302.92	6935.07	3146.15	3586.02	6309.09	7911.59
CEACAM1	P13688-8	6755.72	5238.21	5613.5	6171.39	8302.92	6935.07	3146.15	3586.02	6309.09	7911.59
B2M	H0YLF3	6670.25	7532.73	12205.3	8710.26	2274.48	3490.95	11116.2	10279.8	5315.01	3419.94
CDK5RAP2	F8WCI3	6319.99	10683.1	12612.8	4145.15	5136.28	3385.77	9828.55	7929.58	3297.99	21676.4
PGLYRP2	M0QYW3	6293.16	6719.55	15677.4	7977.52	758.84	758.84	12205.3	11933.4	1416.77	1322.66
PGLYRP2	M0R2W8	6293.16	6719.55	15677.4	7977.52	758.84	758.84	12205.3	11933.4	1416.77	1322.66
CDH13	P55290	6278.56	4577.81	10224	3146.15	7500.11	4243.94	1136.17	7197.78	6802.8	3174.5
CDH13	P55290-4	6278.56	4577.81	10224	3146.15	7500.11	4243.94	1136.17	7197.78	6802.8	3174.5
CDK5RAP2	Q96SN8-2	6264.74	10291.2	11889.3	4647.6	5136.28	3385.77	8461.99	7728.35	3297.99	21676.4
CDK5RAP2	Q96SN8-4	6264.74	10291.2	11889.3	4647.6	5136.28	3385.77	8461.99	7728.35	3297.99	21676.4
CDK5RAP2	Q96SN8-3	6208.08	10331	12054.4	4255.89	5136.28	3385.77	8784.97	7564.56	3297.99	21676.4
SOD2	P04179-2	6171.47	7684.66	12233.5	8720	2065.24	1667.16	11889.3	11989.1	1723.97	5136.28
SOD2	B3KUK2	6171.47	7684.66	12233.5	8720	2065.24	1667.16	11889.3	11989.1	1723.97	5136.28
SOD2	P04179	6171.47	7684.66	12233.5	8720	2065.24	1667.16	11889.3	11989.1	1723.97	5136.28
CD163	H0YGZ7	6154.82	7549.38	11116.2	7033.66	3513.02	2956.38	10868.9	11396.2	4526.02	3406.45
CDK5RAP2	Q96SN8	6122.95	10158.1	11725.8	4243.94	5136.28	3385.77	8229.19	7428.63	3297.99	21676.4
SERPINA6	G3V4V7	5966.33	6051.43	7977.52	5404.65	4311.77	6171.39	5404.65	6736.29	6149.69	5915.1
DSC1	Q08554	5950.21	8855.08	1559.65	3297.99	9516.28	9426.92	2511.82	1723.97	8864.08	22320.4
SERPINA6	G3V350	5869.48	5992.91	7977.52	5404.65	4145.15	5950.61	5404.65	6736.29	6133.54	5697.16
SERPINA6	P08185	5850.75	5969.78	7977.52	5404.65	4243.94	5776.88	5404.65	6736.29	6056.97	5681.23
APOM	O95445-2	5722.67	5366.79	1723.97	2812.04	5785.54	12569.1	758.84	2211.08	7903.56	10593.7
XPO6	Q96QU8	5692.92	6894.91	7564.56	3490.95	6102.67	5613.5	8647.72	6170.03	7446.87	5315.01
CLU	E7ERK6	5673.77	5823.27	10844.8	3911.31	3438.15	4500.81	10316.2	7240.08	929.89	4806.96
CLU	H0YLK8	5673.77	5823.27	10844.8	3911.31	3438.15	4500.81	10316.2	7240.08	929.89	4806.96
ITPR2	F5GYT5	5532.45	6685.03	9911.53	6102.67	3385.77	2729.84	9967.1	10135.9	3490.95	3146.15
DSC1	Q08554-2	5134.31	6084.81	1559.65	3297.99	8525.77	7153.84	2511.82	1723.97	7490.67	12612.8
NEXN	Q0ZGT2-3	4943.31	11226.7	6456.78	3419.94	3993.48	5903.06	4500.81	3045.37	4145.15	33215.5
NEXN	Q0ZGT2-4	4943.31	11226.7	6456.78	3419.94	3993.48	5903.06	4500.81	3045.37	4145.15	33215.5
NEXN	Q0ZGT2	4943.31	11226.7	6456.78	3419.94	3993.48	5903.06	4500.81	3045.37	4145.15	33215.5
C19orf54	Q5BKX5-3	4238.76	6193.46	56.6	6043.24	6724.33	4130.86	5613.5	1559.65	5907.76	11692.9
CEACAM5	M0R3J1	4209.9	3875.12	6170.03	56.6	5501.82	5111.15	2956.38	6225.36	3892.3	2426.46
CRP	P02741	4068.62	4243.8	5554.45	161.39	4425.11	6133.54	161.39	56.6	7929.58	8827.63
CEACAM5	P06731	3360.5	2305.84	5404.65	1723.97	3886.91	2426.46	1745.72	2464.51	3146.15	1866.99
CEACAM5	H9KVA7	3360.5	2305.84	5404.65	1723.97	3886.91	2426.46	1745.72	2464.51	3146.15	1866.99
MMRN1	Q13201-2	2992.35	3619.24	1866.99	3406.45	3045.37	3650.6	5339.65	2956.38	3224.53	2956.38
TARDBP	K7EJ99	2176.37	2290.51	2065.24	2211.08	2440.94	1988.22	4733.03	161.39	2140.65	2126.96
TARDBP	K7EJM5	2176.37	2290.51	2065.24	2211.08	2440.94	1988.22	4733.03	161.39	2140.65	2126.96
TARDBP	K7EN94	2176.37	2290.51	2065.24	2211.08	2440.94	1988.22	4733.03	161.39	2140.65	2126.96
TARDBP	G3V162	2176.37	2290.51	2065.24	2211.08	2440.94	1988.22	4733.03	161.39	2140.65	2126.96
TARDBP	Q13148	2176.37	2290.51	2065.24	2211.08	2440.94	1988.22	4733.03	161.39	2140.65	2126.96
TARDBP	B1AKP7	2176.37	2290.51	2065.24	2211.08	2440.94	1988.22	4733.03	161.39	2140.65	2126.96

## Sheet: C_Differential_Analysis
	Comparison BCT vs ACT						Free-circulating proteins – Before ChemoTherapy (BCT)				Free-circulating proteins – Before ChemoTherapy (ACT)
Gene Name	Uniprot ID	Avg BCT	Avg ACT	log2(ACT/BCT)	p-value	BH adjusted p-value	1BCT	2BCT	3BCT	4BCT	1ACT	2ACT	3ACT	4ACT
ALCAM	H7C543	14618.6	48607.2	1.733	0.555556	0.987885	22570.8	14994.9	11080.2	9828.55	18763.2	15103.6	146617	13945.1
PROCR	Q9UNN8	25863.8	73792.9	1.513	0.0365463	0.987885	29452.8	18430.7	18889.1	36682.6	24930.4	36682.6	30223.9	203335
TPI1	P60174-4	21863.3	52172.8	1.255	0.325163	0.987885	7115.19	6468.5	28890.3	44979.3	5501.82	7115.19	28325.5	167749
PROS1	G5E9F8	17679.3	41226.7	1.222	0.190476	0.987885	15588.9	20992.4	11860.1	22276	17146	114765	14707.4	18288.7
HBA2	G3V1N2	11398.9	26213.7	1.201	0.111111	0.987885	11978.6	10068.9	9513.18	14034.9	10439.2	11160.9	10077.2	73177.5
ORM1	P02763	11597.4	26388.5	1.186	0.412698	0.987885	17501.7	13808.3	8364.05	6715.42	14400.9	35159.3	42612	13382
NEXN	Q0ZGT2-3	4943.31	11226.7	1.183	0.412698	0.987885	6456.78	3419.94	3993.48	5903.06	4500.81	3045.37	4145.15	33215.5
ORM2	P19652	13013.9	29484	1.18	0.111111	0.987885	19780.8	13862	9105.5	9307.18	15103.6	34088.7	46765	21978.7
PRDX2	A6NIW5	12780	28211.7	1.142	0.285714	0.987885	10759.8	9905.29	18864.7	11590.4	11613.4	8566.17	25077.7	67589.7
AKIRIN1	Q9H9L7-2	27893.8	57256	1.037	0.412698	0.987885	58895.1	32688.3	6650.77	13341.2	105609	28108.2	10705.2	84601.4
RNASE2	P10153	9841.64	19977.3	1.021	0.190476	0.987885	8508.81	3586.02	13357.3	13914.4	9955.14	6921.39	13278.9	49753.8
COL6A3	E7ENL6	10592.1	18791.9	0.827	0.190476	0.987885	7309.74	1184.34	16684.7	17189.6	5136.28	3886.91	34602.3	31542.1
XPO6	D3DWF9	6855.45	11985.2	0.806	0.285714	0.987885	7564.56	3490.95	8827.63	7538.65	8647.72	6170.03	13007.6	20115.4
LSP1	E7EMG9	14942.9	25981.4	0.798	0.111111	0.987885	6634.29	7500.11	17593.2	28044.2	9516.28	7538.65	73177.5	13693
GPX3	P22352	60830.4	104902	0.786	0.555556	0.987885	57909.9	98453.6	30085.2	56873.1	203335	146617	29639	40015.6
CTSD	C9JH19	10451.2	18008.4	0.785	0.904762	0.987885	9794.44	10501.1	11116.2	10393	7892.56	9666.62	9495.2	44979.3
MST1L	Q2TV78	23840.4	40447.9	0.763	0.904762	0.987885	26926.3	33905.5	17647.8	16882.1	54320	84601.4	10943.1	11927.1
CDK5RAP2	F8WCI3	6319.99	10683.1	0.757	0.730159	0.987885	12612.8	4145.15	5136.28	3385.77	9828.55	7929.58	3297.99	21676.4
CDH5	H3BPG1	14276.7	23615	0.726	0.285714	0.987885	7728.35	7711.09	19567.4	22100	7415.19	8017.41	62306.1	16721.3
SPARCL1	B4E2Z0	15477.1	25350.2	0.712	0.190476	0.987885	13551	19186.4	14067.4	15103.6	30001.9	28744	34088.7	8566.17
BTD	C9JSN9	16390.4	26836.7	0.711	0.0634921	0.987885	15613	19069.6	11507.1	19371.8	37787.3	23747.8	33905.5	11906
PIK3IP1	C9JMK5	12842.5	20926.1	0.704	0.730159	0.987885	8922	8841.84	21384.8	12221.5	13096.6	8160.43	55710.9	6736.29
PPIA	P62937	17511.7	28178.8	0.686	0.111111	0.987885	9307.18	14366.5	22320.4	24052.8	14218.2	15940.3	25683.8	56873.1
PLXDC2	Q6UX71-2	19414.4	31034.8	0.677	0.412698	0.987885	21278.6	35850.1	6805.63	13723.3	36682.6	62703.6	7500.11	17252.8
FGFR1	E9PKF2	15330.4	23789.6	0.634	0.190476	0.987885	18744.8	19313.5	7919.9	15343.3	21411.5	24603.5	31580.7	17562.8
C1RL	H0YFL7	24519.8	36830.1	0.587	0.285714	0.987885	14931.3	28454.2	14218.2	40475.6	22570.8	16068.2	10227.7	98453.6
ABI3BP	D3YTG3	12039.2	17975.7	0.578	0.111111	0.987885	10695.7	11385.2	10943.1	15132.9	13402.7	13189.9	35449	9861.06
DSC1	Q08554	5950.21	8855.08	0.574	0.412698	0.987885	1559.65	3297.99	9516.28	9426.92	2511.82	1723.97	8864.08	22320.4
ITIH3	E7ET33	20816.2	30884.8	0.569	0.412698	0.987885	25131.7	27614.2	9911.53	20607.3	35132.8	51414.3	9473.68	27518.4
C8G	P07360	17535.6	25710.1	0.552	0.555556	0.987885	17769.7	23360.4	11866.5	17146	20212.5	49753.8	15677.4	17196.8
FCGR3B	E9PNY5	13100.7	19044.3	0.54	0.190476	0.987885	11654.3	7376.15	13048.8	20323.7	7946.24	11590.4	30001.9	26638.8
LBP	P18428	9611.16	13928	0.535	0.285714	0.987885	1988.22	8891.33	8647.72	18917.4	7446.87	1866.99	23747.8	22650.5
ARHGDIB	F5H3P3	11506.1	16579.9	0.527	0.730159	0.987885	22100	12233.5	6170.03	5520.8	14931.3	15225.4	30385.8	5776.88
TMEM106C	F8VWX5	10157.5	14615	0.525	0.190476	0.987885	13249.9	9794.44	6256.17	11329.7	12233.5	12163.1	10068.9	23994.6
SELENBP1	H0Y532	11981.2	17024	0.507	0.0634921	0.987885	4959.41	1866.99	16020.9	25077.7	8555.89	8179.72	29803	21557.3
C1R	P00736	19290.4	27336.4	0.503	0.285714	0.987885	20596.3	20323.7	16882.1	19359.4	21494.2	42816.8	28890.3	16144.4
OAF	Q86UD1	7793.75	11026.3	0.501	0.555556	0.987885	10906.1	8827.63	6634.29	4806.96	8216.2	12261	8566.17	15061.9
TAGLN2	P37802	11845.9	16639.2	0.49	0.111111	0.987885	10654	11019.2	11385.2	14325.1	10906.1	12333.9	11107.7	32209.2
ITIH1	H7C0N0	18168.3	25445.6	0.486	0.0634921	0.987885	19987.2	19223.6	8630.98	24831.4	20918.2	34306.3	27864.7	18693.1
CFP	E9PAQ1	9660.65	13387.7	0.471	0.111111	0.987885	4306.2	2148.18	15055.7	17132.5	6890.52	6102.67	29183.4	11374.1
CST3	P01034	73987.4	101463	0.456	0.0634921	0.987885	44979.3	36154	68199.2	146617	70168.6	43125.5	203335	89224
TPM4	P67936-2	9422.59	12865.4	0.449	0.555556	0.987885	13278.9	12521	5681.23	6209.19	12759.1	13076.5	5136.28	20489.7
LYVE1	Q9Y5Y7	11429.2	15409	0.431	0.730159	0.987885	20876.1	14100.9	5858.66	4881.05	16257.3	17769.7	20634.4	6974.56
CUTA	C9IZQ5	11060.2	14871.8	0.427	1	1	10593.7	9950.59	14222.8	9473.68	8819	9666.62	12111.3	28890.3
RANBP1	C9JGV6	19952.5	26753.6	0.423	0.555556	0.987885	35449	21096.3	12569.1	10695.7	23381.3	38135.4	26778.6	18719
DSP	P15924-2	32050.7	42551.1	0.409	0.111111	0.987885	26019.6	40923.4	28044.2	33215.5	28560	45697	37052.1	58895.1
KRT3	P12035	24789.3	32817.3	0.405	0.904762	0.987885	43487.1	31684.5	13986.3	9999.2	67589.7	38779.3	8470.91	16429.3
CD44	H0YD17	19793.7	26190.8	0.404	0.412698	0.987885	25683.8	22342.1	21557.3	9591.45	37507.8	35001.4	25797.3	6456.78
CP	H7C5N5	20150.4	26647	0.403	0.190476	0.987885	27003.7	22913.8	13249.9	17434.4	29452.8	27561.6	13723.3	35850.1
NTRK2	Q16620-2	12566.2	16590.7	0.401	0.555556	0.987885	17297.4	21278.6	5903.06	5785.54	27989.2	25030.1	6158.48	7185.08
TTR	P02766	31759.5	41949.5	0.401	0.111111	0.987885	30335.6	37507.8	14952.7	44241.8	49753.8	36154	19186.4	62703.6
S100A8	P05109	25065.4	32731.4	0.385	0.190476	0.987885	15270.5	14707.4	22589.4	47694.4	15448	14645.9	76930.8	23900.7
F10	Q5JVE8	18981.7	24547.4	0.371	0.555556	0.987885	16632	30001.9	14794.3	14498.8	35587.3	22008.8	30609.3	9983.98
DIS3L2	Q8IYB7-2	10687.9	13630.3	0.351	0.555556	0.987885	17964.7	22427.6	1036.57	1322.66	27025	24991.7	758.84	1745.72
PROC	E7ENR9	26610.9	33864.7	0.348	0.190476	0.987885	27314	28222.8	16600.2	34306.3	62703.6	22100	20370.7	30284.3
PACSIN2	Q9UNF0-2	10158.3	12898.5	0.345	0.730159	0.987885	14019.2	13520.2	9124.83	3968.89	19371.8	17391.3	11063	3767.85
SIGLEC5	O15389	8161.12	10343	0.342	0.389284	0.987885	10531.6	8436.59	7711.09	5965.2	11866.5	11866.5	5681.23	11957.8
IGHD	P01880	17879.2	22621.2	0.339	0.412698	0.987885	11107.7	12048.8	25484	22876.3	11374.1	11405.1	22008.8	45697
HBB	P02070	20999.8	26227.1	0.321	0.730159	0.987885	21655.7	39178	12759.1	10406.3	34306.3	42612	12886.7	15103.6
LAMA3	Q16787	13624.3	17013.8	0.321	0.730159	0.987885	15863	24603.5	7240.08	6790.57	19244	30223.9	9074.09	9513.18
B4GAT1	O43505	10541.5	13122.4	0.316	0.285714	0.987885	7153.84	3767.85	12968.3	18276.2	3586.02	4425.11	31153.3	13325.3
SOD2	P04179-2	6171.47	7684.66	0.316	1	1	12233.5	8720	2065.24	1667.16	11889.3	11989.1	1723.97	5136.28
VSIG4	H7C062	25509.9	31679.9	0.313	0.730159	0.987885	40923.4	36366.6	9955.14	14794.3	55710.9	35449	23239.7	12320.1
ITIH4	Q14624	14733.7	18264.8	0.31	0.730159	0.987885	19885.4	15708.4	12261	11080.2	16903.8	17189.6	11404.3	27561.6
PPIAL4A	Q9Y536	17245.6	21350.8	0.308	0.412698	0.987885	10966.8	19595.2	22276	16144.4	18592.3	20262.8	20277.3	26270.9
CALR	P27797	10061.7	12383	0.299	0.412698	0.987885	16144.4	16272.8	2148.18	5681.23	21557.3	20811	3650.6	3513.02
FGA	P02671	9472.25	11558.4	0.287	0.904762	0.987885	16474.1	10966.8	6680.22	3767.85	13667.9	12111.3	15343.3	5111.15
CST6	Q15828	14200.2	17314.7	0.286	0.285714	0.987885	11978.6	8286.31	21494.2	15041.8	9513.18	12333.9	20715.4	26696.2
IGHA2	P01877	16081.9	19462.2	0.275	0.190476	0.987885	18643.3	14203.5	13563	17917.7	14190.5	17537.7	20489.7	25630.8
ITPR2	F5GYT5	5532.45	6685.03	0.273	0.730159	0.987885	9911.53	6102.67	3385.77	2729.84	9967.1	10135.9	3490.95	3146.15
VNN3	Q9NY84-2	53746	64925.1	0.273	0.622753	0.987885	37052.1	167749	5046.81	5136.28	76930.8	167749	7309.74	7711.09
HABP2	Q14520	11719.4	14146.3	0.272	0.555556	0.987885	13846.5	18557.4	4806.96	9666.62	24582.2	19223.6	8395.01	4384.33
FGL2	Q14314	16211.1	19456.5	0.263	0.190476	0.987885	11942.7	10527	22427.6	19947.3	11933.4	11978.6	29082.6	24831.4
F5	P12259	11193.4	13321.2	0.251	0.555556	0.987885	14878.5	14548.8	8436.59	6909.61	20323.7	14914.5	8449.62	9597.12
SERPIND1	P05546	16222.2	19287.7	0.25	0.730159	0.987885	20918.2	30885.3	5520.8	7564.56	25484	37354.5	5404.65	8907.59
GOLM1	Q8NBJ4	18623.8	22132.8	0.249	0.412698	0.987885	24930.4	20715.4	10695.7	18153.7	25288.6	29082.6	16658.2	17501.7
ICOSLG	O75144	24931	29391	0.237	0.730159	0.987885	34088.7	31369.2	6043.24	28222.8	41794.9	22427.6	27363.8	25977.6
NTM	Q9P121-2	9270.27	10879	0.231	0.412698	0.987885	2440.94	7989.72	12320.1	14330.3	1988.22	4647.6	24831.4	12048.8
OXSR1	O95747	10134.7	11864.2	0.227	0.730159	0.987885	19027.6	11705.9	4384.33	5421.04	17196.8	13551	3464.82	13244
HLA-A	P05534	11242.4	13103.8	0.221	0.412698	0.987885	8583.01	6724.33	16585.7	13076.5	8179.72	8395.01	22320.4	13520.2
VASN	Q6EMK4	13360.7	15559.5	0.22	0.218742	0.987885	8764.88	7309.74	14561	22807.3	7140.19	8764.88	18288.7	28044.2
KRTAP19-8	Q3LI54	8634.31	10023.3	0.215	0.190476	0.987885	10094	7073.08	6209.19	11160.9	8449.62	10443.9	6043.24	15156.4
KRT2	P35908	10648.8	12347.3	0.214	0.904762	0.987885	8428.78	10520.8	15485.2	8160.43	6989.31	6935.07	25131.7	10333.2
SERPINF1	I3L4N7	19455.2	22451.5	0.207	0.412698	0.987885	13888.3	31940.7	15270.5	16721.3	15290	34602.3	31684.5	8229.19
F7	P08709	20039	22816.8	0.187	0.730159	0.987885	30276.8	23215.4	8465.19	18198.8	27518.4	27989.2	20400	15359.5
MYLK	Q15746-8	20969	23850.4	0.186	0.190476	0.987885	25288.6	18744.8	9957.61	29885	20564.6	21527.9	16942.6	36366.6
IGFALS	P35858	29717.2	33751.7	0.184	0.285714	0.987885	21030.5	56873.1	15037	25928	20057.7	71523	21557.3	21868.9
SERPINF2	P08697-2	35925.7	40814	0.184	0.730159	0.987885	14100.9	48455.7	45697	35449	35347.5	68199.2	37873.7	21835.5
PI16	Q6UXB8	17321.7	19625.5	0.18	0.730159	0.987885	21411.5	20564.6	13808.3	13502.6	19069.6	21262.6	24052.8	14117.2
ACTG1	I3L1U9	36966.3	41738.7	0.175	0.904762	0.987885	98453.6	22734.5	15569.4	11107.7	89224	23239.7	47694.4	6796.69
CHL1	C9J905	14512.6	16368.8	0.174	0.904762	0.987885	15643.7	13634.6	15156.4	13615.6	13756	14190.5	14794.3	22734.5
KRT6B	P04259	15956.2	17992.2	0.173	0.904762	0.987885	38135.4	20707.7	4925.14	56.6	29082.6	41794.9	161.39	929.89
NUP37	H0YHK8	20687	23318.8	0.173	0.730159	0.987885	18753.4	14794.3	31153.3	18047	19431.3	17478.2	43487.1	12878.5
LCN2	P80188-2	21669.5	24246.4	0.162	0.538594	0.987885	35001.4	22468	13723.3	15485.2	38135.4	35347.5	8017.41	15485.2
SIGLEC14	Q08ET2	8305.83	9292.25	0.162	0.412698	0.987885	10365	8160.43	7197.78	7500.11	10847.6	10570	6256.17	9495.2
MTPN	P58546	7978.29	8864.56	0.152	0.730159	0.987885	10068.9	11927.1	3843.5	6073.61	11507.1	11385.2	5950.61	6615.24
C1S	F8WCZ6	19766.7	21878.7	0.146	0.622753	0.987885	33537.1	35449	4935.11	5145.74	35449	36366.6	3993.48	11705.9
KRT10	P13645	7909.46	8750.97	0.146	0.412698	0.987885	4408.54	10443.9	6215.43	10570	56.6	8302.92	16645.2	9999.2
A1BG	P04217	17362.6	19130.4	0.14	0.555556	0.987885	17992.7	21030.5	15719.7	14707.4	19205.1	18358.5	21312.9	17645.3
TMIGD3	Q6P2N6	21475.6	23625	0.138	0.285714	0.987885	13634.6	6225.36	37640.4	28402.2	7895.24	15132.9	20057.7	51414.3
HGFAC	Q04756	12315.3	13533.8	0.136	0.190476	0.987885	4500.81	3843.5	14645.9	26270.9	4384.33	4311.77	23533.2	21906
IFT88	F5H6C2	8249	9060.12	0.135	0.555556	0.987885	12667.5	11633	3406.45	5289.07	11942.7	13357.3	4306.2	6634.29
PTGDS	Q5SQ11	16477.5	18065.7	0.133	0.555556	0.987885	25151.5	12283.8	14407.3	14067.4	17074.7	22118.8	13402.7	19666.5
PDE4DIP	Q5VU43-3	13594.6	14888.3	0.131	0.730159	0.987885	19256.5	15055.7	8160.43	11906	14282.8	14203.5	9794.44	21272.3
TLN1	Q9Y490	9759.73	10661.9	0.128	0.730159	0.987885	6171.39	8797.46	15940.3	8129.74	7761.65	6989.31	8465.19	19431.3
SH3BGRL3	Q9H299	7350.32	8007.18	0.123	0.730159	0.987885	13361.8	7538.65	3767.85	4733.03	9818.97	7895.24	2812.04	11502.5
APOB	P04114	10216.4	11102.5	0.12	0.285714	0.987885	11080.2	2607.89	13076.5	14100.9	8422.15	4526.02	11404.3	20057.7
SERPINA4	P29622	12009	12980	0.112	0.730159	0.987885	21118.3	16058.2	3968.89	6890.52	19105.2	19295.7	5501.82	8017.41
EFNB2	P52799	7378.4	7958.13	0.109	0.555556	0.987885	8773.02	8297.94	6133.54	6309.09	9426.92	8996.01	5421.04	7988.54
ANP32A	H0YN26	12932	13924.6	0.107	0.904762	0.987885	19532	25435.3	3586.02	3174.5	28454.2	21286.7	2065.24	3892.3
CCL14	Q16627	14513.8	15618.7	0.106	0.190476	0.987885	7185.08	9559.82	19331.4	21978.7	11710.8	7989.72	26325	16449.4
APOA2	P02652	12669	13589.3	0.101	0.904762	0.987885	14407.3	13667.9	14400.9	8200.09	12968.3	14366.5	7952.95	19069.6
CPEB1	H3BPD6	16620.8	17831.3	0.101	0.904762	0.987885	19965.3	14117.2	18592.3	13808.3	15613	14707.4	15569.4	25435.3
PGLYRP2	Q96PD5	20888.6	22324.2	0.096	0.555556	0.987885	21096.3	27363.8	14654.1	20440.3	23561.3	25928	15225.4	24582.2
OSCAR	Q8IYS5-3	19632.8	20918.9	0.092	0.285714	0.987885	11404.3	17350.1	22998	26778.6	13563	11710.8	17478.2	40923.4
B2M	P61769	12532.3	13332.5	0.089	0.190476	0.987885	13260.8	13382	9935.31	13551	14019.2	12759.1	11113.2	15438.4
PEBP1	P30086	10224.1	10847.6	0.085	0.111111	0.987885	6715.42	8179.72	10759.8	15241.3	8386.1	8322.42	10365	16316.8
TARDBP	K7EJ99	2176.37	2290.51	0.074	1	1	2065.24	2211.08	2440.94	1988.22	4733.03	161.39	2140.65	2126.96
APOH	P02749	16981.5	17777.2	0.066	0.218742	0.987885	14392.3	13756	20782.7	18995	14392.3	14654.1	17297.4	24765.1
APOF	Q13790	9980.67	10439.2	0.065	0.904762	0.987885	13402.7	11933.4	8129.74	6456.78	12320.1	13656.1	7564.56	8216.2
AGT	P01019	11572.8	12100.7	0.064	0.730159	0.987885	13520.2	11670.1	14067.4	7033.66	14222.8	12320.1	6680.22	15179.8
CFHR5	Q9BXR6	10251.9	10706	0.063	1	1	13189.9	15569.4	6790.87	5457.24	13808.3	13862	10847.6	4306.2
MSLN	Q13421-2	8399.49	8773.43	0.063	0.190476	0.987885	11160.9	5145.74	6456.78	10834.5	7500.11	8797.46	6615.24	12180.9
SPINK5	E7EWP9	12971	13552.1	0.063	0.555556	0.987885	12283.8	17446.3	10520.8	11633	13842.6	14506.4	18430.7	7428.63
CRP	P02741	4068.62	4243.8	0.061	0.460558	0.987885	5554.45	161.39	4425.11	6133.54	161.39	56.6	7929.58	8827.63
VNN1	O95497	13885.3	14465.1	0.059	0.412698	0.987885	18628.6	12326.6	11396.2	13189.9	13785.8	15290	9757.05	19027.6
F9	P00740	19228.4	19998.2	0.057	0.730159	0.987885	38779.3	22178	6802.8	9153.51	34602.3	22876.3	9597.12	12917.1
PTPRG	P23470	25991.9	27021.9	0.056	0.904762	0.987885	42816.8	31213.7	14498.8	15438.4	44241.8	26861.1	12054.4	24930.4
SOD3	P08294	23112.4	24002.1	0.054	1	1	36682.6	20634.4	21304.2	13828.5	36366.6	21118.3	31213.7	7309.74
CD163	Q86VB7	13931.7	14397.4	0.047	0.285714	0.987885	9105.5	10750.6	20956.3	14914.5	10273.6	11063	20982.6	15270.5
LCAT	P04180	15702.4	16191.4	0.044	0.900865	0.987885	34602.3	27989.2	56.6	161.39	37873.7	26778.6	56.6	56.6
CAP1	Q01518	10582.1	10859.4	0.037	0.412698	0.987885	5537.05	4642.39	10591.8	21557.3	3843.5	4130.86	16429.3	19033.8
TIMP1	Q5H9B5	69183.6	70926.5	0.036	0.176098	0.987885	37873.7	23417.6	47694.4	167749	37354.5	35132.8	105609	105609
PPBP	P02775	18590.6	19049	0.035	0.190476	0.987885	12353.1	14143.1	22734.5	25131.7	13723.3	14794.3	30085.2	17593.2
IGHA1	P01876	17708.1	18036.1	0.026	0.190476	0.987885	18592.3	13693	16000.8	22546.5	13986.3	16058.2	18047	24052.8
FLNA	E9PHF0	24453	24862.2	0.024	0.555556	0.987885	38639.5	14175.2	18358.5	26638.8	20982.6	13594.6	16415.8	48455.7
MAPRE1	Q15691	20716	21028.4	0.022	0.730159	0.987885	34689.2	29803	7428.63	10943.1	39178	28222.8	8583.01	8129.74
CHGA	P10645	9232.5	9369.39	0.021	0.730159	0.987885	21262.6	11725.8	1667.16	2274.48	16790.6	14407.3	3767.85	2511.82
SERPINA6	G3V4V7	5966.33	6051.43	0.02	0.325163	0.987885	7977.52	5404.65	4311.77	6171.39	5404.65	6736.29	6149.69	5915.1
COTL1	Q14019	22141.3	22429.3	0.019	0.730159	0.987885	48455.7	19965.3	7185.08	12959.2	38639.5	21304.2	6025.74	23747.8
QSOX1	O00391-2	16858.2	17056.3	0.017	0.190476	0.987885	12180.9	19256.5	13260.8	22734.5	16721.3	19952.5	10520.8	21030.5
JCHAIN	D6RHJ6	13340.7	13487.5	0.016	0.730159	0.987885	8216.2	8200.09	26831.5	10114.9	8773.02	7937.57	31782.1	5457.24
clpB	P63284	10816.7	10882.6	0.009	0.285714	0.987885	6790.57	7946.24	10705.2	17825	7937.57	6225.36	12221.5	17146
C4B_2	P0C0L5	22145.4	22231	0.006	0.904762	0.987885	25797.3	27746.6	21655.7	13382	19952.5	25683.8	29885	13402.7
F2	C9JV37	25398.8	25506.7	0.006	1	1	38355.2	32872.8	16380.8	13986.3	35159.3	30458.9	19866.1	16542.6
RINT1	C9J5S3	14238.1	14291.5	0.005	1	1	12759.1	22276	15283.1	6634.29	13520.2	13622.1	16460.7	13563
HPX	P02790	24697.2	24737.6	0.002	1	1	31940.7	28108.2	18854.6	19885.4	27706.2	29696.7	14686.3	26861.1
PARK7	K7ELW0	22425.4	22450.9	0.002	0.285714	0.987885	12886.7	18198.8	25928	32688.3	14366.5	13096.6	23561.3	38779.3
HBD	E9PEW8	22259	22268	0.001	0.904762	0.987885	37787.3	16684.7	20057.7	14506.4	27864.7	15708.4	9911.53	35587.3
SERPINC1	P01008	24893.1	24894.9	0	0.412698	0.987885	16819.6	26019.6	28744	27989.2	19965.3	21759.2	29452.8	28402.2
ADAM9	A0AVL1	15775.8	15728.4	-0.004	0.730159	0.987885	9500.08	7227.61	36154	10221.5	8028.48	8907.59	40475.6	5501.82
MBL2	P11226	19171.5	18988.8	-0.014	0.730159	0.987885	20992.4	17434.4	18828	19431.3	20277.3	21030.5	17268.8	17378.5
C4B	F5GXS0	21981.7	21694.8	-0.019	0.904762	0.987885	25077.7	26926.3	21676.4	14246.4	19049.3	24582.2	29285.7	13862
CTBS	Q01459	10949.9	10788.1	-0.021	0.904762	0.987885	14325.1	13189.9	7564.56	8720	13341.2	14067.4	5915.1	9828.55
C4A	P0C0L4	19660.4	19333.7	-0.024	0.904762	0.987885	22771.4	24418.4	19131.8	12320.1	18693.1	23381.3	22913.8	12346.8
PFN1	P07737	22963.2	22539.8	-0.027	0.904762	0.987885	27518.4	17196.8	34088.7	13048.8	16516.4	16000.8	18198.8	39443.1
HDGF	P51858	10562	10355.7	-0.028	0.904762	0.987885	14060.8	13594.6	7977.52	6615.24	15283.1	15055.7	7115.19	3968.89
BLVRB	P30043	19224.9	18843.6	-0.029	0.285714	0.987885	8364.05	12080.9	21453.3	35001.4	2729.84	9074.09	28222.8	35347.5
RBP4	Q5VY30	20101.5	19674.1	-0.031	1	1	22589.4	20918.2	18449.2	18449.2	21578.6	18549.5	20018.9	18549.5
BST1	A6NC48	17518	17134.1	-0.032	0.285714	0.987885	13563	13842.6	20596.3	22070.1	13088.1	14117.2	17769.7	23561.3
CLU	H0YC35	18856.4	18325.9	-0.041	0.555556	0.987885	14350.8	25928	17501.7	17645.3	14994.9	23268.9	15708.4	19331.4
CRKL	P46109	9789.9	9497.75	-0.044	0.190476	0.987885	2278.76	2140.65	17202.4	17537.7	6974.56	4255.89	10759.8	16000.8
SPARC	F5GY03	26889	26082.7	-0.044	1	1	27706.2	40015.6	14203.5	25630.8	37640.4	27144.8	13862	25683.8
ICAM1	P05362	20405.2	19768.4	-0.046	0.285714	0.987885	14081.7	11502.5	25151.5	30885.3	12346.8	13278.9	21189.8	32258.2
ALB	P02769	22552.4	21824.2	-0.047	0.555556	0.987885	20905.8	26638.8	18917.4	23747.8	23239.7	25506.8	15132.9	23417.6
HPR	J3KTC3	39300.8	38028.4	-0.047	0.730159	0.987885	24831.4	35587.3	28585.1	68199.2	26638.8	18864.7	84601.4	22008.8
PDLIM1	O00151	14025.3	13570.7	-0.048	0.730159	0.987885	16252.5	9957.61	17721.6	12169.5	12808	10524.8	11654.3	19295.7
VCAM1	P19320-3	18274.5	17662.7	-0.049	0.555556	0.987885	27864.7	15041.8	14602.8	15588.9	21145.5	15643.7	10501.1	23360.4
SHBG	B0FWH5	20558.7	19815.7	-0.053	1	1	30609.3	18047	19295.7	14282.8	25030.1	18753.4	8647.72	26831.5
F12	P00748	16029.5	15354.5	-0.062	0.555556	0.987885	14175.2	13361.8	20323.7	16257.3	14143.1	14400.9	19027.6	13846.5
IGF2	P01344	15771.2	15094.8	-0.063	0.111111	0.987885	8525.77	8403.66	16516.4	29639	9971.38	8449.62	22734.5	19223.6
KRT1	P04264	13724.5	13127.9	-0.064	1	1	17478.2	22367	7937.57	7115.19	23215.4	15384.8	5965.2	7946.24
GP5	P40197	11365.7	10853.8	-0.066	0.285714	0.987885	11927.1	11063	7911.59	14561	11705.9	11526.6	11860.1	8322.42
HNRNPA1	F8VZ49	17724.9	16917.9	-0.067	0.904762	0.987885	9364.06	10365	40923.4	10247	8922	9905.29	31940.7	16903.8
MASP1	P48740	15532.9	14831	-0.067	1	1	24765.1	22876.3	5842.46	8647.72	23747.8	22367	7919.9	5289.07
MPO	P05164	12452.3	11890.1	-0.067	1	1	16460.7	30142	2169.76	1036.57	20715.4	22998	1117.15	2729.84
MERTK	E9PHX8	10887.4	10350.1	-0.073	1	1	11044.6	20956.3	7140.19	4408.54	13249.9	14143.1	10421.3	3586.02
FCN3	O75636	13958.2	13236.7	-0.077	0.730159	0.987885	28585.1	15448	4526.02	7273.67	21118.3	17645.3	6736.29	7446.87
CLEC3B	P05452	18157.1	17187.5	-0.079	0.904762	0.987885	16257.3	19131.8	20607.3	16632	15384.8	20420	14952.7	17992.7
OSMR	Q99650	15150.6	14316.6	-0.082	0.904762	0.987885	47694.4	11329.7	161.39	1416.77	44979.3	9861.06	1667.16	758.84
IGKC	P01834	23806.2	22475.6	-0.083	0.285714	0.987885	13945.1	18995	20489.7	41794.9	15485.2	28560	13551	32306.3
MCAM	P43121-2	12585.9	11850.9	-0.087	0.904762	0.987885	12346.8	18036	8267.74	11692.9	14914.5	12790.6	8028.48	11670.1
CADM1	F5H8J9	31042.2	29179.3	-0.089	0.412698	0.987885	27144.8	26696.2	29183.4	41144.5	34088.7	38639.5	25928	18061.1
VASP	P50552	14293.4	13433.7	-0.089	0.904762	0.987885	13382	15037	14637.3	14117.2	13148	13325.3	8129.74	19131.8
NECTIN1	Q15223-2	15034.8	14083.1	-0.094	0.412698	0.987885	10524.8	10288.5	20811	18515	11526.6	10421.3	18213.2	16171.1
C6	P13671	14525.8	13461.3	-0.11	0.285714	0.987885	11705.9	12198.2	16429.3	17769.7	12678.3	12283.8	10729.6	18153.7
GDI2	Q5SX91	17478.5	16167.5	-0.112	0.285714	0.987885	21304.2	20212.5	7892.56	20504.9	22589.4	24052.8	9999.2	8028.48
SERPINA1	P01009-2	22576	20884	-0.112	0.904762	0.987885	14561	29639	23533.2	22570.8	19987.2	25797.3	22957.3	14794.3
LRG1	P02750	15624.3	14440.1	-0.114	0.904762	0.987885	18515	15290	15448	13244	17403.8	16542.6	8841.84	14972.3
TREML1	Q86YW5-2	15802.7	14601.2	-0.114	0.904762	0.987885	13914.4	16048.5	17189.6	16058.2	16585.7	15448	14392.3	11978.6
C2	E9PDZ0	21854.9	20180.4	-0.115	0.904762	0.987885	20323.7	37691.7	15384.8	14019.2	21327.8	22546.5	17992.7	18854.6
CEACAM5	M0R3J1	4209.9	3875.12	-0.12	0.730159	0.987885	6170.03	56.6	5501.82	5111.15	2956.38	6225.36	3892.3	2426.46
SCGB1A1	P11684	9041.93	8292.88	-0.125	0.555556	0.987885	8487.43	6170.03	8422.15	13088.1	6634.29	6215.43	5280.05	15041.8
SELP	Q5R345	16890.6	15464.9	-0.127	0.412698	0.987885	8179.72	10524.8	26638.8	22219.1	9105.5	8720	28744	15290
IGFBP4	B4E351	16938.2	15504.3	-0.128	0.285714	0.987885	6680.22	8229.19	32209.2	20634.4	10304.9	8470.91	24418.4	18823.1
PTPRJ	Q12913-2	11685.8	10683.4	-0.129	1	1	29696.7	13741	1745.72	1559.65	23268.9	15283.1	3045.37	1136.17
TXN	P10599	10793.2	9868.46	-0.129	0.555556	0.987885	11507.1	10570	8386.1	12709.4	11502.5	11404.3	7140.19	9426.92
DPEP2	Q9H4A9-2	19646	17850	-0.138	0.0490901	0.987885	12569.1	11957.8	14614	39443.1	14034.9	14614	22427.6	20323.7
GUCA2A	Q02747	14186.1	12831.3	-0.145	0.555556	0.987885	10304.9	8184.03	26144.1	12111.3	9950.59	8996.52	21411.5	10966.8
APOE	E7ERP7	20814.3	18802.1	-0.147	0.730159	0.987885	14637.3	24991.7	21759.2	21868.9	14498.8	28259.1	22178	10272.4
KNG1	P01042-2	17395	15626.3	-0.155	1	1	16068.2	19727.3	16338.4	17446.3	16144.4	18744.8	12578.8	15037
IGFBP3	P17936-2	19559.9	17552.7	-0.156	0.904762	0.987885	13341.2	14330.3	33808.5	16759.7	14794.3	13244	30142	12030.4
SERPINA10	G3V2W1	14162.1	12711.4	-0.156	0.904762	0.987885	18823.1	14060.8	13325.3	10439.2	16068.2	16272.8	8710.26	9794.44
PRNP	P04156-2	8451.95	7579.21	-0.157	0.904762	0.987885	6909.61	8540.82	11633	6724.33	7995.69	8422.15	8963.89	4935.11
LUM	P51884	29670.1	26583.6	-0.158	0.730159	0.987885	36366.6	30458.9	17252.8	34602.3	29325.2	24765.1	21030.5	31213.7
YWHAZ	B0AZS6	21190.2	18982	-0.159	0.730159	0.987885	53198.5	18219.5	4500.81	8841.84	30335.6	26144.1	11044.6	8403.66
LTF	P02788-2	26949.6	24102.3	-0.161	0.730159	0.987885	35850.1	20811	21877.4	29259.8	26831.5	21655.7	13615.6	34306.3
CA1	E5RG81	13160	11765.4	-0.162	0.730159	0.987885	12917.1	11507.1	21030.5	7185.08	10724.2	12808	10570	12959.2
FCGR3A	H0Y755	16468.9	14723.8	-0.162	0.412698	0.987885	12080.9	10094	19885.4	23815.4	10520.8	10068.9	24582.2	13723.3
C19orf54	Q5BKX5-2	11350.2	10131	-0.164	0.285714	0.987885	56.6	6043.24	17645.3	21655.7	5613.5	1559.65	12205.3	21145.5
CACNA2D1	P54289	11204	9993.83	-0.165	0.555556	0.987885	14952.7	9967.1	9591.45	10304.9	12111.3	10759.8	6989.31	10114.9
TF	P02787	22238.7	19760.1	-0.17	0.412698	0.987885	14707.4	17074.7	27989.2	29183.4	14407.3	17146	19780.8	27706.2
C8A	P07357	18795.2	16694.3	-0.171	0.730159	0.987885	19637.5	22570.8	19027.6	13945.1	21906	19331.4	12261	13278.9
NRP1	O14786-2	30424.2	26966.6	-0.174	1	1	31369.2	57909.9	13594.6	18823.1	25630.8	54320	12326.6	15588.9
SERPINA3	G3V3A0	21640.1	19154.9	-0.176	0.412698	0.987885	17593.2	37787.3	11160.9	20018.9	19595.2	21943.6	12612.8	22468
CFHR2	P36980	15799.8	13967.9	-0.178	0.555556	0.987885	17842.8	15145.2	16068.2	14143.1	16048.5	16030.8	10531.6	13260.8
CD5L	O43866	13477.4	11905.1	-0.179	0.555556	0.987885	8566.17	7952.95	19205.1	18185.4	8436.59	7988.54	15424.6	15770.8
CORO1C	B4E3S0	16000.9	14101.7	-0.182	0.176098	0.987885	758.84	758.84	30276.8	32209.2	4145.15	2065.24	26980.9	23215.4
FGG	C9JC84	13727	12103.6	-0.182	0.904762	0.987885	17645.3	12878.5	12678.3	11705.9	14067.4	13461.6	9500.08	11385.2
EFNB1	P98172	14249.5	12536.5	-0.185	0.538594	0.987885	9153.51	9911.53	22070.1	15863	9828.55	9828.55	19049.3	11439.5
PVR	P15151-2	27944.7	24563.9	-0.186	0.904762	0.987885	62306.1	16068.2	17403.8	16000.8	45697	12612.8	19069.6	20876.1
PRG4	J3KP74	45080.5	39534	-0.189	0.730159	0.987885	12578.8	28560	114765	24418.4	13656.1	14350.8	53198.5	76930.8
MST1	P26927	29401.8	25749	-0.191	0.190476	0.987885	15343.3	16790.6	31153.3	54320	26696.2	20370.7	27706.2	28222.8
CFD	K7ERG9	18507.5	16162	-0.196	0.904762	0.987885	22734.5	13656.1	17268.8	20370.7	15270.5	13382	11933.4	24062.2
APOM	O95445	10218	8874.38	-0.203	0.412698	0.987885	1723.97	2812.04	14392.3	21943.6	758.84	2211.08	13341.2	19186.4
TUBA4A	A8MUB1	9632.67	8344.67	-0.207	0.412698	0.987885	3419.94	4925.14	21899.3	8286.31	3892.3	6309.09	11670.1	11507.1
MASP2	O00187	20877.5	18009.9	-0.213	0.904762	0.987885	33808.5	21411.5	15677.4	12612.8	23259.6	19049.3	8540.82	21189.8
AHSG	C9JV77	19960.7	17153.2	-0.219	0.904762	0.987885	15569.4	24373.4	22957.3	16942.6	18549.5	18592.3	17252.8	14218.2
CFL1	E9PK25	20638.7	17702.5	-0.221	0.325163	0.987885	8872.06	13076.5	29452.8	31153.3	11396.2	10589.1	19371.8	29452.8
GSN	Q5T0I0	27438.2	23537.1	-0.221	0.730159	0.987885	71523	18185.4	6687.09	13357.3	43125.5	16759.7	15190.7	19072.5
GC	D6RF20	27966.5	23944.6	-0.224	0.412698	0.987885	30244.1	33302.5	26019.6	22299.7	26980.9	23533.2	21384.8	23879.5
KRT14	P02533	40997.2	35108	-0.224	0.730159	0.987885	76930.8	35159.3	43125.5	8773.02	53198.5	41144.5	30885.3	15203.6
CD14	D6RFL4	16534	14132.2	-0.226	0.730159	0.987885	15156.4	16721.3	16171.1	18087	15677.4	18833.5	10750.6	11267.3
HSPA8	E9PI65	6781.05	5764.97	-0.234	0.730159	0.987885	8017.41	12690.6	1136.17	5280.05	9591.45	8795.3	2607.89	2065.24
C9	P02748	17623.6	14890.6	-0.243	0.904762	0.987885	16600.2	22546.5	15407.4	15940.3	15863	17378.5	12959.2	13361.8
RIOK3	J3QLP4	36453.3	30774.4	-0.244	1	1	91072.2	21078.8	17146	16516.4	71523	19727.3	6946.8	24900.5
IGLC1	P0CG04	11300.2	9527.73	-0.246	0.555556	0.987885	9553.62	8449.62	11927.1	15270.5	9124.83	10316.2	7822.3	10847.6
IGLC2	P0CG05	11300.2	9527.73	-0.246	0.555556	0.987885	9553.62	8449.62	11927.1	15270.5	9124.83	10316.2	7822.3	10847.6
IGLC3	P0CG06	11300.2	9527.73	-0.246	0.555556	0.987885	9553.62	8449.62	11927.1	15270.5	9124.83	10316.2	7822.3	10847.6
LCP1	Q5TBN5	33837.3	28511.8	-0.247	1	1	16272.8	89224	19431.3	10421.3	22943.2	58895.1	14561	17647.8
ATF6B	H0Y7D7	9403.45	7847.85	-0.261	0.904762	0.987885	8322.42	7761.65	11710.8	9818.97	5950.61	7446.87	9410.89	8583.01
IGLL5	B9A064	11046	9197.75	-0.264	0.555556	0.987885	9553.62	8449.62	11526.6	14654.1	9124.83	10316.2	7376.15	9973.87
CFH	P08603	15263.7	12704.1	-0.265	0.904762	0.987885	13414.7	12612.8	19256.5	15770.8	12245.1	12233.5	13249.9	13088.1
ESAM	C9JIE7	13707.6	11409.5	-0.265	0.555556	0.987885	17391.3	11989.1	7728.35	17721.6	15940.3	11889.3	8922	8886.52
AFM	P43652	22350.9	18534.4	-0.27	1	1	14686.3	33537.1	21481.2	19699	13741	17268.8	21228.4	21899.3
JUP	P14923	17355.4	14356.2	-0.274	0.730159	0.987885	19595.2	22998	21868.9	4959.41	15746.1	27746.6	5537.05	8395.01
ECM1	Q16610-3	55434.3	45720.2	-0.278	0.730159	0.987885	89224	26144.1	38779.3	67589.7	73177.5	19105.2	32688.3	57909.9
PTPRM	E7EPS8	9648.72	7934.6	-0.282	0.555556	0.987885	10279.8	7490.67	10333.2	10491.2	8470.91	7919.9	4642.39	10705.2
CFHR1	Q03591	16441.5	13395.1	-0.296	0.904762	0.987885	14117.2	13260.8	21359	17028.8	13076.5	13007.6	13667.9	13828.5
KRT17	F5GWP8	22350.9	18169	-0.299	0.730159	0.987885	39178	23256.3	21272.3	5697.16	23533.2	21453.3	13622.1	14067.4
ATRN	O75882	18785.3	15189.3	-0.307	0.904762	0.987885	16449.4	18449.2	19965.3	20277.3	15770.8	16882.1	13189.9	14914.5
ADAMDEC1	O15204	14020.5	11306.6	-0.31	0.730159	0.987885	7240.08	11866.5	18628.6	18346.9	8720	8872.06	11613.4	16020.9
LSAMP	C9J5G3	11853.3	9562.22	-0.31	0.555556	0.987885	6946.8	9935.31	17562.8	12968.3	10491.2	7892.56	10273.6	9591.45
PON1	F8WF42	28111.8	22622.5	-0.313	0.904762	0.987885	18719	44241.8	26270.9	23215.4	25581.9	28585.1	18358.5	17964.7
PRDX6	P30041	27874.3	22202.6	-0.328	1	1	33215.5	20370.7	29803	28108.2	24418.4	18047	12808	33537.1
NEGR1	Q8N440	18841	14957.6	-0.333	0.555556	0.987885	8302.92	10333.2	30885.3	25842.5	9410.89	8525.77	21453.3	20440.3
CFB	H7C5H1	28007.7	22136.7	-0.339	0.285714	0.987885	25030.1	38355.2	26325	22320.4	21835.5	23561.3	21494.2	21655.7
IGFBP2	P18065	20155.4	15762.8	-0.355	0.555556	0.987885	7995.69	11005.5	34306.3	27314	10077.2	9500.08	25288.6	18185.4
AMBP	P02760	21143.1	16502.9	-0.357	0.555556	0.987885	25630.8	30609.3	16048.5	12283.8	21943.6	19359.4	12030.4	12678.3
LTBP1	C9JD84	11119.4	8681.05	-0.357	0.904762	0.987885	8465.19	10537.5	14100.9	11374.1	9957.61	9794.44	8160.43	6811.7
GP6	Q9HCN6	50898.2	39584.4	-0.363	0.555556	0.987885	146617	25151.5	19033.8	12790.6	114765	16338.4	18392.6	8841.84
CEACAM1	P13688	6755.72	5238.21	-0.367	0.904762	0.987885	5613.5	6171.39	8302.92	6935.07	3146.15	3586.02	6309.09	7911.59
SIRPA	P78324-2	17418.8	13492.3	-0.369	0.730159	0.987885	8795.3	8364.05	29259.8	23256.3	8508.81	7376.15	19885.4	18198.8
LAMP1	P11279	9773.53	7560.14	-0.37	0.730159	0.987885	8710.26	4881.05	15708.4	9794.44	5858.66	6811.7	9666.62	7903.56
FETUB	C9JC68	25399.8	19619.4	-0.373	0.285714	0.987885	5280.05	9513.18	37052.1	49753.8	8267.74	6672.27	19295.7	44241.8
PF4	P02776	16703.8	12813.3	-0.383	0.904762	0.987885	7073.08	7197.78	27614.2	24930.4	3513.02	6650.77	21676.4	19413
HAVCR2	E5RHN3	10216.2	7817.59	-0.386	0.904762	0.987885	8630.98	6811.7	13088.1	12333.9	7033.66	6790.87	9955.14	7490.67
PLGLB2	Q02325	23149.1	17689.8	-0.388	0.285714	0.987885	9935.31	13622.1	31684.5	37354.5	13048.8	14994.9	23215.4	19500.2
UGGT1	E2QRN8	47046.4	35663.5	-0.4	0.730159	0.987885	18061.1	146617	7190.92	16316.8	18833.5	98453.6	15061.9	10304.9
IGLC6	P0CF74	13516.1	10209.4	-0.405	0.412698	0.987885	9537.6	7564.56	16658.2	20304.2	7490.67	9553.62	9950.59	13842.6
RBM8A	Q9Y5S9-2	11635.4	8739.36	-0.413	0.730159	0.987885	33302.5	8907.59	1866.99	2464.51	18430.7	10174.5	3911.31	2440.94
PLG	P00747	23740.6	17716.9	-0.422	0.285714	0.987885	9950.59	13357.3	34602.3	37052.1	12521	13846.5	23815.4	20684.5
ACTB	P60709	7366.37	5474.04	-0.428	0.904762	0.987885	8784.97	6158.48	5111.15	9410.89	5554.45	7903.56	3513.02	4925.14
HRG	P04196	27668.1	20502.2	-0.432	0.904762	0.987885	25842.5	20420	28454.2	35955.7	22320.4	17842.8	20876.1	20969.6
ITIH2	P19823	35260.5	25883	-0.446	0.904762	0.987885	20057.7	70168.6	31782.1	19033.8	22178	39443.1	24373.4	17537.7
GPLD1	P80108	42293.9	30879.6	-0.454	0.555556	0.987885	30085.2	91072.2	27561.6	20456.6	25219	62306.1	18515	17478.2
CDH13	P55290	6278.56	4577.81	-0.456	0.904762	0.987885	10224	3146.15	7500.11	4243.94	1136.17	7197.78	6802.8	3174.5
CFI	D6R9Z8	27770.9	20156.8	-0.462	0.904762	0.987885	19623.1	27314	30609.3	33537.1	15569.4	15485.2	28454.2	21118.3
SERPING1	B4E1F0	26250.6	18985.8	-0.467	0.904762	0.987885	15179.8	41794.9	22876.3	25151.5	16338.4	20634.4	21145.5	17825
SELENOP	P49908	20060.7	14355.8	-0.483	1	1	17252.8	16030.8	20634.4	26325	15372.4	15203.6	8907.59	17939.7
SLC9A3R1	B3KY21	9726.64	6932.8	-0.489	0.412698	0.987885	3385.77	6634.29	14668.3	14218.2	6921.39	6188.51	7240.08	7381.23
SIRPB1	Q5TFQ8	18162.5	12877	-0.496	0.730159	0.987885	7998.82	9818.97	30458.9	24373.4	8543.46	7822.3	17939.7	17202.4
CAST	B7Z574	14081.4	9941.71	-0.502	0.460558	0.987885	5785.54	5520.8	23900.7	21118.3	5965.2	5520.8	13914.4	14366.5
C3	M0R0Q9	38222.2	26213.8	-0.544	0.904762	0.987885	15746.1	84601.4	35955.7	16585.7	19223.6	37640.4	25977.6	22013.5
SELL	P14151	22906.4	15713.8	-0.544	0.730159	0.987885	20370.7	14222.8	27746.6	29285.7	16600.2	14972.3	14637.3	16645.2
AZGP1	C9JEV0	49747.6	33749.9	-0.56	0.412698	0.987885	9597.12	12261	71523	105609	11329.7	10491.2	44979.3	68199.2
VTN	F5GX75	26552.3	17923.7	-0.567	0.904762	0.987885	33905.5	44979.3	10724.2	16600.2	24991.7	18430.7	20707.7	7564.56
CPB2	Q96IY4	23573.8	15763.3	-0.581	1	1	18693.1	54320	8403.66	12878.5	19027.6	30085.2	8386.1	5554.45
CDH2	P19022	18238.1	12032.8	-0.6	0.555556	0.987885	5145.74	8872.06	28325.5	30609.3	3385.77	6890.52	11927.1	25928
ADGRE5	K7EKV5	12913.2	8505.67	-0.602	0.538594	0.987885	7892.56	7892.56	27003.7	8864.08	6680.22	9971.38	8764.88	8606.19
CD97	P48960	12618.4	8218.48	-0.619	0.412698	0.987885	7490.67	7115.19	27003.7	8864.08	7273.67	8229.19	8764.88	8606.19
SOD1	P00441	19662.5	12699.4	-0.631	1	1	13842.6	45697	9537.6	9572.97	13693	18515	7428.63	11160.9
IGFBP7	Q16270	17288.2	11094.3	-0.64	0.412698	0.987885	6974.56	8340.33	23417.6	30420.4	3650.6	8606.19	13563	18557.4
MMRN1	Q13201	7322.42	4667.97	-0.65	1	1	4243.94	5339.65	14366.5	5339.65	4425.11	2274.48	7728.35	4243.94
LYPD3	O95274	16747.6	10537.4	-0.668	0.555556	0.987885	7227.61	9861.06	29639	20262.8	8795.3	8540.82	14407.3	10406.3
DBH	P09172	32957.9	20190	-0.707	0.904762	0.987885	28560	68199.2	17132.5	17939.7	24955.4	24900.5	11590.4	19313.5
CD300A	Q9UGN4	7094.14	4320.27	-0.716	0.904762	0.987885	4255.89	6149.69	11502.5	6468.5	3886.91	4408.54	5520.8	3464.82
EIF4H	Q15056	33972.8	20434.4	-0.733	0.904762	0.987885	10174.5	10724.2	98453.6	16538.9	5907.76	7490.67	54320	14019.2
ICAM2	J3QKR4	13495.7	8089.61	-0.738	0.904762	0.987885	6209.19	8963.89	19623.1	19186.4	1322.66	5280.05	16759.7	8996.01
SERPINA7	P05543	17749.3	10293.8	-0.786	0.285714	0.987885	16380.8	21145.5	29885	3586.02	12709.4	12569.1	6974.56	8922
LMAN2	D6RDX1	51365.7	29330.9	-0.808	0.285714	0.987885	19727.3	24203.2	84601.4	76930.8	29285.7	25484	38135.4	24418.4
HNRNPA2B1	P22626	21661.2	11957.6	-0.857	0.904762	0.987885	9666.62	14019.2	40015.6	22943.2	11019.2	10501.1	13741	12569.1
NPC2	B4DQV7	24777	13638.2	-0.861	0.460558	0.987885	3886.91	9124.83	48455.7	37640.4	6736.29	9124.83	17307	21384.8
DBNL	B4DDD6	38037.9	18293.2	-1.056	0.555556	0.987885	8615.59	12169.5	46765	84601.4	10421.3	8583.01	20262.8	33905.5
CD48	P09326	78195.6	37421.5	-1.063	0.285714	0.987885	8827.63	11396.2	89224	203335	10943.1	8891.33	38779.3	91072.2
DAG1	Q14118	34342.3	14149.4	-1.279	0.730159	0.987885	10943.1	13341.2	76930.8	36154	8864.08	12709.4	16380.8	18643.3
APOA1	F8W696	39215.7	15889.2	-1.303	0.904762	0.987885	8470.91	8864.08	91072.2	48455.7	8364.05	8129.74	21481.2	25581.9
HP	J3KSV1	60883.9	24465.2	-1.315	0.412698	0.987885	6796.69	11080.2	167749	57909.9	10537.5	14282.8	42816.8	30223.9
CD59	E9PNW4	35746.6	12126	-1.56	0.730159	0.987885	8436.59	12968.3	32357.5	89224	11080.2	10724.2	6747.28	19952.5

## Sheet: D_Significant_Trend
Free-circulating proteins – Before ChemoTherapy (BCT)								Free-circulating proteins – After ChemoTherapy (ACT)
Gene Name	Uniprot ID	1BCT	2BCT	3BCT	4BCT	P-value Pearson		Gene Name	Uniprot ID	1ACT	2ACT	3ACT	4ACT	P-value Pearson
OAF	Q86UD1	10906.1	8827.63	6634.29	4806.96	0.000650314		IGFBP7	Q16270	3650.6	8340.33	13563	18557.4	0.000209134
PARK7	Q99497	12720.1	18213.2	25977.6	31940.7	0.00206001		IGFBP7	Q16270-2	3650.6	8340.33	13563	18557.4	0.000209134
PARK7	K7ELW0	12886.7	18198.8	25928	32688.3	0.00242624		BLVRB	M0R192	2729.84	12080.9	25219	34088.7	0.00286067
RANBP1	C9JJ34	18087	15643.7	12569.1	10695.7	0.00388437		F7	P08709	27518.4	23215.4	20400	15359.5	0.00530235
RANBP1	P43487	18087	15643.7	12569.1	10695.7	0.00388437		B2M	H0YLF3	11116.2	8710.26	5315.01	3419.94	0.00530567
OSCAR	Q8IYS5-3	11404.3	17350.1	22998	26778.6	0.00479752		PRG4	J3KP74	13656.1	28560	53198.5	76930.8	0.00542283
OSCAR	Q8IYS5-4	11404.3	17350.1	22998	26778.6	0.00479752		VSIG4	H7C062	55710.9	36366.6	23239.7	12320.1	0.00891212
OSCAR	Q8IYS5-6	11404.3	17350.1	22998	26778.6	0.00479752		BST1	H0Y9Q9	10221.5	12720.1	17679.8	22546.5	0.00968366
OSCAR	Q8IYS5-7	11404.3	17350.1	22998	26778.6	0.00479752		PARK7	K7EN27	13382	19027.6	21906	28585.1	0.0101533
PARK7	K7EN27	14506.4	19027.6	25581.9	32872.8	0.00522523		BLVRB	P30043	2729.84	12080.9	28222.8	35347.5	0.0104043
ICAM2	J3QQR8	6650.77	11860.1	17216.1	20400	0.00590686		BST1	H0Y8G4	10221.5	12720.1	16585.7	21578.6	0.0106533
OSCAR	Q8IYS5-2	11590.4	16000.8	22998	26778.6	0.00639256		DAG1	Q14118	8864.08	13341.2	16380.8	18643.3	0.0116965
OSCAR	Q8IYS5	11590.4	16000.8	22998	26778.6	0.00639256		BST1	H0Y984	10221.5	12720.1	19033.8	23509	0.0118605
FGA	P02671	16474.1	10966.8	6680.22	3767.85	0.00923891		HABP2	Q14520-2	24582.2	18557.4	8364.05	4255.89	0.0119726
ABI3BP	H0Y897	4647.6	6747.28	10943.1	15132.9	0.0101736		HABP2	Q14520	24582.2	18557.4	8395.01	4384.33	0.012366
ABI3BP	Q7Z7G0	4647.6	6747.28	10943.1	15132.9	0.0101736		APOM	O95445-2	758.84	2812.04	7903.56	10593.7	0.0129528
ABI3BP	Q7Z7G0-2	4647.6	6747.28	10943.1	15132.9	0.0101736		FLNA	H7C2E7	5315.01	6073.61	7190.92	8795.3	0.0131831
ABI3BP	Q7Z7G0-3	4647.6	6747.28	10943.1	15132.9	0.0101736		F7	F5H8B0	27144.8	22219.1	20400	15359.5	0.0142028
ABI3BP	Q7Z7G0-4	4647.6	6747.28	10943.1	15132.9	0.0101736		BST1	Q10588	10221.5	12720.1	16721.3	22299.7	0.0143339
C2	Q5ST52	10077.2	13502.6	15145.2	19413	0.0128176		CFHR1	Q03591	13076.5	13260.8	13667.9	13828.5	0.0153611
TPI1	P60174	8720	13723.3	22546.5	33808.5	0.0136977		PACSIN2	Q9UNF0-2	19371.8	13520.2	11063	3767.85	0.0157267
SIGLEC5	O15389	10531.6	8436.59	7711.09	5965.2	0.0148521		PACSIN2	Q9UNF0	19371.8	13520.2	11063	3767.85	0.0157267
ABI3BP	H7C556	3650.6	6680.22	11957.8	13756	0.0155668		RBP4	Q5VY30	21578.6	20918.2	20018.9	18549.5	0.0165391
APOF	Q13790	13402.7	11933.4	8129.74	6456.78	0.0161866		RBP4	P02753	21578.6	20918.2	19987.2	18392.6	0.0199223
C19orf54	Q5BKX5-2	56.6	6043.24	17645.3	21655.7	0.0162121		NPC2	B4DQV7	6736.29	9124.83	17307	21384.8	0.0200343
C1R	F5GZR1	28108.2	19987.2	16449.4	11860.1	0.0167831		NPC2	E7EMS2	6736.29	9124.83	17307	21384.8	0.0200343
ORM1	P02763	17501.7	13808.3	8364.05	6715.42	0.0176019		NPC2	G3V2V8	6736.29	9124.83	17307	21384.8	0.0200343
NTM	Q9P121-2	2440.94	7989.72	12320.1	14330.3	0.0193674		NPC2	G3V3D1	6736.29	9124.83	17307	21384.8	0.0200343
NTM	Q9P121-3	2440.94	7989.72	12320.1	14330.3	0.0193674		NPC2	G3V3E8	6736.29	9124.83	17307	21384.8	0.0200343
NTM	Q9P121-4	2440.94	7989.72	12320.1	14330.3	0.0193674		NPC2	H0YIZ1	6736.29	9124.83	17307	21384.8	0.0200343
NTM	B7Z1I4	2440.94	7989.72	12320.1	14330.3	0.0193674		NPC2	J3KMY5	6736.29	9124.83	17307	21384.8	0.0200343
NTM	B7Z1Z5	2440.94	7989.72	12320.1	14330.3	0.0193674		NPC2	P61916	6736.29	9124.83	17307	21384.8	0.0200343
NTM	Q9P121	2440.94	7989.72	12320.1	14330.3	0.0193674		HDGF	P51858	15283.1	13594.6	7115.19	3968.89	0.022654
C2	Q8N6L6	11396.2	16658.2	18995	26696.2	0.0205098		KRT14	P02533	53198.5	35159.3	30885.3	15203.6	0.0228413
TIMP1	B4DJK3	14190.5	12678.3	8540.82	7073.08	0.02091		F10	P00742	35001.4	28044.2	24460.8	12690.6	0.024179
OSCAR	Q8IYS5-5	10767	19033.8	22998	26778.6	0.0210602		PTPRJ	Q12913	17391.3	12163.1	3586.02	1723.97	0.024624
KRT3	P12035	43487.1	31684.5	13986.3	9999.2	0.0238241		CD44	H0Y5E4	30609.3	21453.3	18549.5	5950.61	0.0255171
FETUB	Q9UGM5	6890.52	9500.08	21286.7	28890.3	0.0241507		CD44	P16070	30609.3	21453.3	18549.5	5950.61	0.0255171
PPIA	P62937	9307.18	14366.5	22320.4	24052.8	0.0244843		CD44	P16070-10	30609.3	21453.3	18549.5	5950.61	0.0255171
C1R	F5GWL0	19413	17721.6	12205.3	6149.69	0.0248678		CD44	P16070-11	30609.3	21453.3	18549.5	5950.61	0.0255171
C1R	F5H1N6	19413	17721.6	12205.3	6149.69	0.0248678		CD44	P16070-12	30609.3	21453.3	18549.5	5950.61	0.0255171
C1R	F5H3A3	19413	17721.6	12205.3	6149.69	0.0248678		CD44	P16070-13	30609.3	21453.3	18549.5	5950.61	0.0255171
KRT6B	P04259	38135.4	20707.7	4925.14	56.6	0.0249051		CD44	P16070-14	30609.3	21453.3	18549.5	5950.61	0.0255171
ITIH4	B7ZKJ8	19885.4	15708.4	12198.2	11005.5	0.025021		CD44	P16070-15	30609.3	21453.3	18549.5	5950.61	0.0255171
C2	C9JYQ5	10724.2	17132.5	19105.2	27746.6	0.0253495		CD44	P16070-16	30609.3	21453.3	18549.5	5950.61	0.0255171
ITIH4	Q14624	19885.4	15708.4	12261	11080.2	0.0254818		CD44	P16070-17	30609.3	21453.3	18549.5	5950.61	0.0255171
C2	A2ABG0	10724.2	17132.5	19069.6	27864.7	0.0264549		CD44	P16070-18	30609.3	21453.3	18549.5	5950.61	0.0255171
CAST	D6RAA8	3767.85	6680.22	19500.2	24991.7	0.027088		CD44	P16070-3	30609.3	21453.3	18549.5	5950.61	0.0255171
CAST	F8W7E0	3767.85	6680.22	19500.2	24991.7	0.027088		CD44	P16070-4	30609.3	21453.3	18549.5	5950.61	0.0255171
PEBP1	P30086	6715.42	8179.72	10759.8	15241.3	0.0278823		CD44	P16070-5	30609.3	21453.3	18549.5	5950.61	0.0255171
C2	F2Z3N2	11633	17216.1	20440.3	31213.7	0.0290088		CD44	P16070-6	30609.3	21453.3	18549.5	5950.61	0.0255171
BLVRB	P30043	8364.05	12080.9	21453.3	35001.4	0.0291256		CD44	P16070-7	30609.3	21453.3	18549.5	5950.61	0.0255171
FETUB	E9PG08	5280.05	9513.18	26696.2	45697	0.0302526		CD44	P16070-8	30609.3	21453.3	18549.5	5950.61	0.0255171
FETUB	Q9UGM5-2	5280.05	9513.18	26696.2	45697	0.0302526		CD44	P16070-9	30609.3	21453.3	18549.5	5950.61	0.0255171
CFI	D6R9Z8	19623.1	27314	30609.3	33537.1	0.0305072		APOM	O95445	758.84	2812.04	13341.2	19186.4	0.0271456
FCGR3A	C9JC71	11526.6	10174.5	6890.52	6256.17	0.0308272		CD163	H0YGZ7	10868.9	7033.66	4526.02	3406.45	0.0284861
FETUB	C9JC68	5280.05	9513.18	37052.1	49753.8	0.0332618		CHGA	P10645	16790.6	11725.8	3767.85	2511.82	0.0304489
CCL14	Q16627	7185.08	9559.82	19331.4	21978.7	0.0341805		CHGA	G5E968	16790.6	11725.8	3767.85	2511.82	0.0304489
CCL14	Q16627-2	7185.08	9559.82	19331.4	21978.7	0.0341805		CADM1	F5H125	17202.4	13888.3	5697.16	4068.82	0.0305656
KRT17	F5GWP8	39178	23256.3	21272.3	5697.16	0.034298		CADM1	H0YG94	17202.4	13888.3	5697.16	4068.82	0.0305656
ALCAM	Q6ZS95	20934.1	15203.6	11080.2	9828.55	0.0344789		PTPRJ	Q12913-2	23268.9	13741	3045.37	1136.17	0.0312252
PLGLB2	Q02325	9935.31	13622.1	31684.5	37354.5	0.0346835		NTRK2	Q16620-7	30284.3	21440.8	5785.54	3490.95	0.0320746
C1R	F5H3N3	21801.8	16429.3	8615.59	7761.65	0.036136		GOLM1	Q8NBJ4-2	25288.6	20715.4	12048.8	10844.8	0.0334355
LYVE1	Q9Y5Y7	20876.1	14100.9	5858.66	4881.05	0.0365326		ICAM1	E7ESS4	11160.9	12205.3	19256.5	22342.1	0.0346109
PPBP	P02775	12353.1	14143.1	22734.5	25131.7	0.0366462		TREML1	Q86YW5-2	16585.7	16048.5	14392.3	11978.6	0.0350861
TF	C9JVG0	22219.1	21272.3	19313.5	15643.7	0.0376957		CFL1	E9PP50	11396.2	13076.5	21078.8	30609.3	0.0363397
APOM	O95445	1723.97	2812.04	14392.3	21943.6	0.0379417		CFL1	G3V1A4	11396.2	13076.5	21078.8	30609.3	0.0363397
SERPINA10	G3V2W1	18823.1	14060.8	13325.3	10439.2	0.0391757		CFL1	P23528	11396.2	13076.5	21078.8	30609.3	0.0363397
SERPINA10	Q9UK55	18823.1	14060.8	13325.3	10439.2	0.0391757		CADM1	F5H8J9	34088.7	26696.2	25928	18061.1	0.0374745
F2	C9JV37	38355.2	32872.8	16380.8	13986.3	0.0397304		DSC1	Q08554-2	2511.82	3297.99	7490.67	12612.8	0.0395944
FGFR1	P11362-10	18213.2	17842.8	13382	9935.31	0.0401915		YWHAZ	B0AZS6	30335.6	18219.5	11044.6	8403.66	0.0396744
FGFR1	P11362-11	18213.2	17842.8	13382	9935.31	0.0401915		TREML1	Q86YW5	16316.8	15770.8	14392.3	11978.6	0.0397039
FGFR1	P11362-12	18213.2	17842.8	13382	9935.31	0.0401915		SPARC	F5H4E2	39443.1	22320.4	16600.2	10491.2	0.0408486
FGFR1	P11362-13	18213.2	17842.8	13382	9935.31	0.0401915		F2	C9JV37	35159.3	32872.8	19866.1	16542.6	0.0417055
FGFR1	P11362-8	18213.2	17842.8	13382	9935.31	0.0401915		GDI2	Q5SX91	22589.4	20212.5	9999.2	8028.48	0.0418598
FGFR1	P11362-9	18213.2	17842.8	13382	9935.31	0.0401915		TF	P02787	14407.3	17074.7	19780.8	27706.2	0.0425891
ITPR2	F5GYT5	9911.53	6102.67	3385.77	2729.84	0.0404268		DBNL	Q9UJU6	10654	11404.3	22546.5	32462.8	0.0442212
SPINK5	E5RFU9	4384.33	6921.39	7761.65	8677.65	0.0406274		DBNL	Q9UJU6-2	10654	11404.3	22546.5	32462.8	0.0442212
C1R	F5H2D0	32462.8	19244	15132.9	10135.9	0.0406927		DBNL	Q9UJU6-3	10654	11404.3	22546.5	32462.8	0.0442212
CD163	H0YGZ7	11116.2	7033.66	3513.02	2956.38	0.0406962		CFL1	E9PK25	11396.2	13076.5	19371.8	29452.8	0.0451037
IGFBP7	Q16270	6974.56	8340.33	23417.6	30420.4	0.0407794		AZGP1	P25311	9537.6	10847.6	44979.3	68199.2	0.045534
IGFBP7	Q16270-2	6974.56	8340.33	23417.6	30420.4	0.0407794		FETUB	B7Z8T3	8267.74	9513.18	19965.3	32357.5	0.0458889
FETUB	B7Z8T3	5280.05	9513.18	31940.7	37507.8	0.0409596		PARK7	Q99497	14246.4	18213.2	23879.5	38355.2	0.0461407
ATRN	O75882	16449.4	18449.2	19965.3	20277.3	0.041009		AZGP1	C9JEV0	11329.7	12261	44979.3	68199.2	0.047105
CAP1	Q01518-2	1184.34	2956.38	10591.8	21557.3	0.042506		CDH5	P33151	10174.5	10316.2	13520.2	16338.4	0.0471231
TF	F8WCI6	10272.4	12333.9	28402.2	33302.5	0.0434665		BST1	A6NC48	13088.1	13842.6	17769.7	23561.3	0.0477952
SOD2	P04179-2	12233.5	8720	2065.24	1667.16	0.0435029		LSAMP	Q13449	8322.42	7919.9	6796.69	6724.33	0.0487787
SOD2	B3KUK2	12233.5	8720	2065.24	1667.16	0.0435029		PGLYRP2	M0QYW3	12205.3	7977.52	1416.77	1322.66	0.0491029
SOD2	P04179	12233.5	8720	2065.24	1667.16	0.0435029		PGLYRP2	M0R2W8	12205.3	7977.52	1416.77	1322.66	0.0491029
MASP2	O00187	33808.5	21411.5	15677.4	12612.8	0.0438995		CD44	H0YCV9	30609.3	21453.3	20304.2	5404.65	0.0501263
FGFR1	E9PN14	19186.4	18897	13189.9	9905.29	0.0441271		CD44	H0YDW7	30609.3	21453.3	20304.2	5404.65	0.0501263
FGFR1	E9PNM3	19186.4	18897	13189.9	9905.29	0.0441271		CDH2	P19022	3385.77	8872.06	11927.1	25928	0.0501468
C6	P13671	11705.9	12198.2	16429.3	17769.7	0.0441746		CD44	H0Y2P0	30609.3	21453.3	20456.6	5813.32	0.0509126
AZGP1	P25311	7919.9	10847.6	71523	105609	0.0446391		CAP1	Q01518-2	1036.57	2956.38	16429.3	19033.8	0.0512556
AZGP1	C9JEV0	9597.12	12261	71523	105609	0.0449603		VASN	Q6EMK4	7140.19	7309.74	18288.7	28044.2	0.0513849
DBNL	B4DDD6	8615.59	12169.5	46765	84601.4	0.0449993		MAPRE1	Q15691	39178	29803	8583.01	8129.74	0.0515861
BST1	H0Y984	10443.9	12720.1	21262.6	22427.6	0.0452992		FETUB	Q9UGM5	6468.5	9500.08	14350.8	26926.3	0.051611
LSP1	E7EMG9	6634.29	7500.11	17593.2	28044.2	0.0454101		GDI2	P50395	22589.4	20212.5	8606.19	7115.19	0.0518221
DBNL	Q9UJU6	9818.97	11404.3	43487.1	70168.6	0.045537		GDI2	P50395-2	22589.4	20212.5	8606.19	7115.19	0.0518221
DBNL	Q9UJU6-2	9818.97	11404.3	43487.1	70168.6	0.045537		IGHA2	P01877	14190.5	14203.5	20489.7	25630.8	0.0521691
DBNL	Q9UJU6-3	9818.97	11404.3	43487.1	70168.6	0.045537		CD44	H0YD13	30609.3	21453.3	20564.6	5801.19	0.0526135
FGFR1	P11362-16	18549.5	18358.5	13382	9935.31	0.0455762		DBNL	B4DDD6	10421.3	12169.5	20262.8	33905.5	0.0528727
FGFR1	P11362-18	18549.5	18358.5	13382	9935.31	0.0455762		VSIG4	Q9Y279-2	55710.9	36366.6	8487.43	8764.88	0.0529397
PACSIN2	Q9UNF0-2	14019.2	13520.2	9124.83	3968.89	0.0461465		VSIG4	Q9Y279	55710.9	36366.6	8487.43	8764.88	0.0529397
PACSIN2	Q9UNF0	14019.2	13520.2	9124.83	3968.89	0.0461465		RBM8A	Q9Y5S9-2	18430.7	8907.59	3911.31	2440.94	0.0533691
C1RL	F5GWF3	25977.6	14282.8	5457.24	4068.82	0.046239		RBM8A	Q9Y5S9	18430.7	8907.59	3911.31	2440.94	0.0533691
F2	E9PIT3	37691.7	32357.5	16474.1	15055.7	0.0465538		PARK7	K7ELW0	14366.5	18198.8	23561.3	38779.3	0.0534529
F2	P00734	37640.4	32258.2	16415.8	15037	0.0466337		C1RL	H0YGP8	35955.7	20057.7	4130.86	3886.91	0.0538532
FGFR1	P11362	16882.1	16449.4	10135.9	7892.56	0.0483485		CALR	P27797	21557.3	16272.8	3650.6	3513.02	0.0542004
FGFR1	P11362-14	16882.1	16449.4	10135.9	7892.56	0.0483485		ITPR2	F5GYT5	9967.1	6102.67	3490.95	3146.15	0.0543554
FGFR1	P11362-2	16882.1	16449.4	10135.9	7892.56	0.0483485		APOA1	F8W696	8364.05	8864.08	21481.2	25581.9	0.0545652
FGFR1	P11362-20	16882.1	16449.4	10135.9	7892.56	0.0483485		NEGR1	Q7Z3B1	8200.09	8795.3	17917.7	20227.6	0.0560755
FGFR1	P11362-21	16882.1	16449.4	10135.9	7892.56	0.0483485		LSAMP	F5H5G1	8322.42	7919.9	6715.42	6687.09	0.0565819
FGFR1	P11362-3	16882.1	16449.4	10135.9	7892.56	0.0483485		LSAMP	H3BLU2	8322.42	7919.9	6715.42	6687.09	0.0565819
FGFR1	P11362-4	16882.1	16449.4	10135.9	7892.56	0.0483485		FCN3	O75636-2	20956.3	15485.2	6672.27	7033.66	0.0583257
FGFR1	P11362-5	16882.1	16449.4	10135.9	7892.56	0.0483485		CAP1	Q01518	3843.5	4642.39	16429.3	19033.8	0.0587039
FGFR1	P11362-6	16882.1	16449.4	10135.9	7892.56	0.0483485		LCAT	P04180	37873.7	27989.2	56.6	56.6	0.0593648
FGFR1	P11362-7	16882.1	16449.4	10135.9	7892.56	0.0483485		clpB	P63284	7937.57	7946.24	12221.5	17146	0.0599395
FGFR1	E7EU09	16684.7	16338.4	10135.9	7892.56	0.0498658		MST1L	Q2TV78	54320	33905.5	10943.1	11927.1	0.0604021
FGFR1	P11362-19	16684.7	16338.4	10135.9	7892.56	0.0498658		MST1L	Q2TV78-2	54320	33905.5	10943.1	11927.1	0.0604021
FGFR1	J3KNT4	16684.7	16338.4	10135.9	7892.56	0.0498658		C19orf54	Q5BKX5-2	5613.5	6043.24	12205.3	21145.5	0.0606255
NRP1	Q5JWQ6	30142	15613	7073.08	4925.14	0.0500524		MCAM	P43121	14175.2	14218.2	10333.2	8963.89	0.0614193
CFL1	E9PK25	8872.06	13076.5	29452.8	31153.3	0.0502448		YWHAZ	E7ESK7	30335.6	18219.5	8422.15	8351.02	0.0617579
NRP1	Q5JWQ4	43125.5	22118.8	7073.08	4925.14	0.0502685		YWHAZ	E7EX29	30335.6	18219.5	8422.15	8351.02	0.0617579
DBNL	F8WBG8	10316.2	11160.9	39178	51414.3	0.050381		YWHAZ	P63104	30335.6	18219.5	8422.15	8351.02	0.0617579
DBNL	B4DDP6	10316.2	11160.9	39178	51414.3	0.050381		TF	F8WCI6	9911.53	12333.9	21400.8	40475.6	0.0624615
PLG	A6PVI2	9957.61	13461.6	32258.2	35132.8	0.0507309		LTBP1	Q14766	9473.68	9559.82	5798.62	4408.54	0.0625624
PLG	Q5TEH5	9957.61	13461.6	32258.2	35132.8	0.0507309		LTBP1	Q14766-4	9473.68	9559.82	5798.62	4408.54	0.0625624
RBP4	P02753	22589.4	20918.2	18392.6	18392.6	0.0513182		ESAM	C9JIE7	15940.3	11989.1	8922	8886.52	0.06278
RBP4	Q5VY30	22589.4	20918.2	18449.2	18449.2	0.0513228		CDH2	A8MWK3	3385.77	8872.06	10844.8	24991.7	0.0631012
ALCAM	H7C543	22570.8	14994.9	11080.2	9828.55	0.0521954		CEACAM1	P13688	3146.15	6171.39	6309.09	7911.59	0.0632092
RANBP1	C9JGV6	35449	21096.3	12569.1	10695.7	0.0524254		CEACAM1	P13688-10	3146.15	6171.39	6309.09	7911.59	0.0632092
RANBP1	C9JXG8	35449	21096.3	12569.1	10695.7	0.0524254		CEACAM1	P13688-2	3146.15	6171.39	6309.09	7911.59	0.0632092
CADM1	F5H125	19359.4	13888.3	4255.89	4306.2	0.0528081		CEACAM1	P13688-8	3146.15	6171.39	6309.09	7911.59	0.0632092
CADM1	H0YG94	19359.4	13888.3	4255.89	4306.2	0.0528081		KRT6B	P04259	29082.6	20707.7	161.39	929.89	0.0632543
TF	P02787	14707.4	17074.7	27989.2	29183.4	0.0531131		MASP1	P48740	23747.8	22876.3	7919.9	5289.07	0.065108
HDGF	P51858	14060.8	13594.6	7977.52	6615.24	0.054393		FCN3	O75636	21118.3	15448	6736.29	7446.87	0.0655247
CDH2	P19022	5145.74	8872.06	28325.5	30609.3	0.0546415		CD44	H0YDX6	30609.3	21453.3	21327.8	5339.65	0.0666613
TPI1	P60174-4	7115.19	6468.5	28890.3	44979.3	0.0561103		NTRK2	Q16620-2	27989.2	21278.6	6158.48	7185.08	0.0675382
BST1	Q10588	10443.9	12720.1	20304.2	20596.3	0.0564793		NTRK2	Q16620-3	27989.2	21278.6	6158.48	7185.08	0.0675382
CAP1	Q5T0R9	1184.34	2956.38	8872.06	20876.1	0.0571187		NTRK2	Q16620-4	27989.2	21278.6	6158.48	7185.08	0.0675382
PGLYRP2	M0QYW3	15677.4	7977.52	758.84	758.84	0.0578369		NTRK2	Q16620-5	27989.2	21278.6	6158.48	7185.08	0.0675382
PGLYRP2	M0R2W8	15677.4	7977.52	758.84	758.84	0.0578369		NTRK2	Q16620-6	27989.2	21278.6	6158.48	7185.08	0.0675382
TPI1	P60174-1	7115.19	6468.5	22546.5	33808.5	0.0579736		FETUB	E9PG08	8267.74	9513.18	18008.2	34602.3	0.0690921
PTPRJ	Q12913	20489.7	12163.1	2278.76	2607.89	0.0580893		FETUB	Q9UGM5-2	8267.74	9513.18	18008.2	34602.3	0.0690921
F5	P12259	14878.5	14548.8	8436.59	6909.61	0.0581286		ADAMDEC1	O15204	8720	11866.5	11613.4	16020.9	0.0697473
ADAMDEC1	O15204	7240.08	11866.5	18628.6	18346.9	0.0582005		ADAMDEC1	O15204-2	8720	11866.5	11613.4	16020.9	0.0697473
ADAMDEC1	O15204-2	7240.08	11866.5	18628.6	18346.9	0.0582005		NTRK2	Q16620	26325	20440.3	6158.48	7185.08	0.0698222
PLG	P00747	9950.59	13357.3	34602.3	37052.1	0.0584649		ICOSLG	O75144	41794.9	31369.2	27363.8	25977.6	0.0714255
CD44	H0YCV9	22957.3	21453.3	17769.7	8996.01	0.0598367		ICOSLG	O75144-2	41794.9	31369.2	27363.8	25977.6	0.0714255
CD44	H0YDW7	22957.3	21453.3	17769.7	8996.01	0.0598367		IGLC6	P0CF74	7490.67	7564.56	9950.59	13842.6	0.0715062
APOM	O95445-2	1723.97	2812.04	5785.54	12569.1	0.0599334		CST6	Q15828	9513.18	8286.31	20715.4	26696.2	0.0724039
ARHGDIB	P52566	21578.6	12180.9	6170.03	5520.8	0.059974		ICAM1	P05362	12346.8	11502.5	21189.8	32258.2	0.0733609
PTPRG	P23470	42816.8	31213.7	14498.8	15438.4	0.0607506		TF	H7C5E8	9572.97	8566.17	20504.9	35159.3	0.075177
PTPRG	P23470-2	39443.1	29082.6	14498.8	15438.4	0.0622345		IGHA1	P01876	13986.3	13693	18047	24052.8	0.076951
ARHGDIB	F5H3P3	22100	12233.5	6170.03	5520.8	0.0622858		MASP1	C9JMA2	28325.5	26778.6	2729.84	1117.15	0.0797536
ARHGDIB	F5H6Q0	22100	12233.5	6170.03	5520.8	0.0622858		DIS3L2	Q8IYB7-2	27025	22427.6	758.84	1745.72	0.0803594
MST1	P26927	15343.3	16790.6	31153.3	54320	0.062514		TF	C9JB55	9911.53	12333.9	21978.7	47694.4	0.0811803
MST1	G3XAK1	15343.3	16790.6	31153.3	54320	0.062514		CD48	P09326	10943.1	11396.2	38779.3	91072.2	0.0823209
C1RL	F5H7C8	11957.8	10591.8	4408.54	4145.15	0.0627229		TUBA4A	A8MUB1	3892.3	4925.14	11670.1	11507.1	0.0833296
BST1	A6NC48	13563	13842.6	20596.3	22070.1	0.0631976		TUBA4A	C9JDL2	3892.3	4925.14	11670.1	11507.1	0.0833296
PTPRJ	Q12913-2	29696.7	13741	1745.72	1559.65	0.0635831		TUBA4A	C9JEV8	3892.3	4925.14	11670.1	11507.1	0.0833296
CHGA	P10645	21262.6	11725.8	1667.16	2274.48	0.0643994		TUBA4A	C9JJQ8	3892.3	4925.14	11670.1	11507.1	0.0833296
CHGA	G5E968	21262.6	11725.8	1667.16	2274.48	0.0643994		TUBA4A	C9JQ00	3892.3	4925.14	11670.1	11507.1	0.0833296
CDH2	A8MWK3	5145.74	8872.06	25219	25683.8	0.0644055		TUBA4A	P68366	3892.3	4925.14	11670.1	11507.1	0.0833296
clpB	P63284	6790.57	7946.24	10705.2	17825	0.0651357		CRP	P02741	161.39	161.39	7929.58	8827.63	0.0838666
LBP	P18428	1988.22	8891.33	8647.72	18917.4	0.06516		HBD	E9PFT6	7989.72	8322.42	18346.9	38639.5	0.0839144
CD48	P09326	8827.63	11396.2	89224	203335	0.0657476		DSC1	Q08554	2511.82	3297.99	8864.08	22320.4	0.0841931
PTPRM	J3KRV2	8340.33	8566.17	10333.2	10491.2	0.0663712		CAST	H0Y7F0	5785.54	6133.54	13914.4	14366.5	0.0848171
PTPRM	J3QRB4	8340.33	8566.17	10333.2	10491.2	0.0663712		MASP1	F8W876	29183.4	27518.4	2440.94	1667.16	0.0859492
CD44	H0Y5E4	22957.3	21453.3	17842.8	8364.05	0.0666392		F5	P12259	20323.7	14548.8	8449.62	9597.12	0.0881298
CD44	P16070	22957.3	21453.3	17842.8	8364.05	0.0666392		NRP1	Q5JWQ4	36154	22118.8	4384.33	7892.56	0.0892548
CD44	P16070-10	22957.3	21453.3	17842.8	8364.05	0.0666392		FETUB	C9JC68	8267.74	9513.18	19295.7	44241.8	0.0893622
CD44	P16070-11	22957.3	21453.3	17842.8	8364.05	0.0666392		IGHD	P01880	11374.1	12048.8	22008.8	45697	0.0906069
CD44	P16070-12	22957.3	21453.3	17842.8	8364.05	0.0666392		IGHD	P01880-2	11374.1	12048.8	22008.8	45697	0.0906069
CD44	P16070-13	22957.3	21453.3	17842.8	8364.05	0.0666392		FLNA	H0Y5F3	38355.2	19532	7190.92	8795.3	0.0908736
CD44	P16070-14	22957.3	21453.3	17842.8	8364.05	0.0666392		APOH	J3QLI0	13414.7	13414.7	20596.3	21096.3	0.091557
CD44	P16070-15	22957.3	21453.3	17842.8	8364.05	0.0666392		GPX3	P22352	203335	98453.6	29639	40015.6	0.0941569
CD44	P16070-16	22957.3	21453.3	17842.8	8364.05	0.0666392		GDI2	Q5SX87	22589.4	20212.5	2898.33	3993.48	0.0944072
CD44	P16070-17	22957.3	21453.3	17842.8	8364.05	0.0666392		GOLM1	Q8NBJ4	25288.6	20715.4	16658.2	17501.7	0.0949104
CD44	P16070-18	22957.3	21453.3	17842.8	8364.05	0.0666392		ADGRE5	K7EKV5	6680.22	7892.56	8764.88	8606.19	0.0958688
CD44	P16070-3	22957.3	21453.3	17842.8	8364.05	0.0666392		ADGRE5	K7EPE8	6680.22	7892.56	8764.88	8606.19	0.0958688
CD44	P16070-4	22957.3	21453.3	17842.8	8364.05	0.0666392		ADGRE5	K7EPP8	6680.22	7892.56	8764.88	8606.19	0.0958688
CD44	P16070-5	22957.3	21453.3	17842.8	8364.05	0.0666392		CD44	H0YD17	37507.8	22342.1	25797.3	6456.78	0.0961347
CD44	P16070-6	22957.3	21453.3	17842.8	8364.05	0.0666392		SIRPB1	Q5TFQ8	8543.46	9818.97	17939.7	17202.4	0.0981538
CD44	P16070-7	22957.3	21453.3	17842.8	8364.05	0.0666392		ANP32A	P39687	27746.6	24582.2	2065.24	3892.3	0.0982573
CD44	P16070-8	22957.3	21453.3	17842.8	8364.05	0.0666392		ANP32A	H0YN26	28454.2	25435.3	2065.24	3892.3	0.099321
CD44	P16070-9	22957.3	21453.3	17842.8	8364.05	0.0666392		CAST	E7ES10	5798.62	5501.82	13461.6	13914.4	0.102251
SLC9A3R1	B3KY21	3385.77	6634.29	14668.3	14218.2	0.0670158		PF4	P02776	3513.02	7197.78	21676.4	19413	0.102652
SLC9A3R1	O14745	3385.77	6634.29	14668.3	14218.2	0.0670158		LBP	P18428	7446.87	8891.33	23747.8	22650.5	0.103666
DSC1	Q08554	1559.65	3297.99	9516.28	9426.92	0.0673534		SERPINA10	G3V2W1	16068.2	14060.8	8710.26	9794.44	0.10393
HGFAC	Q04756	4500.81	3843.5	14645.9	26270.9	0.0673868		SERPINA10	Q9UK55	16068.2	14060.8	8710.26	9794.44	0.10393
HGFAC	D6RAR4	4500.81	3843.5	13945.1	24603.5	0.067551		ICOSLG	K4DIA0	40015.6	29452.8	27363.8	25977.6	0.10428
ICAM1	E7ESS4	11933.4	12205.3	22807.3	24955.4	0.0675615		LTBP1	C9JD84	9957.61	10537.5	8160.43	6811.7	0.1045
C1R	F5H1V0	20262.8	18693.1	11989.1	11978.6	0.0685848		F9	P00740	34602.3	22178	9597.12	12917.1	0.105003
C1R	F5H6Y3	20262.8	18693.1	11989.1	11978.6	0.0685848		C3	M0QYC8	29639	32306.3	11866.5	8200.09	0.105329
BLVRB	M0R192	8364.05	12080.9	19413	40923.4	0.0689836		PPIA	P62937	14218.2	14366.5	25683.8	56873.1	0.106376
ORM2	P19652	19780.8	13862	9105.5	9307.18	0.0691608		CAST	B7Z574	5965.2	5520.8	13914.4	14366.5	0.106641
LCAT	P04180	34602.3	27989.2	56.6	161.39	0.0693152		CAST	E7EQ12	5965.2	5520.8	13914.4	14366.5	0.106641
LRG1	P02750	18515	15290	15448	13244	0.069891		CAST	E7EQA0	5965.2	5520.8	13914.4	14366.5	0.106641
CD44	H0YD13	22957.3	21453.3	17732.5	7490.67	0.0712597		CAST	E7EVY3	5965.2	5520.8	13914.4	14366.5	0.106641
CDH5	H3BPG1	7728.35	7711.09	19567.4	22100	0.0713035		CAST	E9PCH5	5965.2	5520.8	13914.4	14366.5	0.106641
CDH5	I3L1J2	7728.35	7711.09	19567.4	22100	0.0713035		CAST	E9PDE4	5965.2	5520.8	13914.4	14366.5	0.106641
CD14	P08571	16516.4	16316.8	13693	13414.7	0.0715552		CAST	H0Y9H6	5965.2	5520.8	13914.4	14366.5	0.106641
VSIG4	Q9Y279-2	40923.4	36366.6	6921.39	6025.74	0.0724944		CAST	H0YD33	5965.2	5520.8	13914.4	14366.5	0.106641
VSIG4	Q9Y279	40923.4	36366.6	6921.39	6025.74	0.0724944		CAST	P20810	5965.2	5520.8	13914.4	14366.5	0.106641
PROC	H7BYX9	29082.6	15190.7	4881.05	5404.65	0.0735082		CAST	P20810-2	5965.2	5520.8	13914.4	14366.5	0.106641
PI16	Q6UXB8	21411.5	20564.6	13808.3	13502.6	0.0739091		CAST	P20810-3	5965.2	5520.8	13914.4	14366.5	0.106641
ICAM2	J3QKR4	6209.19	8963.89	19623.1	19186.4	0.0745133		CAST	P20810-4	5965.2	5520.8	13914.4	14366.5	0.106641
ICAM2	J3QQX6	6209.19	8963.89	19623.1	19186.4	0.0745133		CAST	P20810-5	5965.2	5520.8	13914.4	14366.5	0.106641
ICAM2	J3QRQ1	6209.19	8963.89	19623.1	19186.4	0.0745133		CAST	P20810-6	5965.2	5520.8	13914.4	14366.5	0.106641
ICAM2	J3QRT5	6209.19	8963.89	19623.1	19186.4	0.0745133		CAST	P20810-7	5965.2	5520.8	13914.4	14366.5	0.106641
ICAM2	P13598	6209.19	8963.89	19623.1	19186.4	0.0745133		CAST	P20810-8	5965.2	5520.8	13914.4	14366.5	0.106641
CAP1	Q5T0R1	2898.33	4306.2	8872.06	20876.1	0.0752625		CAST	P20810-9	5965.2	5520.8	13914.4	14366.5	0.106641
CAP1	Q5T0R2	2898.33	4306.2	8872.06	20876.1	0.0752625		CFH	P08603	12245.1	12612.8	13249.9	13088.1	0.10687
CAP1	Q5T0R3	2898.33	4306.2	8872.06	20876.1	0.0752625		HP	H3BMJ7	10537.5	11080.2	40015.6	39178	0.108131
CAP1	Q5T0R4	2898.33	4306.2	8872.06	20876.1	0.0752625		F2	E9PIT3	30223.9	32357.5	19727.3	16790.6	0.108912
CAP1	Q5T0R5	2898.33	4306.2	8872.06	20876.1	0.0752625		TMIGD3	Q6P2N6	7895.24	6225.36	20057.7	51414.3	0.109761
CAP1	Q5T0R6	2898.33	4306.2	8872.06	20876.1	0.0752625		TMIGD3	Q5QNY8	7895.24	6225.36	20057.7	51414.3	0.109761
CAP1	Q5T0R7	2898.33	4306.2	8872.06	20876.1	0.0752625		KRT17	F5GWP8	23533.2	23256.3	13622.1	14067.4	0.110185
LCN2	P80188	17434.4	14668.3	6736.29	7376.15	0.0754636		ESAM	Q96AP7	15940.3	11989.1	6687.09	8184.03	0.11025
ALCAM	F5GXJ9	21078.8	14614	7995.69	8797.46	0.0755519		PROC	H7BYX9	20115.4	15190.7	4425.11	7073.08	0.110582
ALCAM	Q13740	21189.8	14645.9	7995.69	8797.46	0.0755778		NEGR1	Q8N440	9410.89	10333.2	21453.3	20440.3	0.110796
ALCAM	Q13740-2	21189.8	14645.9	7995.69	8797.46	0.0755778		CD5L	O43866	8436.59	7952.95	15424.6	15770.8	0.111158
ICAM1	K7EKL8	13622.1	11705.9	25630.8	35850.1	0.0763385		APOH	P02749	14392.3	13756	17297.4	24765.1	0.11383
IGF2	P01344	8525.77	8403.66	16516.4	29639	0.0770114		OSMR	Q99650	44979.3	11329.7	1667.16	758.84	0.114755
IGF2	P01344-2	8525.77	8403.66	16516.4	29639	0.0770114		PPIAL4A	Q9Y536	18592.3	19595.2	20277.3	26270.9	0.115347
IGF2	P01344-3	8525.77	8403.66	16516.4	29639	0.0770114		F2	P00734	30142	32258.2	19313.5	17189.6	0.117194
HPX	P02790	31940.7	28108.2	18854.6	19885.4	0.0782103		PEBP1	P30086	8386.1	8179.72	10365	16316.8	0.117421
C1S	P09871	32209.2	28402.2	4935.11	5145.74	0.0789726		CALR	K7EJB9	20370.7	15359.5	3886.91	6989.31	0.119426
SCGB1A1	E9PN95	6399.46	7822.3	8422.15	13088.1	0.0790773		DSP	P15924-2	28560	40923.4	37052.1	58895.1	0.119876
OXSR1	O95747	19027.6	11705.9	4384.33	5421.04	0.0797635		LTBP1	E7EV71	9597.12	10247	8160.43	6811.7	0.120856
SHBG	B0FWH6	30609.3	18047	8566.17	9537.6	0.0808163		LTBP1	Q14766-2	9597.12	10247	8160.43	6811.7	0.120856
SHBG	I3L2F1	30609.3	18047	8566.17	9537.6	0.0808163		LTBP1	Q14766-3	9597.12	10247	8160.43	6811.7	0.120856
SHBG	I3L4B9	30609.3	18047	8566.17	9537.6	0.0808163		LTBP1	Q14766-5	9597.12	10247	8160.43	6811.7	0.120856
ALB	H7C013	16658.2	20982.6	20400	27144.8	0.082421		CADM1	Q9BY67-2	18219.5	15384.8	8286.31	10174.5	0.121013
F9	P00740	38779.3	22178	6802.8	9153.51	0.0834113		CADM1	Q9BY67-3	18219.5	15384.8	8286.31	10174.5	0.121013
CD44	H0YDX6	22957.3	21453.3	18763.2	8615.59	0.0862014		CADM1	Q9BY67-4	18219.5	15384.8	8286.31	10174.5	0.121013
CD44	H0Y2P0	22957.3	21453.3	18549.5	7822.3	0.0871061		CADM1	Q9BY67-5	18219.5	15384.8	8286.31	10174.5	0.121013
EFNB2	P52799	8773.02	8297.94	6133.54	6309.09	0.0874931		CAST	D6RAA8	6650.77	6680.22	9572.97	9364.06	0.121133
CD59	E9PNW4	8436.59	12968.3	32357.5	89224	0.0899117		CAST	F8W7E0	6650.77	6680.22	9572.97	9364.06	0.121133
CD59	E9PR17	8436.59	12968.3	32357.5	89224	0.0899117		PRDX2	A6NIW5	11613.4	9905.29	25077.7	67589.7	0.121213
CD59	P13987	8436.59	12968.3	32357.5	89224	0.0899117		CADM1	Q9BY67	18153.7	15343.3	8286.31	10174.5	0.121605
B2M	H0YLF3	12205.3	8710.26	2274.48	3490.95	0.0910199		SERPINA4	P29622	19105.2	16058.2	5501.82	8017.41	0.123338
CORO1C	B4E3S0	758.84	758.84	30276.8	32209.2	0.0923096		GP6	K7EIW7	14203.5	16903.8	8555.89	3045.37	0.123937
CORO1C	H0YHL7	758.84	758.84	30276.8	32209.2	0.0923096		F9	Q5FBE1	27363.8	20684.5	8461.99	12221.5	0.124072
CORO1C	Q9ULV4	758.84	758.84	30276.8	32209.2	0.0923096		F10	B7ZBK1	35587.3	30001.9	30335.6	10077.2	0.125115
CORO1C	A7MAP0	758.84	758.84	30276.8	32209.2	0.0923096		KRT1	P04264	23215.4	22367	5965.2	7946.24	0.125605
CORO1C	A7MAP1	758.84	758.84	30276.8	32209.2	0.0923096		PPIA	Q567Q0	10767	4130.86	25581.9	62306.1	0.125809
SOD3	P08294	36682.6	20634.4	21304.2	13828.5	0.0923454		CAST	B7Z468	5965.2	5520.8	13656.1	13414.7	0.126173
HP	H0Y300	24582.2	33215.5	33382	55710.9	0.0925384		SERPINC1	P01008	19965.3	26019.6	29452.8	28402.2	0.126194
VASN	Q6EMK4	8764.88	7309.74	14561	22807.3	0.0936738		C1R	F5GWL0	17537.7	17721.6	4959.41	5842.46	0.126269
SELENBP1	H0Y532	4959.41	1866.99	16020.9	25077.7	0.0957037		C1R	F5H1N6	17537.7	17721.6	4959.41	5842.46	0.126269
ICAM1	P05362	14081.7	11502.5	25151.5	30885.3	0.0969519		C1R	F5H3A3	17537.7	17721.6	4959.41	5842.46	0.126269
KRT14	P02533	76930.8	35159.3	43125.5	8773.02	0.0970757		APOF	Q13790	12320.1	11933.4	7564.56	8216.2	0.126518
SELENBP1	A6PVW9	4959.41	1866.99	15424.6	24203.2	0.097964		FGFR1	P11362	17825	16449.4	16000.8	8422.15	0.127398
NEGR1	Q7Z3B1	7822.3	8795.3	27706.2	27434.8	0.0980478		FGFR1	P11362-14	17825	16449.4	16000.8	8422.15	0.127398
CD44	H0YD17	25683.8	22342.1	21557.3	9591.45	0.099394		FGFR1	P11362-2	17825	16449.4	16000.8	8422.15	0.127398
LCN2	P80188-2	35001.4	22468	13723.3	15485.2	0.100378		FGFR1	P11362-20	17825	16449.4	16000.8	8422.15	0.127398
FCGR3A	H0Y755	12080.9	10094	19885.4	23815.4	0.102029		FGFR1	P11362-21	17825	16449.4	16000.8	8422.15	0.127398
FCGR3A	M9MML0	12080.9	10094	19885.4	23815.4	0.102029		FGFR1	P11362-3	17825	16449.4	16000.8	8422.15	0.127398
FCGR3A	P08637	12080.9	10094	19885.4	23815.4	0.102029		FGFR1	P11362-4	17825	16449.4	16000.8	8422.15	0.127398
TPM4	P67936-2	13278.9	12521	5681.23	6209.19	0.102131		FGFR1	P11362-5	17825	16449.4	16000.8	8422.15	0.127398
TPM4	P67936	13278.9	12521	5681.23	6209.19	0.102131		FGFR1	P11362-6	17825	16449.4	16000.8	8422.15	0.127398
CFL1	E9PP50	8872.06	13076.5	30142	27561.6	0.102191		FGFR1	P11362-7	17825	16449.4	16000.8	8422.15	0.127398
CFL1	G3V1A4	8872.06	13076.5	30142	27561.6	0.102191		CHL1	C9JH37	11989.1	10868.9	14794.3	22734.5	0.127857
CFL1	P23528	8872.06	13076.5	30142	27561.6	0.102191		CHL1	C9JW79	11989.1	10868.9	14794.3	22734.5	0.127857
CAP1	Q01518	5537.05	4642.39	10591.8	21557.3	0.102787		CHL1	C9JEY3	11978.6	10844.8	14794.3	22734.5	0.127881
CRKL	P46109	2278.76	2140.65	17202.4	17537.7	0.102793		NRP1	Q5JWQ6	21096.3	15613	4384.33	7892.56	0.129185
DBNL	H0Y5J4	9983.98	12578.8	18823.1	17501.7	0.103471		KRT3	P12035	67589.7	31684.5	8470.91	16429.3	0.129303
AKIRIN1	Q9H9L7-2	58895.1	32688.3	6650.77	13341.2	0.103586		MMRN1	Q13201-2	5339.65	3406.45	3224.53	2956.38	0.129839
FCN3	O75636-2	27025	15485.2	3911.31	6921.39	0.104208		HGFAC	D6RAR4	4384.33	3843.5	22650.5	21327.8	0.130273
FCN3	O75636	28585.1	15448	4526.02	7273.67	0.105059		F10	Q5JVE8	35587.3	30001.9	30609.3	9983.98	0.131026
F9	Q5FBE1	32258.2	20684.5	6225.36	10094	0.105793		HGFAC	Q04756	4384.33	3843.5	23533.2	21906	0.133467
IGLC6	P0CF74	9537.6	7564.56	16658.2	20304.2	0.10604		CFHR5	Q9BXR6	13808.3	15569.4	10847.6	4306.2	0.133494
MASP1	F8W876	29285.7	27518.4	1322.66	3045.37	0.107169		SERPINA1	G3V387	6921.39	6672.27	8267.74	14100.9	0.141346
PTGDS	P41222	21453.3	14561	10834.5	11502.5	0.107285		SPARC	P09486	38779.3	38639.5	10443.9	14350.8	0.142307
PTGDS	H0Y5A1	21453.3	14561	10834.5	11502.5	0.107285		CUTA	C9IZQ5	8819	9950.59	12111.3	28890.3	0.143175
MAPRE1	Q15691	34689.2	29803	7428.63	10943.1	0.107347		OSCAR	Q8IYS5-5	12720.1	19033.8	17478.2	40923.4	0.145444
C1RL	F5H6S5	12048.8	11692.9	4642.39	5046.81	0.108426		OSCAR	Q8IYS5-2	13189.9	16000.8	17478.2	40923.4	0.146457
SELENOP	P49908	17252.8	16030.8	20634.4	26325	0.108474		OSCAR	Q8IYS5	13189.9	16000.8	17478.2	40923.4	0.146457
IGKC	P01834	13945.1	18995	20489.7	41794.9	0.108477		GP6	Q9HCN6	114765	25151.5	18392.6	8841.84	0.146876
MASP1	C9JMA2	27614.2	26778.6	1559.65	2812.04	0.110106		GP6	Q9HCN6-2	114765	25151.5	18185.4	8864.08	0.146994
SELENBP1	Q13228	4959.41	1866.99	13914.4	19866.1	0.11154		GP6	Q9HCN6-3	114765	25151.5	18185.4	8864.08	0.146994
SERPINA4	P29622	21118.3	16058.2	3968.89	6890.52	0.111978		CD44	E9PKC6	26019.6	19567.4	22070.1	4526.02	0.148467
SH3BGRL3	Q9H299	13361.8	7538.65	3767.85	4733.03	0.112696		CD44	Q86UZ1	12326.6	14914.5	8886.52	3297.99	0.148625
C3	M0QYC8	30458.9	32306.3	21278.6	19072.5	0.112915		CD44	P16070-19	12326.6	14914.5	8886.52	3297.99	0.148625
TF	H7C5E8	8395.01	8566.17	35159.3	34088.7	0.113647		C8A	P07357	21906	22570.8	12261	13278.9	0.148815
CFB	C9JRT3	26861.1	20141.6	20018.9	18192.8	0.114835		CUTA	C9IZG4	8872.06	8615.59	12111.3	28890.3	0.149292
SELENBP1	Q13228-3	4959.41	1866.99	13667.9	19131.8	0.115021		CUTA	O60888	8872.06	8615.59	12111.3	28890.3	0.149292
CFD	P00746	13502.6	11942.7	17327.8	20684.5	0.115312		CUTA	O60888-2	8872.06	8615.59	12111.3	28890.3	0.149292
FLNA	H0Y5F3	56873.1	19532	9757.05	8216.2	0.115976		CUTA	O60888-3	8872.06	8615.59	12111.3	28890.3	0.149292
GP6	K7EIW7	15448	16903.8	5537.05	4384.33	0.117642		SIRPA	P78324-2	8508.81	8364.05	19885.4	18198.8	0.149583
IGLC1	P0CG04	9553.62	8449.62	11927.1	15270.5	0.117725		SIRPA	P78324-4	8508.81	8364.05	19885.4	18198.8	0.149583
IGLC2	P0CG05	9553.62	8449.62	11927.1	15270.5	0.117725		SIRPA	P78324	8508.81	8364.05	19885.4	18198.8	0.149583
IGLC3	P0CG06	9553.62	8449.62	11927.1	15270.5	0.117725		FGFR1	E7EU09	17307	16338.4	16000.8	8422.15	0.150248
CFP	E9PAQ1	4306.2	2148.18	15055.7	17132.5	0.118839		FGFR1	P11362-19	17307	16338.4	16000.8	8422.15	0.150248
C4A	P0C0L4	22771.4	24418.4	19131.8	12320.1	0.118956		FGFR1	J3KNT4	17307	16338.4	16000.8	8422.15	0.150248
BST1	H0Y9Q9	10443.9	12720.1	21527.9	19637.5	0.119465		OSCAR	Q8IYS5-3	13563	17350.1	17478.2	40923.4	0.152899
HP	J3KRH2	25581.9	32209.2	35449	34689.2	0.120407		OSCAR	Q8IYS5-4	13563	17350.1	17478.2	40923.4	0.152899
C4B_2	P0C0L5	25797.3	27746.6	21655.7	13382	0.121758		OSCAR	Q8IYS5-6	13563	17350.1	17478.2	40923.4	0.152899
VSIG4	H7C062	40923.4	36366.6	9955.14	14794.3	0.121919		OSCAR	Q8IYS5-7	13563	17350.1	17478.2	40923.4	0.152899
C1S	F8WCZ6	33537.1	35449	4935.11	5145.74	0.122622		FCGR3B	E9PNY5	7946.24	7376.15	30001.9	26638.8	0.153891
LMAN2	D6RDX1	19727.3	24203.2	84601.4	76930.8	0.122711		TIMP1	Q5H9B5	37354.5	23417.6	105609	105609	0.154228
YWHAZ	E7ESK7	53198.5	18219.5	5798.62	7415.19	0.123534		FCGR3A	C9JC71	11005.5	10174.5	5339.65	6672.27	0.154498
YWHAZ	E7EX29	53198.5	18219.5	5798.62	7415.19	0.123534		MTPN	P58546	11507.1	11927.1	5950.61	6615.24	0.154614
YWHAZ	P63104	53198.5	18219.5	5798.62	7415.19	0.123534		TPI1	P60174-4	5501.82	6468.5	28325.5	167749	0.156856
SHBG	B0FWH5	30609.3	18047	19295.7	14282.8	0.123592		TPI1	P60174-1	5501.82	6468.5	20782.7	114765	0.157014
CTBS	Q01459	14325.1	13189.9	7564.56	8720	0.124406		CD97	P48960	7273.67	7115.19	8764.88	8606.19	0.157885
S100A8	P05109	15270.5	14707.4	22589.4	47694.4	0.124588		CD97	P48960-2	7273.67	7115.19	8764.88	8606.19	0.157885
TAGLN2	P37802	10654	11019.2	11385.2	14325.1	0.125327		CD97	P48960-3	7273.67	7115.19	8764.88	8606.19	0.157885
CFP	P27918	4306.2	2148.18	15863	17327.8	0.125451		ATF6B	Q99941	5697.16	7428.63	7937.57	7761.65	0.158257
FGG	C9JC84	17645.3	12878.5	12678.3	11705.9	0.126139		ATF6B	Q99941-2	5697.16	7428.63	7937.57	7761.65	0.158257
FGG	C9JEU5	17645.3	12878.5	12678.3	11705.9	0.126139		CFH	Q5TFM2	11633	11906	11087	7977.52	0.161458
FGG	P02679	17645.3	12878.5	12678.3	11705.9	0.126139		FCGR3B	H0Y4U3	7946.24	7376.15	23360.4	20715.4	0.162958
SHBG	P04278-5	35159.3	15270.5	11267.3	10158.4	0.126146		FCGR3B	M9MML6	7946.24	7376.15	23360.4	20715.4	0.162958
DSC1	Q08554-2	1559.65	3297.99	8525.77	7153.84	0.126281		COL6A3	E7ENL6	5136.28	1184.34	34602.3	31542.1	0.163809
SHBG	I3L2X4	35347.5	15283.1	11267.3	10158.4	0.126605		COL6A3	P12111	5136.28	1184.34	34602.3	31542.1	0.163809
MASP1	P48740	24765.1	22876.3	5842.46	8647.72	0.126975		COL6A3	P12111-2	5136.28	1184.34	34602.3	31542.1	0.163809
CAST	H0Y7F0	4425.11	6133.54	23900.7	21118.3	0.127309		COL6A3	P12111-4	5136.28	1184.34	34602.3	31542.1	0.163809
CALR	K7EJB9	15719.7	15359.5	2426.46	3843.5	0.127648		ATF6B	H0Y7D7	5950.61	7761.65	9410.89	8583.01	0.166924
IGLL5	B9A064	9553.62	8449.62	11526.6	14654.1	0.128146		TPI1	P60174	8797.46	13723.3	20782.7	114765	0.167707
CD14	D6RFL4	15156.4	16721.3	16171.1	18087	0.12897		CHL1	C9J905	13756	13634.6	14794.3	22734.5	0.169539
C4B	F5GXS0	25077.7	26926.3	21676.4	14246.4	0.129333		LCN2	P80188-2	38135.4	22468	8017.41	15485.2	0.171615
OSMR	Q99650	47694.4	11329.7	161.39	1416.77	0.130188		CD14	D6RFL4	15677.4	16721.3	10750.6	11267.3	0.183023
RBM8A	Q9Y5S9-2	33302.5	8907.59	1866.99	2464.51	0.131136		C1S	F8WCZ6	35449	35449	3993.48	11705.9	0.183838
RBM8A	Q9Y5S9	33302.5	8907.59	1866.99	2464.51	0.131136		PLG	P00747	12521	13357.3	23815.4	20684.5	0.185
PPIA	C9J5S7	10966.8	19595.2	18744.8	21801.8	0.134101		CORO1C	B4E3S0	4145.15	758.84	26980.9	23215.4	0.186299
PPIA	F8WE65	10966.8	19595.2	18744.8	21801.8	0.134101		CORO1C	H0YHL7	4145.15	758.84	26980.9	23215.4	0.186299
NTRK2	Q16620-7	18198.8	21440.8	5339.65	3146.15	0.134185		CORO1C	Q9ULV4	4145.15	758.84	26980.9	23215.4	0.186299
SHBG	P04278	29803	16942.6	13846.5	13842.6	0.134566		CORO1C	A7MAP0	4145.15	758.84	26980.9	23215.4	0.186299
SHBG	I3L145	29803	16942.6	13846.5	13842.6	0.134566		CORO1C	A7MAP1	4145.15	758.84	26980.9	23215.4	0.186299
CST3	P01034	44979.3	36154	68199.2	146617	0.13466		HBB	P02070	34306.3	39178	12886.7	15103.6	0.186438
PPIA	Q567Q0	1416.77	4130.86	22299.7	18430.7	0.135709		PFN1	K7EJ44	16516.4	17196.8	17964.7	36154	0.187477
CACNA2D1	P54289-2	14952.7	9967.1	8773.02	8784.97	0.135839		PFN1	P07737	16516.4	17196.8	18198.8	39443.1	0.187742
CACNA2D1	P54289-3	14952.7	9967.1	8773.02	8784.97	0.135839		XPO6	D3DWF9	8647.72	3490.95	13007.6	20115.4	0.194485
GC	D6RBJ7	26270.9	27864.7	20684.5	19500.2	0.136027		TLN1	Q9Y490	7761.65	8797.46	8465.19	19431.3	0.19508
SIGLEC14	Q08ET2	10365	8160.43	7197.78	7500.11	0.137423		C1S	P09871	30085.2	28402.2	3993.48	11705.9	0.195521
ITIH4	H7C0L5	20400	15225.4	8286.31	10906.1	0.137518		HSPA8	E9PI65	9591.45	12690.6	2607.89	2065.24	0.195777
CAST	E7ES10	2426.46	5501.82	22943.2	18897	0.137534		RNASE2	P10153	9955.14	3586.02	13278.9	49753.8	0.19876
IGFBP2	C9JMY1	6724.33	10834.5	35001.4	29452.8	0.137786		VTN	P04004	24203.2	27144.8	10527	12667.5	0.199556
GSN	P06396-2	32306.3	30223.9	7988.54	12198.2	0.138573		OAF	Q86UD1	8216.2	8827.63	8566.17	15061.9	0.200061
GSN	P06396-3	32306.3	30223.9	7988.54	12198.2	0.138573		NECTIN1	Q15223	10272.4	9828.55	18213.2	16171.1	0.200348
PF4	P02776	7073.08	7197.78	27614.2	24930.4	0.139703		SOD2	P04179-2	11889.3	8720	1723.97	5136.28	0.200474
C1RL	H0YGP8	28744	20057.7	3490.95	9364.06	0.140808		SOD2	B3KUK2	11889.3	8720	1723.97	5136.28	0.200474
SPARC	F5H4E2	45697	22320.4	8229.19	13785.8	0.14122		SOD2	P04179	11889.3	8720	1723.97	5136.28	0.200474
CD44	Q86UZ1	12808	14914.5	6149.69	4642.39	0.141268		C19orf54	Q5BKX5-3	5613.5	6043.24	5907.76	11692.9	0.200883
CD44	P16070-19	12808	14914.5	6149.69	4642.39	0.141268		ACTG1	I3L1U9	89224	22734.5	47694.4	6796.69	0.201124
B4GAT1	O43505	7153.84	3767.85	12968.3	18276.2	0.142012		ACTG1	I3L3I0	89224	22734.5	47694.4	6796.69	0.201124
YWHAZ	B0AZS6	53198.5	18219.5	4500.81	8841.84	0.142268		ACTG1	I3L4N8	89224	22734.5	47694.4	6796.69	0.201124
CD5L	O43866	8566.17	7952.95	19205.1	18185.4	0.14334		FGL2	Q14314	11933.4	10527	29082.6	24831.4	0.202026
BST1	H0Y8G4	10443.9	12720.1	21189.8	18744.8	0.14341		CTSD	C9JH19	7892.56	10501.1	9495.2	44979.3	0.203652
IGHD	P01880	11107.7	12048.8	25484	22876.3	0.145422		IFT88	F5H6C2	11942.7	11633	4306.2	6634.29	0.204056
IGHD	P01880-2	11107.7	12048.8	25484	22876.3	0.145422		PLG	A6PVI2	12578.8	13461.6	21272.3	18449.2	0.205317
IFT88	F5H6C2	12667.5	11633	3406.45	5289.07	0.145914		PLG	Q5TEH5	12578.8	13461.6	21272.3	18449.2	0.205317
SERPINC1	P01008	16819.6	26019.6	28744	27989.2	0.150053		TARDBP	K7EJ99	4733.03	2211.08	2140.65	2126.96	0.208848
GC	D6RF35	25928	27706.2	20115.4	19295.7	0.151639		TARDBP	K7EJM5	4733.03	2211.08	2140.65	2126.96	0.208848
CAST	B7Z574	5785.54	5520.8	23900.7	21118.3	0.151804		TARDBP	K7EN94	4733.03	2211.08	2140.65	2126.96	0.208848
CAST	E7EQ12	5785.54	5520.8	23900.7	21118.3	0.151804		TARDBP	G3V162	4733.03	2211.08	2140.65	2126.96	0.208848
CAST	E7EQA0	5785.54	5520.8	23900.7	21118.3	0.151804		TARDBP	Q13148	4733.03	2211.08	2140.65	2126.96	0.208848
CAST	E7EVY3	5785.54	5520.8	23900.7	21118.3	0.151804		TARDBP	B1AKP7	4733.03	2211.08	2140.65	2126.96	0.208848
CAST	E9PCH5	5785.54	5520.8	23900.7	21118.3	0.151804		PROCR	Q9UNN8	24930.4	18430.7	30223.9	203335	0.211262
CAST	E9PDE4	5785.54	5520.8	23900.7	21118.3	0.151804		C2	F2Z3N2	12054.4	17216.1	16632	17391.3	0.213935
CAST	H0Y9H6	5785.54	5520.8	23900.7	21118.3	0.151804		CRKL	P46109	6974.56	2140.65	10759.8	16000.8	0.214463
CAST	H0YD33	5785.54	5520.8	23900.7	21118.3	0.151804		SELENBP1	Q13228-3	8555.89	1866.99	21943.6	22589.4	0.214713
CAST	P20810	5785.54	5520.8	23900.7	21118.3	0.151804		SERPINA6	G3V4V7	5404.65	5404.65	6149.69	5915.1	0.216044
CAST	P20810-2	5785.54	5520.8	23900.7	21118.3	0.151804		DPEP2	Q9H4A9	13634.6	12221.5	22427.6	20323.7	0.216111
CAST	P20810-3	5785.54	5520.8	23900.7	21118.3	0.151804		MBL2	P11226	20277.3	17434.4	17268.8	17378.5	0.216383
CAST	P20810-4	5785.54	5520.8	23900.7	21118.3	0.151804		SERPIND1	P05546	25484	30885.3	5404.65	8907.59	0.21836
CAST	P20810-5	5785.54	5520.8	23900.7	21118.3	0.151804		BTD	A6NHF2	21189.8	25581.9	16684.7	13551	0.218768
CAST	P20810-6	5785.54	5520.8	23900.7	21118.3	0.151804		TAGLN2	P37802	10906.1	11019.2	11107.7	32209.2	0.220517
CAST	P20810-7	5785.54	5520.8	23900.7	21118.3	0.151804		PLXDC2	Q6UX71-2	36682.6	35850.1	7500.11	17252.8	0.221096
CAST	P20810-8	5785.54	5520.8	23900.7	21118.3	0.151804		PLXDC2	Q6UX71	36682.6	35850.1	7500.11	17252.8	0.221096
CAST	P20810-9	5785.54	5520.8	23900.7	21118.3	0.151804		BTD	P43251	21228.4	25683.8	14431	13096.6	0.221189
APOH	J3KS17	13461.6	13986.3	21578.6	19965.3	0.1523		BTD	B4DLJ9	21228.4	25683.8	14431	13096.6	0.221189
LTBP1	Q14766	7929.58	9559.82	11404.3	10589.1	0.153477		BTD	F8W1Q3	21228.4	25683.8	14431	13096.6	0.221189
LTBP1	Q14766-4	7929.58	9559.82	11404.3	10589.1	0.153477		HBB	P68871	13471.4	13828.5	13634.6	35955.7	0.221693
CDK5RAP2	Q96SN8-2	11889.3	4647.6	5136.28	3385.77	0.154711		IGF2	P01344	9971.38	8403.66	22734.5	19223.6	0.222284
CDK5RAP2	Q96SN8-4	11889.3	4647.6	5136.28	3385.77	0.154711		IGF2	P01344-2	9971.38	8403.66	22734.5	19223.6	0.222284
GSN	P06396	30001.9	29885	8297.94	12163.1	0.156169		IGF2	P01344-3	9971.38	8403.66	22734.5	19223.6	0.222284
CFHR5	Q9BXR6	13189.9	15569.4	6790.87	5457.24	0.156615		CACNA2D1	P54289-2	12111.3	9967.1	6073.61	8267.74	0.222377
HBD	E9PFT6	9955.14	8322.42	19049.3	18719	0.156749		CACNA2D1	P54289-3	12111.3	9967.1	6073.61	8267.74	0.222377
ACTG1	I3L1U9	98453.6	22734.5	15569.4	11107.7	0.157896		APOB	P04114	8422.15	2607.89	11404.3	20057.7	0.224298
ACTG1	I3L3I0	98453.6	22734.5	15569.4	11107.7	0.157896		JCHAIN	P01591	10406.3	10767	10393	4145.15	0.22547
ACTG1	I3L4N8	98453.6	22734.5	15569.4	11107.7	0.157896		LSAMP	C9J5G3	10491.2	9935.31	10273.6	9591.45	0.226659
VTN	P04004	26325	27144.8	11107.7	13325.3	0.157919		HBA2	G3V1N2	10439.2	10068.9	10077.2	73177.5	0.228383
NEGR1	Q8N440	8302.92	10333.2	30885.3	25842.5	0.15792		HBA2	P69905	10439.2	10068.9	9983.98	71523	0.22925
CADM1	F5H8J9	27144.8	26696.2	29183.4	41144.5	0.158053		SOD3	P08294	36366.6	20634.4	31213.7	7309.74	0.230077
COTL1	Q14019	48455.7	19965.3	7185.08	12959.2	0.158813		NEXN	Q0ZGT2-3	4500.81	3419.94	4145.15	33215.5	0.232059
SELP	Q5R349	8403.66	10224	25683.8	21676.4	0.159119		NEXN	Q0ZGT2-4	4500.81	3419.94	4145.15	33215.5	0.232059
SELP	P16109	8403.66	10224	25683.8	21676.4	0.159119		NEXN	Q0ZGT2	4500.81	3419.94	4145.15	33215.5	0.232059
SELP	Q5R345	8179.72	10524.8	26638.8	22219.1	0.159181		SLC9A3R1	B3KY21	6921.39	6634.29	7240.08	7381.23	0.233084
FCGR3B	H0Y4U3	11654.3	7376.15	17350.1	23360.4	0.161846		SLC9A3R1	O14745	6921.39	6634.29	7240.08	7381.23	0.233084
FCGR3B	M9MML6	11654.3	7376.15	17350.1	23360.4	0.161846		PLGLB2	Q02325	13048.8	13622.1	23215.4	19500.2	0.234095
NPC2	B4DQV7	3886.91	9124.83	48455.7	37640.4	0.162058		CPEB1	H3BPD6	15613	14117.2	15569.4	25435.3	0.234475
NPC2	E7EMS2	3886.91	9124.83	48455.7	37640.4	0.162058		DPEP2	Q9H4A9-2	14034.9	11957.8	22427.6	20323.7	0.240428
NPC2	G3V2V8	3886.91	9124.83	48455.7	37640.4	0.162058		APOH	J3QRN2	14060.8	13563	13888.3	20400	0.240475
NPC2	G3V3D1	3886.91	9124.83	48455.7	37640.4	0.162058		MPO	P05164	20715.4	30142	1117.15	2729.84	0.241363
NPC2	G3V3E8	3886.91	9124.83	48455.7	37640.4	0.162058		LAMA3	Q16787	19244	24603.5	9074.09	9513.18	0.241848
NPC2	H0YIZ1	3886.91	9124.83	48455.7	37640.4	0.162058		LAMA3	K7EIP4	19244	24603.5	9074.09	9513.18	0.241848
NPC2	J3KMY5	3886.91	9124.83	48455.7	37640.4	0.162058		LAMA3	Q16787-1	19244	24603.5	9074.09	9513.18	0.241848
NPC2	P61916	3886.91	9124.83	48455.7	37640.4	0.162058		LAMA3	Q16787-3	19244	24603.5	9074.09	9513.18	0.241848
CFHR2	P36980	17842.8	15145.2	16068.2	14143.1	0.164608		LAMA3	Q16787-4	19244	24603.5	9074.09	9513.18	0.241848
AMBP	P02760	25630.8	30609.3	16048.5	12283.8	0.165758		LAMA3	B0YJ33	19244	24603.5	9074.09	9513.18	0.241848
GC	D6RF20	30244.1	33302.5	26019.6	22299.7	0.165782		CP	P00450	30244.1	31580.7	11906	18276.2	0.24576
CD44	E9PKC6	21676.4	19567.4	19987.2	7309.74	0.166846		C2	A2ABG0	10591.8	17132.5	15372.4	17230.4	0.246991
A1BG	M0R009	20456.6	17189.6	13007.6	14994.9	0.168097		SELENBP1	Q13228	8555.89	1866.99	19359.4	19595.2	0.247072
ACTG1	P63261	84601.4	19205.1	11889.3	10767	0.168377		NECTIN1	Q15223-2	11526.6	10288.5	18213.2	16171.1	0.248927
SPARC	P09486	37507.8	38639.5	7895.24	13402.7	0.168398		NECTIN1	Q15223-3	11526.6	10288.5	18213.2	16171.1	0.248927
APOH	J3QLI0	14067.4	13414.7	20564.6	19623.1	0.16842		GSN	Q5T0I0	43125.5	18185.4	15190.7	19072.5	0.249537
TPM4	K7EPB9	9971.38	10589.1	5681.23	6209.19	0.17191		GSN	Q5T0I1	43125.5	18185.4	15190.7	19072.5	0.249537
DPEP2	Q9H4A9	11710.8	12221.5	14614	39443.1	0.172768		MYLK	Q15746	17645.3	14392.3	16942.6	36366.6	0.250765
DIS3L2	Q8IYB7-2	17964.7	22427.6	1036.57	1322.66	0.172773		MYLK	Q15746-2	17645.3	14392.3	16942.6	36366.6	0.250765
ANP32A	P39687	19699	24582.2	3586.02	3174.5	0.172863		MYLK	Q15746-3	17645.3	14392.3	16942.6	36366.6	0.250765
NECTIN1	Q15223	9973.87	9828.55	20811	18515	0.1729		MYLK	Q15746-4	17645.3	14392.3	16942.6	36366.6	0.250765
IGFBP2	P18065	7995.69	11005.5	34306.3	27314	0.173329		MYLK	Q15746-5	17645.3	14392.3	16942.6	36366.6	0.250765
CAST	B7Z468	5785.54	5520.8	22468	18763.2	0.177473		MYLK	Q15746-6	17645.3	14392.3	16942.6	36366.6	0.250765
GP6	Q9HCN6	146617	25151.5	19033.8	12790.6	0.177955		FGG	C9JC84	14067.4	12878.5	9500.08	11385.2	0.252053
NECTIN1	Q15223-2	10524.8	10288.5	20811	18515	0.179403		FGG	C9JEU5	14067.4	12878.5	9500.08	11385.2	0.252053
NECTIN1	Q15223-3	10524.8	10288.5	20811	18515	0.179403		FGG	P02679	14067.4	12878.5	9500.08	11385.2	0.252053
GP6	Q9HCN6-2	146617	25151.5	15746.1	13260.8	0.18024		HP	J3KSV1	10537.5	11080.2	42816.8	30223.9	0.253924
GP6	Q9HCN6-3	146617	25151.5	15746.1	13260.8	0.18024		HP	J3QQI8	10537.5	11080.2	42816.8	30223.9	0.253924
CP	H7C5N5	27003.7	22913.8	13249.9	17434.4	0.18041		ACTG1	P63261	58895.1	19205.1	41794.9	6468.5	0.254977
SIRPB1	Q5TFQ8	7998.82	9818.97	30458.9	24373.4	0.180885		PRG4	Q92954-4	15132.9	19359.4	28402.2	22913.8	0.256056
CDK5RAP2	Q96SN8	11725.8	4243.94	5136.28	3385.77	0.18094		PTPRG	P23470	44241.8	31213.7	12054.4	24930.4	0.256625
CFB	H7C526	24991.7	28744	20227.6	16449.4	0.181132		CFD	P00746	12261	11942.7	11507.1	24460.8	0.257304
CDK5RAP2	Q96SN8-3	12054.4	4255.89	5136.28	3385.77	0.181408		CP	H7C5R1	29696.7	33808.5	11160.9	17216.1	0.2662
C1RL	Q9NZP8	22876.3	16882.1	13756	15613	0.184502		MYLK	Q15746-7	18198.8	14625	16942.6	36366.6	0.266377
MMRN1	Q13201-2	1866.99	3406.45	3045.37	3650.6	0.184964		MYLK	B4DUE3	18198.8	14625	16942.6	36366.6	0.266377
HPR	P00739	22013.5	37354.5	28108.2	62306.1	0.187308		GP5	P40197	11705.9	11063	11860.1	8322.42	0.266784
NTRK2	Q16620-2	17297.4	21278.6	5903.06	5785.54	0.187475		SELP	Q5R342	7381.23	3224.53	27614.2	20811	0.26705
NTRK2	Q16620-3	17297.4	21278.6	5903.06	5785.54	0.187475		PROC	E7ENR9	62703.6	28222.8	20370.7	30284.3	0.274343
NTRK2	Q16620-4	17297.4	21278.6	5903.06	5785.54	0.187475		IGFBP4	P22692	10288.5	8302.92	23900.7	18628.6	0.279995
NTRK2	Q16620-5	17297.4	21278.6	5903.06	5785.54	0.187475		PTPRG	P23470-2	42816.8	29082.6	12054.4	24930.4	0.280024
NTRK2	Q16620-6	17297.4	21278.6	5903.06	5785.54	0.187475		SCGB1A1	E9PN95	5903.06	7822.3	5280.05	15041.8	0.284131
DPEP2	Q9H4A9-2	12569.1	11957.8	14614	39443.1	0.188399		IGFBP4	B4E351	10304.9	8229.19	24418.4	18823.1	0.284984
CALR	P27797	16144.4	16272.8	2148.18	5681.23	0.18877		APOB	A8MUN2	8422.15	2607.89	9935.31	16516.4	0.286054
ANP32A	H0YN26	19532	25435.3	3586.02	3174.5	0.189079		CAP1	Q5T0R9	1036.57	2956.38	19413	11005.5	0.287582
CDK5RAP2	F8WCI3	12612.8	4145.15	5136.28	3385.77	0.190397		C2	C9JYQ5	10591.8	17132.5	15359.5	16684.7	0.288838
HBD	E9PEW8	37787.3	16684.7	20057.7	14506.4	0.190536		SPARC	E5RK62	37640.4	40015.6	12233.5	22957.3	0.289558
GSN	Q5T0I0	71523	18185.4	6687.09	13357.3	0.193299		MERTK	E9PHX8	13249.9	20956.3	10421.3	3586.02	0.290205
GSN	Q5T0I1	71523	18185.4	6687.09	13357.3	0.193299		MERTK	Q12866	13249.9	20956.3	10421.3	3586.02	0.290205
SHBG	P04278-2	22276	18823.1	12048.8	15359.5	0.193964		RIOK3	J3QLP4	71523	21078.8	6946.8	24900.5	0.290597
SHBG	P04278-3	22276	18823.1	12048.8	15359.5	0.193964		VCAM1	E9PDD2	13502.6	13325.3	11942.7	25151.5	0.295845
SHBG	P04278-4	22276	18823.1	12048.8	15359.5	0.193964		IGFBP2	P18065	10077.2	11005.5	25288.6	18185.4	0.297461
SHBG	B4DYU0	22276	18823.1	12048.8	15359.5	0.193964		C2	Q8N6L6	12080.9	16658.2	15145.2	16380.8	0.298691
SHBG	I3L1J1	22276	18823.1	12048.8	15359.5	0.193964		CFHR1	B1AKG0	13357.3	13615.6	10724.2	11889.3	0.302076
RIOK3	J3QLP4	91072.2	21078.8	17146	16516.4	0.194289		ICAM1	K7EKL8	12283.8	11705.9	22342.1	17769.7	0.303223
MCAM	P43121	16316.8	14218.2	8508.81	11063	0.194352		DBNL	H0Y5J4	10393	12578.8	11374.1	12808	0.305562
NTRK2	Q16620	16429.3	20440.3	5903.06	5785.54	0.194914		TIMP1	B4DJK3	13007.6	12678.3	8351.02	10591.8	0.30659
TIMP1	Q5H9B5	37873.7	23417.6	47694.4	167749	0.196018		VNN3	Q9NY84	62306.1	114765	6909.61	4642.39	0.307666
HPR	J3KTC3	24831.4	35587.3	28585.1	68199.2	0.196326		SCGB1A1	P11684	6634.29	6170.03	5280.05	15041.8	0.308344
CP	P00450	30223.9	31580.7	11613.4	16252.5	0.200633		CAP1	Q5T0R1	2211.08	4306.2	19413	11005.5	0.30918
ABI3BP	D3YTG3	10695.7	11385.2	10943.1	15132.9	0.20203		CAP1	Q5T0R2	2211.08	4306.2	19413	11005.5	0.30918
SELP	F6VVT6	6736.29	7185.08	23747.8	18628.6	0.204512		CAP1	Q5T0R3	2211.08	4306.2	19413	11005.5	0.30918
GC	P02774	24460.8	26270.9	19223.6	19567.4	0.204955		CAP1	Q5T0R4	2211.08	4306.2	19413	11005.5	0.30918
PDE4DIP	Q5VU43-3	19256.5	15055.7	8160.43	11906	0.206707		CAP1	Q5T0R5	2211.08	4306.2	19413	11005.5	0.30918
PDE4DIP	Q5VU43-4	19256.5	15055.7	8160.43	11906	0.206707		CAP1	Q5T0R6	2211.08	4306.2	19413	11005.5	0.30918
PDE4DIP	Q5VU43	19256.5	15055.7	8160.43	11906	0.206707		CAP1	Q5T0R7	2211.08	4306.2	19413	11005.5	0.30918
FGL2	Q14314	11942.7	10527	22427.6	19947.3	0.209216		FLNA	E9PHF0	20982.6	14175.2	16415.8	48455.7	0.312037
SIRPA	P78324-2	8795.3	8364.05	29259.8	23256.3	0.209548		IGKC	P01834	15485.2	18995	13551	32306.3	0.312501
SIRPA	P78324-4	8795.3	8364.05	29259.8	23256.3	0.209548		CFHR2	P36980	16048.5	15145.2	10531.6	13260.8	0.312758
SIRPA	P78324	8795.3	8364.05	29259.8	23256.3	0.209548		SELENBP1	H0Y532	8555.89	1866.99	29803	21557.3	0.313449
KRT1	P04264	17478.2	22367	7937.57	7115.19	0.209906		FGFR1	E9PN14	20811	18897	22100	10654	0.315842
GSN	F5H1A8	28890.3	33382	7946.24	12080.9	0.213157		FGFR1	E9PNM3	20811	18897	22100	10654	0.315842
VCAM1	P19320-2	22913.8	14190.5	11113.2	13471.4	0.21496		GSN	P06396-2	22876.3	30223.9	10174.5	13461.6	0.316247
CADM1	Q9BY67-2	19033.8	15384.8	12808	14602.8	0.217119		GSN	P06396-3	22876.3	30223.9	10174.5	13461.6	0.316247
CADM1	Q9BY67-3	19033.8	15384.8	12808	14602.8	0.217119		CA1	E5RG81	10724.2	11507.1	10570	12959.2	0.318513
CADM1	Q9BY67-4	19033.8	15384.8	12808	14602.8	0.217119		CA1	E5RHP7	10724.2	11507.1	10570	12959.2	0.318513
CADM1	Q9BY67-5	19033.8	15384.8	12808	14602.8	0.217119		CA1	E5RJI8	10724.2	11507.1	10570	12959.2	0.318513
APOH	P02749	14392.3	13756	20782.7	18995	0.219302		CA1	P00915	10724.2	11507.1	10570	12959.2	0.318513
CADM1	Q9BY67	18854.6	15343.3	12808	14602.8	0.221555		AMBP	P02760	21943.6	30609.3	12030.4	12678.3	0.31858
TF	C9JB55	10272.4	12333.9	29082.6	22342.1	0.223333		TMEM106C	F8VWX5	12233.5	9794.44	10068.9	23994.6	0.318586
PVR	P15151-2	62306.1	16068.2	17403.8	16000.8	0.224951		PTPRM	J3KRV2	3464.82	8566.17	4642.39	10705.2	0.31891
PVR	P15151-3	62306.1	16068.2	17403.8	16000.8	0.224951		PTPRM	J3QRB4	3464.82	8566.17	4642.39	10705.2	0.31891
PVR	P15151-4	62306.1	16068.2	17403.8	16000.8	0.224951		C1RL	H0YFL7	22570.8	28454.2	10227.7	98453.6	0.319849
PVR	P15151	62306.1	16068.2	17403.8	16000.8	0.224951		KRT10	P13645	56.6	10443.9	16645.2	9999.2	0.321986
APOA2	P02652	14407.3	13667.9	14400.9	8200.09	0.230053		PVR	P15151-2	45697	16068.2	19069.6	20876.1	0.324504
HRG	P04196	25842.5	20420	28454.2	35955.7	0.233048		PVR	P15151-3	45697	16068.2	19069.6	20876.1	0.324504
CTSD	P07339	13986.3	12353.1	8710.26	10750.6	0.235422		PVR	P15151-4	45697	16068.2	19069.6	20876.1	0.324504
SELP	Q5R341	7446.87	8267.74	25288.6	18693.1	0.237957		PVR	P15151	45697	16068.2	19069.6	20876.1	0.324504
LMAN2	D6RIU4	15055.7	16252.5	58895.1	42816.8	0.239016		GSN	P06396	22427.6	29885	10224	13656.1	0.330514
LMAN2	Q12907	15055.7	16252.5	58895.1	42816.8	0.239016		PDLIM1	O00151	12808	9957.61	11654.3	19295.7	0.3309
LMAN2	D6RBV2	14794.3	15179.8	58895.1	42816.8	0.240655		FGFR1	P11362-16	20227.6	18358.5	21709.6	10501.1	0.331882
FCGR3B	E9PNY5	11654.3	7376.15	13048.8	20323.7	0.24067		FGFR1	P11362-18	20227.6	18358.5	21709.6	10501.1	0.331882
PRDX2	P32119	16585.7	10943.1	9572.97	10966.8	0.244504		IGFBP2	C9JMY1	9905.29	10834.5	25506.8	17446.3	0.332896
CDH5	P33151	10705.2	10316.2	10589.1	14060.8	0.245641		ALB	C9JKR2	22342.1	21384.8	13361.8	18036	0.333661
COL6A3	E7ENL6	7309.74	1184.34	16684.7	17189.6	0.247515		C8G	Q5SQ08	22118.8	30284.3	7761.65	12326.6	0.335303
COL6A3	P12111	7309.74	1184.34	16684.7	17189.6	0.247515		CTSD	P07339	12048.8	12353.1	7381.23	35001.4	0.33561
COL6A3	P12111-2	7309.74	1184.34	16684.7	17189.6	0.247515		SPARC	F5GY03	37640.4	40015.6	13862	25683.8	0.335645
COL6A3	P12111-4	7309.74	1184.34	16684.7	17189.6	0.247515		SELENBP1	A6PVW9	8555.89	1866.99	23256.3	17721.6	0.336078
CP	E9PFZ2	28402.2	31153.3	11906	17074.7	0.248488		BTD	C9JSN9	37787.3	19069.6	33905.5	11906	0.336223
VCAM1	P19320-3	27864.7	15041.8	14602.8	15588.9	0.248991		TXN	P10599	11502.5	10570	7140.19	9426.92	0.337622
HAVCR2	E5RHN3	8630.98	6811.7	13088.1	12333.9	0.249577		LAMP1	P11279	5858.66	4881.05	9666.62	7903.56	0.340183
HAVCR2	Q8TDQ0	8630.98	6811.7	13088.1	12333.9	0.249577		MYLK	Q15746-8	20564.6	18744.8	16942.6	36366.6	0.340805
HAVCR2	Q8TDQ0-2	8630.98	6811.7	13088.1	12333.9	0.249577		MYLK	Q6P2N0	20564.6	18744.8	16942.6	36366.6	0.340805
TREML1	Q86YW5	13828.5	15770.8	17189.6	16058.2	0.25069		MSLN	Q13421-2	7500.11	5145.74	6615.24	12180.9	0.341158
ATRN	O75882-2	16538.9	18628.6	20370.7	19027.6	0.251153		MSLN	Q13421-3	7500.11	5145.74	6615.24	12180.9	0.341158
LSAMP	Q13449	5457.24	7919.9	9074.09	8028.48	0.253119		MSLN	Q13421-4	7500.11	5145.74	6615.24	12180.9	0.341158
SELL	P14151	20370.7	14222.8	27746.6	29285.7	0.254682		CFB	H7C526	20782.7	28744	13325.3	13502.6	0.342408
SELP	Q5R342	6790.87	3224.53	30001.9	22178	0.256675		CTBS	Q01459	13341.2	13189.9	5915.1	9828.55	0.343067
C8A	P07357	19637.5	22570.8	19027.6	13945.1	0.257304		CD163	Q86VB7	10273.6	10750.6	20982.6	15270.5	0.34617
VCAM1	P19320	21835.5	14081.7	11705.9	14203.5	0.259391		CD163	Q86VB7-2	10273.6	10750.6	20982.6	15270.5	0.34617
LYPD3	O95274	7227.61	9861.06	29639	20262.8	0.260014		CD163	F5GZZ9	10094	10593.7	19205.1	14325.1	0.347254
MST1L	Q2TV78	26926.3	33905.5	17647.8	16882.1	0.262054		CD163	Q86VB7-3	10094	10593.7	19205.1	14325.1	0.347254
MST1L	Q2TV78-2	26926.3	33905.5	17647.8	16882.1	0.262054		F10	F8WBM7	34689.2	17297.4	33302.5	6946.8	0.348914
F7	F5H8B0	32688.3	22219.1	8465.19	18198.8	0.26322		CD14	P08571	18185.4	16316.8	8872.06	13888.3	0.349026
CHL1	O00533	14614	12709.4	9553.62	11654.3	0.264027		JUP	P14923	15746.1	22998	5537.05	8395.01	0.349136
VNN3	Q9NY84	70168.6	114765	3146.15	3886.91	0.264412		CP	E9PFZ2	27614.2	31153.3	12968.3	20212.5	0.355175
CHL1	O00533-2	14625	12667.5	9553.62	11654.3	0.26479		SPINK5	Q9NQ38-2	13842.6	17446.3	14994.9	7989.72	0.355981
CACNA2D1	P54289	14952.7	9967.1	9591.45	10304.9	0.265275		SPINK5	Q9NQ38-3	13842.6	17446.3	14994.9	7989.72	0.355981
CACNA2D1	P54289-4	14952.7	9967.1	9591.45	10304.9	0.265275		SPINK5	Q9NQ38	13842.6	17446.3	14994.9	7989.72	0.355981
CACNA2D1	P54289-5	14952.7	9967.1	9591.45	10304.9	0.265275		CLU	E7ERK6	10316.2	3911.31	929.89	4806.96	0.357153
SELL	P14151-2	20504.9	13945.1	27746.6	29285.7	0.267541		CLU	H0YLK8	10316.2	3911.31	929.89	4806.96	0.357153
LSAMP	C9J5G3	6946.8	9935.31	17562.8	12968.3	0.267995		CD163	Q86VB7-4	10094	10593.7	19244	14175.2	0.361219
CLU	E7ERK6	10844.8	3911.31	3438.15	4500.81	0.275294		VTN	F5GX75	24991.7	44979.3	20707.7	7564.56	0.36242
CLU	H0YLK8	10844.8	3911.31	3438.15	4500.81	0.275294		PON1	P27169	24460.8	34602.3	8677.65	14282.8	0.363163
F7	P08709	30276.8	23215.4	8465.19	18198.8	0.282186		CD163	C9JHR8	10094	10593.7	19331.4	14190.5	0.363218
IGFBP4	P22692	6672.27	8302.92	31580.7	20420	0.284277		C8G	P07360	20212.5	23360.4	15677.4	17196.8	0.365158
TREML1	Q86YW5-2	13914.4	16048.5	17189.6	16058.2	0.28542		VNN3	Q9NY84-5	76930.8	167749	6909.61	4642.39	0.365425
SCGB1A1	P11684	8487.43	6170.03	8422.15	13088.1	0.28646		ICAM2	J3QKR4	1322.66	8963.89	16759.7	8996.01	0.368749
IGFBP4	B4E351	6680.22	8229.19	32209.2	20634.4	0.288294		ICAM2	J3QQX6	1322.66	8963.89	16759.7	8996.01	0.368749
SERPIND1	P05546	20918.2	30885.3	5520.8	7564.56	0.291637		ICAM2	J3QRQ1	1322.66	8963.89	16759.7	8996.01	0.368749
VTN	F5GX75	33905.5	44979.3	10724.2	16600.2	0.293204		ICAM2	J3QRT5	1322.66	8963.89	16759.7	8996.01	0.368749
MTPN	P58546	10068.9	11927.1	3843.5	6073.61	0.29646		ICAM2	P13598	1322.66	8963.89	16759.7	8996.01	0.368749
LTBP1	E7EV71	8229.19	10247	14100.9	11374.1	0.299614		NTM	Q9P121-2	1988.22	7989.72	24831.4	12048.8	0.372338
LTBP1	Q14766-2	8229.19	10247	14100.9	11374.1	0.299614		NTM	Q9P121-3	1988.22	7989.72	24831.4	12048.8	0.372338
LTBP1	Q14766-3	8229.19	10247	14100.9	11374.1	0.299614		NTM	Q9P121-4	1988.22	7989.72	24831.4	12048.8	0.372338
LTBP1	Q14766-5	8229.19	10247	14100.9	11374.1	0.299614		NTM	B7Z1I4	1988.22	7989.72	24831.4	12048.8	0.372338
MPO	P05164	16460.7	30142	2169.76	1036.57	0.30159		NTM	B7Z1Z5	1988.22	7989.72	24831.4	12048.8	0.372338
A1BG	P04217	17992.7	21030.5	15719.7	14707.4	0.301892		NTM	Q9P121	1988.22	7989.72	24831.4	12048.8	0.372338
RNASE2	P10153	8508.81	3586.02	13357.3	13914.4	0.304727		FGFR1	P11362-10	19699	17842.8	21709.6	10501.1	0.373189
CP	H7C5R1	26831.5	33808.5	11978.6	16338.4	0.306017		FGFR1	P11362-11	19699	17842.8	21709.6	10501.1	0.373189
JUP	P14923	19595.2	22998	21868.9	4959.41	0.306535		FGFR1	P11362-12	19699	17842.8	21709.6	10501.1	0.373189
LSAMP	F5H5G1	5457.24	7919.9	8795.3	7711.09	0.306771		FGFR1	P11362-13	19699	17842.8	21709.6	10501.1	0.373189
LSAMP	H3BLU2	5457.24	7919.9	8795.3	7711.09	0.306771		FGFR1	P11362-8	19699	17842.8	21709.6	10501.1	0.373189
EFNB1	P98172	9153.51	9911.53	22070.1	15863	0.307063		FGFR1	P11362-9	19699	17842.8	21709.6	10501.1	0.373189
AGT	P01019	13520.2	11670.1	14067.4	7033.66	0.310618		VNN3	Q9NY84-2	76930.8	167749	7309.74	7711.09	0.374392
TMIGD3	Q6P2N6	13634.6	6225.36	37640.4	28402.2	0.310705		MPO	P05164-2	13278.9	26831.5	1117.15	2729.84	0.375541
TMIGD3	Q5QNY8	13634.6	6225.36	37640.4	28402.2	0.310705		MPO	P05164-3	13278.9	26831.5	1117.15	2729.84	0.375541
PTGDS	Q5SQ11	25151.5	12283.8	14407.3	14067.4	0.313884		SERPINA6	P08185	5404.65	5404.65	6056.97	5681.23	0.380649
VNN1	O95497	18628.6	12326.6	11396.2	13189.9	0.31405		PRNP	P04156-2	7995.69	8540.82	8963.89	4935.11	0.380769
LAMA3	Q16787	15863	24603.5	7240.08	6790.57	0.316987		PRNP	A2A2V1	7995.69	8540.82	8963.89	4935.11	0.380769
LAMA3	K7EIP4	15863	24603.5	7240.08	6790.57	0.316987		PRNP	P04156	7995.69	8540.82	8963.89	4935.11	0.380769
LAMA3	Q16787-1	15863	24603.5	7240.08	6790.57	0.316987		FGA	P02671	13667.9	10966.8	15343.3	5111.15	0.387164
LAMA3	Q16787-3	15863	24603.5	7240.08	6790.57	0.316987		GSN	F5H1A8	21978.7	33382	10158.4	13341.2	0.389475
LAMA3	Q16787-4	15863	24603.5	7240.08	6790.57	0.316987		AHSG	C9JV77	18549.5	24373.4	17252.8	14218.2	0.389906
LAMA3	B0YJ33	15863	24603.5	7240.08	6790.57	0.316987		PTPRM	P28827-2	5801.19	6935.07	4642.39	10705.2	0.390012
HBD	P02042	26638.8	13846.5	16114	15677.4	0.318157		PTPRM	F8WA38	5801.19	6935.07	4642.39	10705.2	0.390012
LTBP1	C9JD84	8465.19	10537.5	14100.9	11374.1	0.320095		PTPRM	P28827	5801.19	6935.07	4642.39	10705.2	0.390012
HLA-A	P05534	8583.01	6724.33	16585.7	13076.5	0.322782		PTGDS	P41222	22957.3	14561	10094	16048.5	0.390155
CEACAM1	P13688	5613.5	6171.39	8302.92	6935.07	0.324481		PTGDS	H0Y5A1	22957.3	14561	10094	16048.5	0.390155
CEACAM1	P13688-10	5613.5	6171.39	8302.92	6935.07	0.324481		DBNL	F8WBG8	10834.5	11160.9	38355.2	22070.1	0.392125
CEACAM1	P13688-2	5613.5	6171.39	8302.92	6935.07	0.324481		DBNL	B4DDP6	10834.5	11160.9	38355.2	22070.1	0.392125
CEACAM1	P13688-8	5613.5	6171.39	8302.92	6935.07	0.324481		C1R	F5H1V0	19637.5	18693.1	37640.4	26980.9	0.395895
CD163	Q86VB7	9105.5	10750.6	20956.3	14914.5	0.324717		C1R	F5H6Y3	19637.5	18693.1	37640.4	26980.9	0.395895
CD163	Q86VB7-2	9105.5	10750.6	20956.3	14914.5	0.324717		SERPINF2	P08697-2	35347.5	48455.7	37873.7	21835.5	0.39728
APOA1	F8W696	8470.91	8864.08	91072.2	48455.7	0.336436		SERPINA6	G3V350	5404.65	5404.65	6133.54	5697.16	0.397993
QSOX1	O00391-2	12180.9	19256.5	13260.8	22734.5	0.337775		TPM4	K7EPB9	8403.66	10589.1	5136.28	20489.7	0.398745
QSOX1	O00391	12180.9	19256.5	13260.8	22734.5	0.337775		KRTAP19-8	Q3LI54	8449.62	7073.08	6043.24	15156.4	0.399474
LTF	E7ER44	35850.1	20811	19780.8	23561.3	0.339465		CDK5RAP2	Q96SN8	8229.19	4243.94	3297.99	21676.4	0.400467
CD163	C9JHR8	8963.89	10593.7	18897	13594.6	0.343826		CHL1	O00533-2	13361.8	12667.5	12709.4	15132.9	0.401218
GOLM1	Q8NBJ4	24930.4	20715.4	10695.7	18153.7	0.344616		C2	B4DQI1	20634.4	28890.3	15103.6	15241.3	0.403195
CD163	F5GZZ9	8963.89	10593.7	20262.8	14175.2	0.347609		C6	P13671	12678.3	12198.2	10729.6	18153.7	0.405841
CD163	Q86VB7-3	8963.89	10593.7	20262.8	14175.2	0.347609		PROC	B4DPQ7	40475.6	28259.1	14366.5	28744	0.406583
C1RL	H0YFL7	14931.3	28454.2	14218.2	40475.6	0.355141		MCAM	P43121-2	14914.5	18036	8028.48	11670.1	0.406983
MPO	P05164-2	12690.6	26831.5	2169.76	1036.57	0.357309		CFD	K7ERG9	15270.5	13656.1	11933.4	24062.2	0.410183
MPO	P05164-3	12690.6	26831.5	2169.76	1036.57	0.357309		CDK5RAP2	Q96SN8-2	8461.99	4647.6	3297.99	21676.4	0.411008
SERPINA6	P08185	7977.52	5404.65	4243.94	5776.88	0.357976		CDK5RAP2	Q96SN8-4	8461.99	4647.6	3297.99	21676.4	0.411008
LTF	P02788	35850.1	20811	19866.1	24062.2	0.362952		PROC	E7END6	41144.5	29285.7	15179.8	29696.7	0.411544
HNRNPA2B1	P22626	9666.62	14019.2	40015.6	22943.2	0.367054		MSLN	H3BMA1	7500.11	5145.74	5842.46	11725.8	0.415047
HNRNPA2B1	P22626-2	9666.62	14019.2	40015.6	22943.2	0.367054		MSLN	H3BUX1	7500.11	5145.74	5842.46	11725.8	0.415047
ATF6B	H0Y7D7	8322.42	7761.65	11710.8	9818.97	0.383242		FLNA	Q5HY54	17268.8	13244	11978.6	30335.6	0.416604
CD163	Q86VB7-4	8963.89	10593.7	18719	13007.6	0.387346		FLNA	P21333-2	17268.8	13244	11978.6	30335.6	0.416604
ECM1	Q16610-4	42612	19666.5	25435.3	24900.5	0.38754		ICAM2	J3QQR8	2898.33	11860.1	10695.7	9307.18	0.417024
IGFBP2	C9JW52	6687.09	10527	33537.1	17593.2	0.393435		SELP	Q5R341	8395.01	8267.74	26019.6	14952.7	0.42112
MERTK	E9PHX8	11044.6	20956.3	7140.19	4408.54	0.398975		HLA-A	P05534	8179.72	6724.33	22320.4	13520.2	0.421523
MERTK	Q12866	11044.6	20956.3	7140.19	4408.54	0.398975		CDK5RAP2	Q96SN8-3	8784.97	4255.89	3297.99	21676.4	0.424484
KRT10	P13645	4408.54	10443.9	6215.43	10570	0.404219		LMAN2	D6RBV2	15719.7	15179.8	33382	22118.8	0.429508
HBB	P02070	21655.7	39178	12759.1	10406.3	0.404845		HRG	P04196	22320.4	20420	20876.1	20969.6	0.432824
CFHR1	Q03591	14117.2	13260.8	21359	17028.8	0.405204		CHL1	O00533	13461.6	12709.4	12709.4	15132.9	0.4336
CFH	P08603	13414.7	12612.8	19256.5	15770.8	0.406018		PROC	P04070	40923.4	29259.8	15438.4	30276.8	0.434812
SERPINA6	G3V350	7977.52	5404.65	4145.15	5950.61	0.406181		COTL1	Q14019	38639.5	19965.3	6025.74	23747.8	0.435568
C3	M0QXZ3	17939.7	20607.3	13842.6	15746.1	0.408266		B4GAT1	O43505	3586.02	3767.85	31153.3	13325.3	0.435935
FLNA	H7C2E7	7033.66	6073.61	9757.05	8216.2	0.412222		ATRN	O75882-2	16020.9	18628.6	12283.8	14203.5	0.436288
DAG1	Q14118	10943.1	13341.2	76930.8	36154	0.412269		FLNA	H0Y5C6	9553.62	9955.14	11889.3	10393	0.436668
ECM1	Q16610-2	49753.8	17307	28259.1	25219	0.416849		SELP	Q5R349	8827.63	10224	28560	15719.7	0.439846
HABP2	Q14520-2	13846.5	18557.4	4733.03	9597.12	0.419009		SELP	P16109	8827.63	10224	28560	15719.7	0.439846
CPEB1	H3BPD6	19965.3	14117.2	18592.3	13808.3	0.42135		SELP	F6VVT6	8615.59	7185.08	27989.2	15407.4	0.440194
HABP2	Q14520	13846.5	18557.4	4806.96	9666.62	0.421544		HNRNPA1	F8VZ49	8922	10365	31940.7	16903.8	0.44179
F10	P00742	19244	28044.2	11590.4	13862	0.424616		HNRNPA1	F8W6I7	8922	10365	31940.7	16903.8	0.44179
CTSD	C9JH19	9794.44	10501.1	11116.2	10393	0.425186		HNRNPA1	P09651	8922	10365	31940.7	16903.8	0.44179
C2	B4DQI1	20440.3	28890.3	15061.9	15719.7	0.433199		HNRNPA1	P09651-2	8922	10365	31940.7	16903.8	0.44179
FGFR1	E9PKV7	18449.2	19049.3	7903.56	14686.3	0.434703		HNRNPA1	P09651-3	8922	10365	31940.7	16903.8	0.44179
CHL1	C9J905	15643.7	13634.6	15156.4	13615.6	0.435782		FLNA	P21333	17501.7	13785.8	11957.8	29325.2	0.443442
ECM1	Q16610	40015.6	19105.2	23879.5	25288.6	0.436332		SPARCL1	B4E2Z0	30001.9	19186.4	34088.7	8566.17	0.444054
HP	J3QR68	19105.2	34689.2	26926.3	31542.1	0.436638		PRG4	Q92954-2	15132.9	19359.4	14654.1	12720.1	0.448717
HBB	P68871	15103.6	13828.5	22650.5	17842.8	0.4369		PRG4	Q92954-5	15132.9	19359.4	14654.1	12720.1	0.448717
C19orf54	Q5BKX5-3	56.6	6043.24	6724.33	4130.86	0.44405		EFNB2	P52799	9426.92	8297.94	5421.04	7988.54	0.451253
HP	Q0VAC5	18192.8	35132.8	26926.3	31369.2	0.445464		CACNA2D1	P54289	12111.3	9967.1	6989.31	10114.9	0.451619
ESAM	Q96AP7	17391.3	11989.1	6672.27	12886.7	0.447192		CACNA2D1	P54289-4	12111.3	9967.1	6989.31	10114.9	0.451619
C8G	Q5SQ08	19223.6	30284.3	8864.08	13148	0.449504		CACNA2D1	P54289-5	12111.3	9967.1	6989.31	10114.9	0.451619
TIMP1	H0Y789	20956.3	20504.9	18693.1	26019.6	0.450013		ITIH1	P19827	24062.2	18889.1	23417.6	18346.9	0.452851
GOLM1	Q8NBJ4-2	24930.4	20715.4	7446.87	18753.4	0.450314		C1RL	Q9NZP8	23994.6	16882.1	13842.6	18995	0.454762
NRP1	E7EX60	29639	55710.9	10531.6	16171.1	0.451132		PRDX2	P32119	12569.1	10943.1	7911.59	22276	0.457489
HP	P00738	19131.8	35001.4	26861.1	31580.7	0.451375		CCL14	Q16627	11710.8	9559.82	26325	16449.4	0.463416
F12	P00748	14175.2	13361.8	20323.7	16257.3	0.452003		CCL14	Q16627-2	11710.8	9559.82	26325	16449.4	0.463416
C1R	P00736	20596.3	20323.7	16882.1	19359.4	0.453946		ECM1	Q16610-2	29885	17307	20607.3	21359	0.4635
CDH13	P55290	10224	3146.15	7500.11	4243.94	0.454453		AHSG	P02765	16882.1	23268.9	14972.3	13808.3	0.463937
CDH13	P55290-4	10224	3146.15	7500.11	4243.94	0.454453		CDH13	P55290	1136.17	3146.15	6802.8	3174.5	0.465487
SERPINA6	G3V4V7	7977.52	5404.65	4311.77	6171.39	0.455119		CDH13	P55290-4	1136.17	3146.15	6802.8	3174.5	0.465487
APOE	E7ERP7	14637.3	24991.7	21759.2	21868.9	0.456105		GC	D6RF20	26980.9	33302.5	21384.8	23879.5	0.467742
APOE	E9PEV4	14637.3	24991.7	21759.2	21868.9	0.456105		PROS1	H7BXT0	17478.2	35347.5	15588.9	8297.94	0.468242
APOE	H0Y7L5	14637.3	24991.7	21759.2	21868.9	0.456105		SELP	Q5R345	9105.5	10524.8	28744	15290	0.469669
APOE	P02649	14637.3	24991.7	21759.2	21868.9	0.456105		CDK5RAP2	F8WCI3	9828.55	4145.15	3297.99	21676.4	0.471238
GDI2	Q5SX87	21304.2	20212.5	5315.01	16114	0.461028		SERPINA7	P05543	12709.4	21145.5	6974.56	8922	0.474645
PLXDC2	Q6UX71-2	21278.6	35850.1	6805.63	13723.3	0.463775		ALB	B7WNR0	22070.1	23259.6	13260.8	19371.8	0.476301
PLXDC2	Q6UX71	21278.6	35850.1	6805.63	13723.3	0.463775		KNG1	P01042-3	16460.7	20456.6	10834.5	14222.8	0.477576
CEACAM5	P06731	5404.65	1723.97	3886.91	2426.46	0.464867		RANBP1	C9JJ34	15225.4	15643.7	26778.6	18719	0.478991
CEACAM5	H9KVA7	5404.65	1723.97	3886.91	2426.46	0.464867		RANBP1	P43487	15225.4	15643.7	26778.6	18719	0.478991
NRP1	O14786-2	31369.2	57909.9	13594.6	18823.1	0.465207		ITIH4	Q14624	16903.8	15708.4	11404.3	27561.6	0.479579
NRP1	Q5T7F1	31369.2	57909.9	13594.6	18823.1	0.465207		ECM1	Q16610-4	27003.7	19666.5	25435.3	20141.6	0.483979
NRP1	E9PEP6	31369.2	57909.9	13594.6	18823.1	0.465207		ACTB	P60709	5554.45	6158.48	3513.02	4925.14	0.484075
NRP1	Q5T7F0	31369.2	57909.9	13594.6	18823.1	0.465207		ITIH4	B7ZKJ8	16903.8	15708.4	11329.7	27434.8	0.485451
NRP1	O14786	31369.2	57909.9	13594.6	18823.1	0.465207		NRP1	E7EX60	25506.8	55710.9	10491.2	13249.9	0.488724
HP	J3KSV1	6796.69	11080.2	167749	57909.9	0.465738		PON1	F8WF42	25581.9	44241.8	18358.5	17964.7	0.488975
HP	J3QQI8	6796.69	11080.2	167749	57909.9	0.465738		C1RL	F5GWF3	18515	14282.8	21527.9	8891.33	0.490868
FGFR1	E9PKF2	18744.8	19313.5	7919.9	15343.3	0.468092		C3	M0QXZ3	23879.5	20607.3	11526.6	20018.9	0.493719
PIK3IP1	Q96FE7-2	8028.48	8487.43	21384.8	12221.5	0.469027		APOH	J3KS17	15588.9	13986.3	18449.2	16538.9	0.493749
PIK3IP1	Q96FE7-4	8028.48	8487.43	21384.8	12221.5	0.469027		C9	P02748	15863	22546.5	12959.2	13361.8	0.502244
PIK3IP1	Q96FE7	8028.48	8487.43	21384.8	12221.5	0.469027		CPB2	Q96IY4	19027.6	54320	8386.1	5554.45	0.502942
VCAM1	E9PDD2	14143.1	13325.3	13357.3	15569.4	0.470378		LYPD3	O95274	8795.3	9861.06	14407.3	10406.3	0.506357
HSPA8	E9PI65	8017.41	12690.6	1136.17	5280.05	0.473852		C4A	P0C0L4	18693.1	24418.4	22913.8	12346.8	0.509274
CST6	Q15828	11978.6	8286.31	21494.2	15041.8	0.482949		CFP	P27918	6890.52	2148.18	25842.5	11942.7	0.510089
ITIH3	E7ET33	25131.7	27614.2	9911.53	20607.3	0.484141		ITIH3	E7ET33	35132.8	27614.2	9473.68	27518.4	0.514911
SERPINF2	P08697-2	14100.9	48455.7	45697	35449	0.492461		ALB	D6RHD5	22008.8	21228.4	13357.3	19727.3	0.516734
RINT1	C9J5S3	12759.1	22276	15283.1	6634.29	0.494077		LYVE1	Q9Y5Y7	16257.3	14100.9	20634.4	6974.56	0.517338
RINT1	Q6NUQ1	12759.1	22276	15283.1	6634.29	0.494077		LRG1	P02750	17403.8	15290	8841.84	14972.3	0.518541
CD300A	Q9UGN4	4255.89	6149.69	11502.5	6468.5	0.500152		CD59	E9PNW4	11080.2	12968.3	6747.28	19952.5	0.521199
FLNA	P21333	29183.4	13785.8	15103.6	19780.8	0.502079		CD59	E9PR17	11080.2	12968.3	6747.28	19952.5	0.521199
GDI2	P50395	21304.2	20212.5	6974.56	17378.5	0.5063		CD59	P13987	11080.2	12968.3	6747.28	19952.5	0.521199
GDI2	P50395-2	21304.2	20212.5	6974.56	17378.5	0.5063		ITIH4	H7C0L5	17230.4	15225.4	10767	27363.8	0.522836
SPARC	E5RK62	27706.2	40015.6	12790.6	22367	0.508304		SPINK5	E7EWP9	13842.6	17446.3	18430.7	7428.63	0.526652
LTF	E7EQB2	28325.5	18549.5	18833.5	22468	0.509657		NRP1	O14786-2	25630.8	57909.9	12326.6	15588.9	0.530442
PIK3IP1	C9JMK5	8922	8841.84	21384.8	12221.5	0.509658		NRP1	Q5T7F1	25630.8	57909.9	12326.6	15588.9	0.530442
C2	E9PDZ0	20323.7	37691.7	15384.8	14019.2	0.511771		NRP1	E9PEP6	25630.8	57909.9	12326.6	15588.9	0.530442
SPARCL1	Q14515	13741	17252.8	14972.3	16460.7	0.514218		NRP1	Q5T7F0	25630.8	57909.9	12326.6	15588.9	0.530442
FLNA	H0Y5C6	10834.5	9955.14	18557.4	12808	0.515237		NRP1	O14786	25630.8	57909.9	12326.6	15588.9	0.530442
TUBA4A	A8MUB1	3419.94	4925.14	21899.3	8286.31	0.516304		CPB2	Q96IY4-2	17403.8	54443.3	8403.66	5613.5	0.533986
TUBA4A	C9JDL2	3419.94	4925.14	21899.3	8286.31	0.516304		KNG1	P01042	16272.8	19947.3	12245.1	14994.9	0.534387
TUBA4A	C9JEV8	3419.94	4925.14	21899.3	8286.31	0.516304		SERPINF2	P08697	27314	51414.3	31542.1	16415.8	0.535921
TUBA4A	C9JJQ8	3419.94	4925.14	21899.3	8286.31	0.516304		PPBP	P02775	13723.3	14143.1	30085.2	17593.2	0.535935
TUBA4A	C9JQ00	3419.94	4925.14	21899.3	8286.31	0.516304		SERPINA1	P01009-2	19987.2	29639	22957.3	14794.3	0.536136
TUBA4A	P68366	3419.94	4925.14	21899.3	8286.31	0.516304		SERPINA1	P01009-3	19987.2	29639	22957.3	14794.3	0.536136
APOB	P04114	11080.2	2607.89	13076.5	14100.9	0.51744		ATRN	O75882	15770.8	18449.2	13189.9	14914.5	0.539104
IGHA1	P01876	18592.3	13693	16000.8	22546.5	0.518073		LMAN2	D6RIU4	18864.7	16252.5	33382	22118.8	0.539774
PPIAL4A	Q9Y536	10966.8	19595.2	22276	16144.4	0.518224		LMAN2	Q12907	18864.7	16252.5	33382	22118.8	0.539774
HP	H3BMJ7	6796.69	11080.2	146617	42612	0.518975		FCGR3A	H0Y755	10520.8	10094	24582.2	13723.3	0.540161
RINT1	F8WAZ2	11735	17645.3	15283.1	6634.29	0.523769		FCGR3A	M9MML0	10520.8	10094	24582.2	13723.3	0.540161
RINT1	F8WC46	11735	17645.3	15283.1	6634.29	0.523769		FCGR3A	P08637	10520.8	10094	24582.2	13723.3	0.540161
RINT1	F8WDC5	11735	17645.3	15283.1	6634.29	0.523769		ALB	H0YA55	22008.8	21228.4	13244	19947.3	0.542708
APOH	J3QRN2	14400.9	13563	13785.8	15225.4	0.532252		IGFBP2	C9JW52	9559.82	10527	21440.8	12333.9	0.543482
FLNA	Q5HY54	30385.8	13244	15225.4	20707.7	0.545002		KNG1	P01042-2	16144.4	19727.3	12578.8	15037	0.54501
FLNA	P21333-2	30385.8	13244	15225.4	20707.7	0.545002		HLA-A	P30447	8179.72	6724.33	21655.7	11116.2	0.545482
PROS1	H7BXT0	18430.7	35347.5	7227.61	13888.3	0.55086		ORM2	P19652	15103.6	13862	46765	21978.7	0.548737
PON1	P27169	22008.8	34602.3	11735	18592.3	0.553874		PPIA	C9J5S7	18592.3	19595.2	14602.8	25484	0.549543
DBH	P09172	28560	68199.2	17132.5	17939.7	0.555114		PPIA	F8WE65	18592.3	19595.2	14602.8	25484	0.549543
SERPINA1	P01009	14498.8	28325.5	23381.3	22650.5	0.560249		IGLC1	P0CG04	9124.83	8449.62	7822.3	10847.6	0.550559
VNN3	Q9NY84-5	37052.1	167749	3146.15	3886.91	0.563687		IGLC2	P0CG05	9124.83	8449.62	7822.3	10847.6	0.550559
CHL1	C9JEY3	13048.8	10844.8	15156.4	13615.6	0.565342		IGLC3	P0CG06	9124.83	8449.62	7822.3	10847.6	0.550559
SOD1	H7BYH4	15145.2	46765	8028.48	7140.19	0.566248		OXSR1	O95747	17196.8	11705.9	3464.82	13244	0.55071
ICOSLG	O75144	34088.7	31369.2	6043.24	28222.8	0.567682		HBD	P02042	20504.9	13846.5	9973.87	33808.5	0.555355
ICOSLG	O75144-2	34088.7	31369.2	6043.24	28222.8	0.567682		SERPINF2	C9JMH6	27434.8	53198.5	32462.8	16882.1	0.556558
VNN3	Q9NY84-2	37052.1	167749	5046.81	5136.28	0.569369		CFP	E9PAQ1	6890.52	2148.18	29183.4	11374.1	0.557305
CHL1	C9JH37	13088.1	10868.9	15156.4	13615.6	0.572921		TXN	P10599-2	9999.2	11044.6	7140.19	9426.92	0.560281
CHL1	C9JW79	13088.1	10868.9	15156.4	13615.6	0.572921		C3	P01024	22299.7	49753.8	15863	15190.7	0.562737
APOB	A8MUN2	11080.2	2607.89	11725.8	13249.9	0.579043		VNN1	O95497	13785.8	12326.6	9757.05	19027.6	0.565418
CFI	G3XAM2	20634.4	19866.1	20982.6	20782.7	0.5871		PDE4DIP	Q5VU43-3	14282.8	15055.7	9794.44	21272.3	0.570638
CFI	P05156	20634.4	19866.1	20982.6	20782.7	0.5871		PDE4DIP	Q5VU43-4	14282.8	15055.7	9794.44	21272.3	0.570638
JCHAIN	D6RD17	10288.5	11113.2	17391.3	11613.4	0.591408		PDE4DIP	Q5VU43	14282.8	15055.7	9794.44	21272.3	0.570638
TMEM106C	F8VWX5	13249.9	9794.44	6256.17	11329.7	0.594464		DSP	P15924	28560	40923.4	37507.8	35449	0.572872
LAMP1	P11279	8710.26	4881.05	15708.4	9794.44	0.594527		ALB	H7C013	18823.1	20982.6	17842.8	21943.6	0.575483
IGFBP3	P17936-2	13341.2	14330.3	33808.5	16759.7	0.600436		ECM1	Q16610	26270.9	19105.2	25151.5	20420	0.576306
ICOSLG	K4DIA0	32872.8	29452.8	6043.24	28222.8	0.605605		A1BG	M0R009	20607.3	17189.6	10288.5	18087	0.576984
ALB	P02768	18833.5	21359	16632	23417.6	0.605851		SERPINA1	P01009	19186.4	28325.5	22876.3	14931.3	0.586177
TLN1	Q9Y490	6171.39	8797.46	15940.3	8129.74	0.606272		HNRNPA2B1	P22626	11019.2	14019.2	13741	12569.1	0.586588
SPARC	F5GY03	27706.2	40015.6	14203.5	25630.8	0.60887		HNRNPA2B1	P22626-2	11019.2	14019.2	13741	12569.1	0.586588
CPB2	Q96IY4	18693.1	54320	8403.66	12878.5	0.609106		EFNB1	P98172	9828.55	9911.53	19049.3	11439.5	0.589247
PFN1	K7EJ44	27518.4	17196.8	33215.5	12759.1	0.610279		SPARCL1	Q14515	28402.2	17252.8	36682.6	9153.51	0.592051
IGFBP3	P17936	13341.2	14330.3	33302.5	16380.8	0.613988		CDH5	H3BPG1	7415.19	7711.09	62306.1	16721.3	0.593473
LCP1	Q5TBN3	16790.6	76930.8	8841.84	6188.51	0.614647		CDH5	I3L1J2	7415.19	7711.09	62306.1	16721.3	0.593473
FLNA	E9PHF0	38639.5	14175.2	18358.5	26638.8	0.619045		HAVCR2	E5RHN3	7033.66	6811.7	9955.14	7490.67	0.597891
F10	B7ZBK1	16632	30001.9	14738.6	14431	0.620135		HAVCR2	Q8TDQ0	7033.66	6811.7	9955.14	7490.67	0.597891
ITIH1	P19827	28259.1	18889.1	8543.46	23509	0.623029		HAVCR2	Q8TDQ0-2	7033.66	6811.7	9955.14	7490.67	0.597891
F10	Q5JVE8	16632	30001.9	14794.3	14498.8	0.623408		LCP1	Q5TBN3	20489.7	76930.8	7711.09	9757.05	0.598671
MCAM	P43121-2	12346.8	18036	8267.74	11692.9	0.626087		PRG4	Q92954-6	15041.8	26980.9	18153.7	10943.1	0.59943
SERPINA1	P01009-2	14561	29639	23533.2	22570.8	0.626332		CST3	P01034	70168.6	36154	203335	89224	0.6004
SERPINA1	P01009-3	14561	29639	23533.2	22570.8	0.626332		KRT2	P35908	6989.31	10520.8	25131.7	10333.2	0.606737
SPINK5	E7EWP9	12283.8	17446.3	10520.8	11633	0.626806		EIF4H	Q15056	5907.76	10724.2	54320	14019.2	0.606767
GUCA2A	Q02747	10304.9	8184.03	26144.1	12111.3	0.62884		EIF4H	Q15056-2	5907.76	10724.2	54320	14019.2	0.606767
C8G	P07360	17769.7	23360.4	11866.5	17146	0.632899		SERPINF2	C9JPV4	15643.7	38779.3	21262.6	8302.92	0.606992
LCP1	P13796	17268.8	73177.5	10537.5	9124.83	0.633132		SIGLEC14	Q08ET2	10847.6	8160.43	6256.17	9495.2	0.607042
CFB	H7C5H1	25030.1	38355.2	26325	22320.4	0.633304		LCP1	P13796	19567.4	73177.5	8229.19	10365	0.609847
PGLYRP2	Q96PD5	21096.3	27363.8	14654.1	20440.3	0.635428		CFI	D6R9Z8	15569.4	27314	28454.2	21118.3	0.615611
GPLD1	P80108	30085.2	91072.2	27561.6	20456.6	0.636036		VCAM1	P19320	17378.5	14081.7	11396.2	23381.3	0.616945
SOD1	P00441	13842.6	45697	9537.6	9572.97	0.638209		SELL	P14151-2	15708.4	13945.1	14637.3	16645.2	0.619369
ALB	C9JKR2	20969.6	21384.8	14034.9	20212.5	0.639421		S100A8	P05109	15448	14707.4	76930.8	23900.7	0.619939
PRDX2	A6NIW5	10759.8	9905.29	18864.7	11590.4	0.640691		C2	E9PDZ0	21327.8	37691.7	17992.7	18854.6	0.621864
PFN1	P07737	27518.4	17196.8	34088.7	13048.8	0.643142		DBH	P09172	24955.4	68199.2	11590.4	19313.5	0.62607
C9	P02748	16600.2	22546.5	15407.4	15940.3	0.645196		MST1	P26927	26696.2	16790.6	27706.2	28222.8	0.630424
C3	P01024	21494.2	49753.8	22913.8	16819.6	0.645974		MST1	G3XAK1	26696.2	16790.6	27706.2	28222.8	0.630424
HBA2	G3V1N2	11978.6	10068.9	9513.18	14034.9	0.646528		CA1	E5RFE7	11860.1	8784.97	10570	12959.2	0.634379
SERPINA7	P05543	16380.8	21145.5	29885	3586.02	0.651251		SOD1	H7BYH4	14431	46765	7185.08	10421.3	0.635614
JCHAIN	D6RHJ6	8216.2	8200.09	26831.5	10114.9	0.652531		GC	D6RF35	21278.6	27706.2	14330.3	20596.3	0.635865
PTPRM	P28827-2	10114.9	6935.07	10333.2	10491.2	0.655408		MASP2	O00187	23259.6	21411.5	8540.82	21189.8	0.636169
PTPRM	F8WA38	10114.9	6935.07	10333.2	10491.2	0.655408		VASP	K7EM16	8710.26	14246.4	5903.06	15863	0.637035
PTPRM	P28827	10114.9	6935.07	10333.2	10491.2	0.655408		PROS1	P07225	18557.4	29183.4	15613	17403.8	0.640565
CPB2	Q96IY4-2	16415.8	54443.3	8449.62	12917.1	0.655627		APOA2	P02652	12968.3	13667.9	7952.95	19069.6	0.642706
LTF	P02788-2	35850.1	20811	21877.4	29259.8	0.65616		PI16	Q6UXB8	19069.6	20564.6	24052.8	14117.2	0.644063
MMRN1	Q13201	4243.94	5339.65	14366.5	5339.65	0.663504		PRG4	Q92954	15041.8	26980.9	19699	11329.7	0.647509
SPINK5	Q9NQ38-2	12283.8	17446.3	9818.97	12030.4	0.66476		GUCA2A	Q02747	9950.59	8184.03	21411.5	10966.8	0.647877
SPINK5	Q9NQ38-3	12283.8	17446.3	9818.97	12030.4	0.66476		GPLD1	P80108	25219	91072.2	18515	17478.2	0.65169
SPINK5	Q9NQ38	12283.8	17446.3	9818.97	12030.4	0.66476		C1R	F5H2D0	21384.8	19244	27561.6	13357.3	0.652985
PRG4	J3KP74	12578.8	28560	114765	24418.4	0.665274		SHBG	P04278-2	21676.4	18823.1	13048.8	29803	0.65546
ALB	B7WNR0	20811	23259.6	13888.3	20489.7	0.66738		SHBG	P04278-3	21676.4	18823.1	13048.8	29803	0.65546
PROS1	P07225	17825	29183.4	10654	17478.2	0.670965		SHBG	P04278-4	21676.4	18823.1	13048.8	29803	0.65546
ITIH3	Q06033	21527.9	25484	10491.2	21096.3	0.672324		SHBG	B4DYU0	21676.4	18823.1	13048.8	29803	0.65546
GPX3	P22352	57909.9	98453.6	30085.2	56873.1	0.672718		SHBG	I3L1J1	21676.4	18823.1	13048.8	29803	0.65546
VASP	P50552	13382	15037	14637.3	14117.2	0.67385		ABI3BP	H0Y897	7153.84	6747.28	35449	9861.06	0.656346
PROCR	Q9UNN8	29452.8	18430.7	18889.1	36682.6	0.676133		ABI3BP	Q7Z7G0	7153.84	6747.28	35449	9861.06	0.656346
CD97	P48960	7490.67	7115.19	27003.7	8864.08	0.677792		ABI3BP	Q7Z7G0-2	7153.84	6747.28	35449	9861.06	0.656346
CD97	P48960-2	7490.67	7115.19	27003.7	8864.08	0.677792		ABI3BP	Q7Z7G0-3	7153.84	6747.28	35449	9861.06	0.656346
CD97	P48960-3	7490.67	7115.19	27003.7	8864.08	0.677792		ABI3BP	Q7Z7G0-4	7153.84	6747.28	35449	9861.06	0.656346
EIF4H	Q15056	10174.5	10724.2	98453.6	16538.9	0.679906		GC	D6RBJ7	21359	27864.7	13846.5	20982.6	0.658593
EIF4H	Q15056-2	10174.5	10724.2	98453.6	16538.9	0.679906		XPO6	Q96QU8	8647.72	3490.95	7446.87	5315.01	0.658645
PTPRM	E7EPS8	10279.8	7490.67	10333.2	10491.2	0.688616		JCHAIN	D6RD17	10501.1	11113.2	15055.7	5907.76	0.661113
ATF6B	Q99941	8184.03	7428.63	9473.68	8179.72	0.691083		PTGDS	Q5SQ11	17074.7	12283.8	13402.7	19666.5	0.661573
ATF6B	Q99941-2	8184.03	7428.63	9473.68	8179.72	0.691083		CEACAM5	P06731	1745.72	1723.97	3146.15	1866.99	0.664145
LCP1	Q5TBN5	16272.8	89224	19431.3	10421.3	0.696155		CEACAM5	H9KVA7	1745.72	1723.97	3146.15	1866.99	0.664145
ADGRE5	K7EKV5	7892.56	7892.56	27003.7	8864.08	0.697654		SOD1	P00441	13693	45697	7428.63	11160.9	0.664652
ADGRE5	K7EPE8	7892.56	7892.56	27003.7	8864.08	0.697654		A1BG	P04217	19205.1	21030.5	21312.9	17645.3	0.668565
ADGRE5	K7EPP8	7892.56	7892.56	27003.7	8864.08	0.697654		GC	P02774	20440.3	26270.9	13808.3	20262.8	0.670494
HLA-A	P30447	8583.01	6724.33	15424.6	8630.98	0.701649		LCP1	Q5TBN5	22943.2	89224	14561	17647.8	0.671529
GDI2	Q5SX91	21304.2	20212.5	7892.56	20504.9	0.703453		ITIH2	Q5T985	22178	70168.6	24203.2	16632	0.673972
ADAM9	A0AVL1	9500.08	7227.61	36154	10221.5	0.705849		TPM4	P67936-2	12759.1	12521	5136.28	20489.7	0.67451
ADAM9	Q13443	9500.08	7227.61	36154	10221.5	0.705849		TPM4	P67936	12759.1	12521	5136.28	20489.7	0.67451
ADAM9	Q13443-2	9500.08	7227.61	36154	10221.5	0.705849		LSP1	E7EMG9	9516.28	7500.11	73177.5	13693	0.680246
XPO6	D3DWF9	7564.56	3490.95	8827.63	7538.65	0.707646		HPX	P02790	27706.2	28108.2	14686.3	26861.1	0.680963
PROS1	G5E9F8	15588.9	20992.4	11860.1	22276	0.708611		ITIH2	P19823	22178	70168.6	24373.4	17537.7	0.686212
MYLK	Q15746	21868.9	14392.3	9957.61	29885	0.710629		VASP	P50552	13148	15037	8129.74	19131.8	0.687671
MYLK	Q15746-2	21868.9	14392.3	9957.61	29885	0.710629		RANBP1	C9JGV6	23381.3	21096.3	26778.6	18719	0.687673
MYLK	Q15746-3	21868.9	14392.3	9957.61	29885	0.710629		RANBP1	C9JXG8	23381.3	21096.3	26778.6	18719	0.687673
MYLK	Q15746-4	21868.9	14392.3	9957.61	29885	0.710629		UGGT1	E2QRN8	18833.5	146617	15061.9	10304.9	0.692783
MYLK	Q15746-5	21868.9	14392.3	9957.61	29885	0.710629		ABI3BP	H7C556	6615.24	6680.22	37354.5	8160.43	0.698476
MYLK	Q15746-6	21868.9	14392.3	9957.61	29885	0.710629		C4B_2	P0C0L5	19952.5	27746.6	29885	13402.7	0.700633
MBL2	P11226	20992.4	17434.4	18828	19431.3	0.711887		PRDX6	P30041	24418.4	20370.7	12808	33537.1	0.704041
CRP	P02741	5554.45	161.39	4425.11	6133.54	0.713033		APOE	E7ERP7	14498.8	24991.7	22178	10272.4	0.705434
CFB	P00751	19866.1	29325.2	21327.8	19069.6	0.715441		APOE	E9PEV4	14498.8	24991.7	22178	10272.4	0.705434
TIMP1	P01033	27363.8	22943.2	20707.7	31684.5	0.715549		APOE	H0Y7L5	14498.8	24991.7	22178	10272.4	0.705434
TIMP1	Q5H9A7	27363.8	22943.2	20707.7	31684.5	0.715549		APOE	P02649	14498.8	24991.7	22178	10272.4	0.705434
SERPINF2	C9JPV4	14738.6	38779.3	22342.1	11267.3	0.716773		ALB	P02769	23239.7	26638.8	15132.9	23417.6	0.711212
UGGT1	E2QRN8	18061.1	146617	7190.92	16316.8	0.719383		ALB	P02768	20707.7	21359	14625	20607.3	0.711744
HNRNPA1	F8VZ49	9364.06	10365	40923.4	10247	0.722918		HP	H3BS21	20141.6	39443.1	23259.6	18833.5	0.727652
HNRNPA1	F8W6I7	9364.06	10365	40923.4	10247	0.722918		CFB	H7C5H1	21835.5	38355.2	21494.2	21655.7	0.730903
HNRNPA1	P09651	9364.06	10365	40923.4	10247	0.722918		C2	Q5ST52	12353.1	13502.6	11005.5	14060.8	0.749264
HNRNPA1	P09651-2	9364.06	10365	40923.4	10247	0.722918		AKIRIN1	Q9H9L7-2	105609	32688.3	10705.2	84601.4	0.751505
HNRNPA1	P09651-3	9364.06	10365	40923.4	10247	0.722918		C2	H0Y3H6	15190.7	23815.4	15448	15343.3	0.759468
LUM	P51884	36366.6	30458.9	17252.8	34602.3	0.723608		C4B	F5GXS0	19049.3	26926.3	29285.7	13862	0.760523
HBA2	P69905	11978.6	10068.9	9500.08	13461.6	0.72395		SHBG	P04278	22468	16942.6	12759.1	27864.7	0.76428
NUP37	H0YHK8	18753.4	14794.3	31153.3	18047	0.744221		SHBG	I3L145	22468	16942.6	12759.1	27864.7	0.76428
NUP37	Q8NFH4	18753.4	14794.3	31153.3	18047	0.744221		F12	P00748	14143.1	13361.8	19027.6	13846.5	0.766591
XPO6	Q96QU8	7564.56	3490.95	6102.67	5613.5	0.751769		CLEC3B	P05452	15384.8	19131.8	14952.7	17992.7	0.76723
C2	P06681	15485.2	22650.5	16272.8	19727.3	0.75205		SERPINF1	I3L4N7	15290	31940.7	31684.5	8229.19	0.768032
BTD	P43251	15384.8	25683.8	9307.18	16645.2	0.759448		ALCAM	H7C543	18763.2	14994.9	146617	13945.1	0.768678
BTD	B4DLJ9	15384.8	25683.8	9307.18	16645.2	0.759448		ORM1	P02763	14400.9	13808.3	42612	13382	0.768855
BTD	F8W1Q3	15384.8	25683.8	9307.18	16645.2	0.759448		ECM1	Q16610-3	73177.5	26144.1	32688.3	57909.9	0.768919
ECM1	Q16610-3	89224	26144.1	38779.3	67589.7	0.762655		ALCAM	Q6ZS95	18828	15203.6	146617	13945.1	0.769313
CFI	E7ETH0	20607.3	20400	20918.2	20564.6	0.767252		HP	J3KRH2	22276	32209.2	51414.3	23815.4	0.770286
SERPINA1	G3V387	10421.3	6672.27	7822.3	9074.09	0.768797		PGLYRP2	Q96PD5	23561.3	27363.8	15225.4	24582.2	0.775763
VASP	K7EM16	8555.89	14246.4	8461.99	12180.9	0.768947		LTF	P02788-2	26831.5	20811	13615.6	34306.3	0.776522
ALB	H0YA55	20715.4	21228.4	14548.8	21030.5	0.770693		CLEC3B	E9PHK0	15359.5	19072.5	14707.4	18008.2	0.77859
ITIH2	Q5T985	20057.7	70168.6	32872.8	18288.7	0.771849		LTF	E7EQB2	21312.9	18549.5	10537.5	28108.2	0.780264
ALB	D6RHD5	20715.4	21228.4	14019.2	21078.8	0.774356		IGFALS	P35858	20057.7	56873.1	21557.3	21868.9	0.784161
GP5	P40197	11927.1	11063	7911.59	14561	0.776311		RINT1	F8WAZ2	11654.3	17645.3	16460.7	13563	0.784835
ITIH2	P19823	20057.7	70168.6	31782.1	19033.8	0.776803		RINT1	F8WC46	11654.3	17645.3	16460.7	13563	0.784835
SERPINA3	G3V3A0	17593.2	37787.3	11160.9	20018.9	0.780789		RINT1	F8WDC5	11654.3	17645.3	16460.7	13563	0.784835
C2	H0Y3H6	15283.1	23815.4	16252.5	19987.2	0.78269		VCAM1	P19320-2	18192.8	14190.5	10304.9	22367	0.785114
SERPINA3	P01011	17562.8	38135.4	10868.9	20141.6	0.783528		CFB	C9JRT3	23256.3	20141.6	13693	22998	0.790407
TXN	P10599-2	10868.9	11044.6	8386.1	12709.4	0.792601		IGFALS	P35858-2	20304.2	47694.4	21557.3	21868.9	0.790958
CFH	Q5TFM2	10247	11906	14994.9	10365	0.798976		C3	M0R0Q9	19223.6	84601.4	25977.6	22013.5	0.792201
TTR	P02766	30335.6	37507.8	14952.7	44241.8	0.803044		CFB	P00751	19131.8	29325.2	15384.8	20634.4	0.793577
HP	J3QLC9	18392.6	34306.3	25842.5	24460.8	0.808239		SERPINA3	G3V3A0	19595.2	37787.3	12612.8	22468	0.798747
B2M	P61769	13260.8	13382	9935.31	13551	0.808366		SPINK5	E5RFU9	7988.54	6921.39	13502.6	7376.15	0.800392
IGFALS	P35858	21030.5	56873.1	15037	25928	0.812041		PTPRM	E7EPS8	8470.91	7490.67	4642.39	10705.2	0.802023
PRG4	Q92954-4	18889.1	19359.4	70168.6	14548.8	0.815026		ADAM9	A0AVL1	8028.48	7227.61	40475.6	5501.82	0.802886
C3	M0R0Q9	15746.1	84601.4	35955.7	16585.7	0.815624		ADAM9	Q13443	8028.48	7227.61	40475.6	5501.82	0.802886
IGFALS	P35858-2	21400.8	47694.4	15037	25928	0.826269		ADAM9	Q13443-2	8028.48	7227.61	40475.6	5501.82	0.802886
CA1	E5RG81	12917.1	11507.1	21030.5	7185.08	0.828806		LCN2	P80188	16171.1	14668.3	5554.45	16585.7	0.80434
CA1	E5RHP7	12917.1	11507.1	21030.5	7185.08	0.828806		SERPING1	B4E1H2	16338.4	41794.9	20918.2	17297.4	0.805849
CA1	E5RJI8	12917.1	11507.1	21030.5	7185.08	0.828806		SERPING1	E9PGN7	16338.4	41794.9	20918.2	17297.4	0.805849
CA1	P00915	12917.1	11507.1	21030.5	7185.08	0.828806		SERPING1	H9KV48	16338.4	41794.9	20918.2	17297.4	0.805849
DSP	P15924-2	26019.6	40923.4	28044.2	33215.5	0.83084		SERPING1	P05155	16338.4	41794.9	20918.2	17297.4	0.805849
PROC	E7ENR9	27314	28222.8	16600.2	34306.3	0.835927		HP	H0Y300	24373.4	33215.5	71523	22943.2	0.807359
CLEC3B	P05452	16257.3	19131.8	20607.3	16632	0.838097		AFM	P43652	13741	33537.1	21228.4	21899.3	0.807863
B2M	F5H6I0	13148	13278.9	9935.31	13551	0.838259		ALCAM	F5GXJ9	18753.4	14614	89224	12245.1	0.808355
PDLIM1	O00151	16252.5	9957.61	17721.6	12169.5	0.838598		CD300A	Q9UGN4	3886.91	6149.69	5520.8	3464.82	0.809525
KRT2	P35908	8428.78	10520.8	15485.2	8160.43	0.84172		ALCAM	Q13740	18897	14645.9	89224	12245.1	0.809839
PRNP	P04156-2	6909.61	8540.82	11633	6724.33	0.8559		ALCAM	Q13740-2	18897	14645.9	89224	12245.1	0.809839
PRNP	A2A2V1	6909.61	8540.82	11633	6724.33	0.8559		HBD	E9PEW8	27864.7	16684.7	9911.53	35587.3	0.814922
PRNP	P04156	6909.61	8540.82	11633	6724.33	0.8559		HPR	P00739	25977.6	37354.5	68199.2	25219	0.816704
CLEC3B	E9PHK0	16171.1	19072.5	20456.6	16474.1	0.856953		C1RL	F5H7C8	10365	10591.8	28259.1	8819	0.817179
IGHA2	P01877	18643.3	14203.5	13563	17917.7	0.858441		C1R	P00736	21494.2	20323.7	28890.3	16144.4	0.817977
PRDX6	P30041	33215.5	20370.7	29803	28108.2	0.860096		RINT1	C9J5S3	13520.2	22276	16460.7	13563	0.821695
DSP	P15924	26019.6	40923.4	29696.7	27363.8	0.863161		RINT1	Q6NUQ1	13520.2	22276	16460.7	13563	0.821695
BTD	C9JSN9	15613	19069.6	11507.1	19371.8	0.86953		CEACAM5	M0R3J1	2956.38	56.6	3892.3	2426.46	0.822562
SERPINF2	C9JMH6	14330.3	53198.5	35347.5	25797.3	0.870064		SERPING1	B4E1F0	16338.4	41794.9	21145.5	17825	0.823637
BTD	A6NHF2	15372.4	25581.9	11692.9	18036	0.870506		SERPINF1	I3L107	14686.3	30335.6	30244.1	9957.61	0.82532
KRTAP19-8	Q3LI54	10094	7073.08	6209.19	11160.9	0.872641		SERPINF1	I3L4F9	14686.3	30335.6	30244.1	9957.61	0.82532
SERPING1	B4E1F0	15179.8	41794.9	22876.3	25151.5	0.873322		SERPINF1	P36955	14686.3	30335.6	30244.1	9957.61	0.82532
SERPING1	B4E1H2	15179.8	41794.9	22100	25435.3	0.873335		CFI	G3XAM2	16645.2	19866.1	18061.1	17842.8	0.826386
SERPING1	E9PGN7	15179.8	41794.9	22100	25435.3	0.873335		CFI	P05156	16645.2	19866.1	18061.1	17842.8	0.826386
SERPING1	H9KV48	15179.8	41794.9	22100	25435.3	0.873335		IGLL5	B9A064	9124.83	8449.62	7376.15	9973.87	0.82668
SERPING1	P05155	15179.8	41794.9	22100	25435.3	0.873335		B2M	F5H6I0	13914.4	13278.9	11113.2	15438.4	0.826869
CUTA	C9IZG4	10537.5	8615.59	14222.8	9473.68	0.87367		PIK3IP1	Q96FE7-2	12886.7	8487.43	55710.9	6736.29	0.840678
CUTA	O60888	10537.5	8615.59	14222.8	9473.68	0.87367		PIK3IP1	Q96FE7-4	12886.7	8487.43	55710.9	6736.29	0.840678
CUTA	O60888-2	10537.5	8615.59	14222.8	9473.68	0.87367		PIK3IP1	Q96FE7	12886.7	8487.43	55710.9	6736.29	0.840678
CUTA	O60888-3	10537.5	8615.59	14222.8	9473.68	0.87367		CLU	E7ETB4	10068.9	3892.3	1988.22	12790.6	0.841064
SERPINF1	I3L4N7	13888.3	31940.7	15270.5	16721.3	0.87447		HPR	J3KTC3	26638.8	35587.3	84601.4	22008.8	0.842651
MSLN	H3BMA1	11160.9	5145.74	5554.45	10068.9	0.879687		TIMP1	H0Y789	20400	20504.9	13471.4	24603.5	0.84408
MSLN	H3BUX1	11160.9	5145.74	5554.45	10068.9	0.879687		PIK3IP1	C9JMK5	13096.6	8841.84	55710.9	6736.29	0.845553
SERPINF2	P08697	14282.8	51414.3	35132.8	24582.2	0.880971		MMRN1	Q13201	4425.11	5339.65	7728.35	4243.94	0.851378
MYLK	Q15746-7	25484	14625	9957.61	29885	0.881067		C2	P06681	14972.3	22650.5	15746.1	15940.3	0.855473
MYLK	B4DUE3	25484	14625	9957.61	29885	0.881067		ABI3BP	D3YTG3	13402.7	11385.2	35449	9861.06	0.855871
PRG4	Q92954-3	18008.2	26980.9	57909.9	13693	0.883669		JCHAIN	D6RHJ6	8773.02	8200.09	31782.1	5457.24	0.856173
CFD	K7ERG9	22734.5	13656.1	17268.8	20370.7	0.885817		TTR	P02766	49753.8	37507.8	19186.4	62703.6	0.856909
CA1	E5RFE7	13076.5	8784.97	21030.5	7185.08	0.886875		B2M	P61769	14019.2	13382	11113.2	15438.4	0.857481
KNG1	P01042-3	15770.8	20456.6	16316.8	17732.5	0.892446		SERPINA3	P01011	18087	38135.4	12678.3	22570.8	0.858486
CEACAM5	M0R3J1	6170.03	56.6	5501.82	5111.15	0.895521		PROS1	G5E9F8	17146	20992.4	14707.4	18288.7	0.858639
TXN	P10599	11507.1	10570	8386.1	12709.4	0.899522		CP	H7C5N5	29452.8	22913.8	13723.3	35850.1	0.863423
PRG4	Q92954-6	18008.2	26980.9	35587.3	12578.8	0.902042		PRG4	Q92954-3	15041.8	26980.9	25484	17434.4	0.875358
JCHAIN	P01591	9905.29	10767	12180.9	9105.5	0.903313		CLU	P10909	14614	23900.7	15241.3	18864.7	0.876092
NEXN	Q0ZGT2-3	6456.78	3419.94	3993.48	5903.06	0.904125		CLU	P10909-2	14614	23900.7	15241.3	18864.7	0.876092
NEXN	Q0ZGT2-4	6456.78	3419.94	3993.48	5903.06	0.904125		CLU	P10909-4	14614	23900.7	15241.3	18864.7	0.876092
NEXN	Q0ZGT2	6456.78	3419.94	3993.48	5903.06	0.904125		CLU	P10909-5	14614	23900.7	15241.3	18864.7	0.876092
PRG4	Q92954	18008.2	26980.9	35850.1	12521	0.904385		QSOX1	O00391-2	16721.3	19256.5	10520.8	21030.5	0.882217
ESAM	C9JIE7	17391.3	11989.1	7728.35	17721.6	0.911586		QSOX1	O00391	16721.3	19256.5	10520.8	21030.5	0.882217
AHSG	C9JV77	15569.4	24373.4	22957.3	16942.6	0.919819		IGFBP3	P17936-2	14794.3	14330.3	30142	12030.4	0.883038
PROC	P04070	27989.2	29259.8	10729.6	36366.6	0.921672		ARHGDIB	F5H3P3	14931.3	12233.5	30385.8	5776.88	0.884808
MYLK	Q15746-8	25288.6	18744.8	9957.61	29885	0.925327		ARHGDIB	F5H6Q0	14931.3	12233.5	30385.8	5776.88	0.884808
MYLK	Q6P2N0	25288.6	18744.8	9957.61	29885	0.925327		SIGLEC5	O15389	11866.5	8436.59	5681.23	11957.8	0.893904
ITIH1	H7C0N0	19987.2	19223.6	8630.98	24831.4	0.925485		LUM	P51884	29325.2	30458.9	21030.5	31213.7	0.896976
CFHR1	B1AKG0	14548.8	13615.6	17230.4	13667.9	0.926108		ARHGDIB	P52566	14602.8	12180.9	30385.8	5776.88	0.897814
PROC	B4DPQ7	29259.8	28259.1	10501.1	33382	0.931392		IGFBP3	P17936	14794.3	14330.3	29325.2	11860.1	0.899283
CLU	P10909	14203.5	23900.7	16903.8	17252.8	0.932632		ITIH3	Q06033	28744	25484	10279.8	31369.2	0.899757
CLU	P10909-2	14203.5	23900.7	16903.8	17252.8	0.932632		C1RL	F5H6S5	11113.2	11692.9	25630.8	8340.33	0.906558
CLU	P10909-4	14203.5	23900.7	16903.8	17252.8	0.932632		NUP37	H0YHK8	19431.3	14794.3	43487.1	12878.5	0.917649
CLU	P10909-5	14203.5	23900.7	16903.8	17252.8	0.932632		NUP37	Q8NFH4	19431.3	14794.3	43487.1	12878.5	0.917649
KNG1	P01042-2	16068.2	19727.3	16338.4	17446.3	0.942227		C1R	F5H3N3	18358.5	16429.3	35347.5	14081.7	0.918874
CUTA	C9IZQ5	10593.7	9950.59	14222.8	9473.68	0.945421		TIMP1	P01033	24831.4	22943.2	21286.7	25030.1	0.92234
ACTB	P60709	8784.97	6158.48	5111.15	9410.89	0.947971		TIMP1	Q5H9A7	24831.4	22943.2	21286.7	25030.1	0.92234
PON1	F8WF42	18719	44241.8	26270.9	23215.4	0.948303		CLU	H0YC35	14994.9	25928	15708.4	19331.4	0.927951
AFM	P43652	14686.3	33537.1	21481.2	19699	0.951834		CLU	P10909-3	14994.9	25928	15708.4	19331.4	0.927951
SERPINF1	I3L107	13756	30335.6	14878.5	17964.7	0.951985		AGT	P01019	14222.8	11670.1	6680.22	15179.8	0.928113
SERPINF1	I3L4F9	13756	30335.6	14878.5	17964.7	0.951985		SHBG	B0FWH5	25030.1	18047	8647.72	26831.5	0.937473
SERPINF1	P36955	13756	30335.6	14878.5	17964.7	0.951985		SHBG	B0FWH6	25030.1	18047	7977.52	27025	0.938706
PROC	E7END6	28044.2	29285.7	10750.6	35347.5	0.958758		SHBG	I3L2F1	25030.1	18047	7977.52	27025	0.938706
F10	F8WBM7	12521	17297.4	10570	15061.9	0.960651		SHBG	I3L4B9	25030.1	18047	7977.52	27025	0.938706
CLU	H0YC35	14350.8	25928	17501.7	17645.3	0.962015		C1R	F5GZR1	21453.3	19987.2	26144.1	19866.1	0.938805
CLU	P10909-3	14350.8	25928	17501.7	17645.3	0.962015		HP	J3QR68	21286.7	34689.2	39178	21228.4	0.939691
AHSG	P02765	15132.9	23268.9	22771.4	15708.4	0.963933		ITIH1	H7C0N0	20918.2	19223.6	27864.7	18693.1	0.940067
HP	H3BS21	18864.7	39443.1	33905.5	21527.9	0.967824		HP	P00738	21304.2	35001.4	39443.1	21262.6	0.940583
ALB	P02769	20905.8	26638.8	18917.4	23747.8	0.969161		HP	J3QLC9	20420	34306.3	29696.7	20956.3	0.943044
SPARCL1	B4E2Z0	13551	19186.4	14067.4	15103.6	0.976692		SELL	P14151	16600.2	14222.8	14637.3	16645.2	0.944494
MSLN	Q13421-2	11160.9	5145.74	6456.78	10834.5	0.985959		VCAM1	P19320-3	21145.5	15041.8	10501.1	23360.4	0.953568
MSLN	Q13421-3	11160.9	5145.74	6456.78	10834.5	0.985959		CFI	E7ETH0	16632	20400	17825	17679.8	0.954166
MSLN	Q13421-4	11160.9	5145.74	6456.78	10834.5	0.985959		HP	Q0VAC5	21030.5	35132.8	37787.3	20992.4	0.963503
KNG1	P01042	16114	19947.3	16144.4	17350.1	0.993219		FGFR1	E9PKV7	20992.4	19049.3	31369.2	16272.8	0.963974
PRG4	Q92954-2	18889.1	19359.4	38355.2	12667.5	0.996158		LTF	P02788	26831.5	20811	10906.1	29639	0.976914
PRG4	Q92954-5	18889.1	19359.4	38355.2	12667.5	0.996158		SELENOP	P49908	15372.4	16030.8	8907.59	17939.7	0.980962
CLU	E7ETB4	10750.6	3892.3	6909.61	9757.05	0.998463		FGFR1	E9PKF2	21411.5	19313.5	31580.7	17562.8	0.985166
TARDBP	K7EJ99	2065.24	2211.08	2440.94	1988.22	0.999222		LMAN2	D6RDX1	29285.7	24203.2	38135.4	24418.4	0.98674
TARDBP	K7EJM5	2065.24	2211.08	2440.94	1988.22	0.999222		TF	C9JVG0	21899.3	21272.3	11019.2	25131.7	0.988259
TARDBP	K7EN94	2065.24	2211.08	2440.94	1988.22	0.999222		SH3BGRL3	Q9H299	9818.97	7538.65	2812.04	11502.5	0.988915
TARDBP	G3V162	2065.24	2211.08	2440.94	1988.22	0.999222		SHBG	I3L2X4	24052.8	15283.1	9553.62	25797.3	0.991602
TARDBP	Q13148	2065.24	2211.08	2440.94	1988.22	0.999222		LTF	E7ER44	26831.5	20811	10247	30458.9	0.995351
TARDBP	B1AKP7	2065.24	2211.08	2440.94	1988.22	0.999222		SHBG	P04278-5	23900.7	15270.5	9553.62	25797.3	0.999541
