# Supplementary material for: Integrative Analysis of Novel Metabolic Subtypes in Pancreatic Cancer Fosters New Prognostic Biomarkers
Source: Front Oncol. 2019 Feb 27;9:115. doi: 10.3389/fonc.2019.00115 (PMC6400843; doi:10.3389/fonc.2019.00115)
Supplement: Supplementary file 9 [file Table_9.xls]

## Sheet: Sheet1
Table reporting the classification of PDA glycolytic subtypes based on published molecular classifications.
ID	Glycolytic subtype	Moffitt Subtype	Collisson subtype	mRNA Bailey Subytpe
TCGA-2J-AABH-01	HG	Classical	Exocrine	Progenitor
TCGA-2L-AAQA-01	HG	Classical	Classical	Progenitor
TCGA-F2-A8YN-01	HG	Basal	Classical	Progenitor
TCGA-FB-AAPU-01	HG	Classical	Classical	Progenitor
TCGA-FB-AAQ6-01	HG	Classical	Classical	Progenitor
TCGA-HV-A7OL-01	HG	Classical	Classical	Progenitor
TCGA-HZ-7919-01	HG	Classical	Classical	Progenitor
TCGA-HZ-7926-01	HG	Classical	Exocrine	Progenitor
TCGA-HZ-8315-01	HG	Basal	Exocrine	Adex
TCGA-HZ-8636-01	HG	Classical	Quasi-mesenchymal	Immunogenic
TCGA-IB-7887-01	HG	Basal	Classical	Progenitor
TCGA-IB-8127-01	HG	Basal	Exocrine	Squamous
TCGA-IB-A5SP-01	HG	Classical	Classical	Progenitor
TCGA-YB-A89D-01	HG	Classical	Classical	Progenitor
TCGA-2J-AABU-01	HG	Basal	Quasi-mesenchymal	Squamous
TCGA-2L-AAQE-01	HG	Basal	Classical	Squamous
TCGA-2L-AAQI-01	HG	Basal	Exocrine	Progenitor
TCGA-3A-A9IU-01	HG	Basal	Exocrine	Squamous
TCGA-F2-6879-01	HG	Classical	Classical	Progenitor
TCGA-HZ-7922-01	HG	Classical	Exocrine	Adex
TCGA-IB-7646-01	HG	Basal	Quasi-mesenchymal	Squamous
TCGA-IB-7651-01	HG	Classical	Exocrine	Immunogenic
TCGA-IB-7885-01	HG	Basal	Quasi-mesenchymal	Squamous
TCGA-IB-7890-01	HG	Basal	Quasi-mesenchymal	Squamous
TCGA-IB-7893-01	HG	Basal	Quasi-mesenchymal	Squamous
TCGA-IB-A6UF-01	HG	Basal	Exocrine	Squamous
TCGA-IB-AAUU-01	HG	Classical	Classical	Progenitor
TCGA-OE-A75W-01	HG	Classical	Classical	Progenitor
TCGA-PZ-A5RE-01	HG	Classical	Classical	Progenitor
TCGA-S4-A8RO-01	HG	Basal	Classical	Squamous
TCGA-YY-A8LH-01	HG	Classical	Classical	Progenitor
TCGA-2J-AAB1-01	LG	Classical	Classical	Progenitor
TCGA-2J-AAB8-01	LG	Classical	Classical	Progenitor
TCGA-2J-AAB9-01	LG	Basal	Exocrine	Adex
TCGA-2J-AABA-01	LG	Classical	Classical	Progenitor
TCGA-2J-AABE-01	LG	Basal	Classical	Progenitor
TCGA-2J-AABK-01	LG	Classical	Exocrine	Progenitor
TCGA-2J-AABR-01	LG	Basal	Exocrine	Adex
TCGA-2J-AABT-01	LG	Classical	Classical	Immunogenic
TCGA-3A-A9I5-01	LG	Classical	Exocrine	Adex
TCGA-3A-A9IC-01	LG	Classical	Quasi-mesenchymal	Squamous
TCGA-3A-A9IX-01	LG	Basal	Exocrine	Adex
TCGA-3E-AAAY-01	LG	Classical	Exocrine	Adex
TCGA-3E-AAAZ-01	LG	Classical	Exocrine	Progenitor
TCGA-F2-A44H-01	LG	Classical	Exocrine	Adex
TCGA-FB-A4P5-01	LG	Basal	Exocrine	Adex
TCGA-FB-A78T-01	LG	Classical	Exocrine	Progenitor
TCGA-FB-AAPY-01	LG	Classical	Exocrine	Progenitor
TCGA-FB-AAPZ-01	LG	Basal	Exocrine	Squamous
TCGA-FB-AAQ3-01	LG	Classical	Exocrine	Progenitor
TCGA-H6-A45N-01	LG	Classical	Exocrine	Adex
TCGA-HV-A5A4-01	LG	Classical	Classical	Progenitor
TCGA-HV-A5A6-01	LG	Classical	Classical	Squamous
TCGA-HV-AA8V-01	LG	Basal	Classical	Squamous
TCGA-HZ-7925-01	LG	Basal	Quasi-mesenchymal	Immunogenic
TCGA-HZ-8317-01	LG	Classical	Exocrine	Adex
TCGA-HZ-A49H-01	LG	Classical	Exocrine	Adex
TCGA-HZ-A49I-01	LG	Classical	Classical	Progenitor
TCGA-HZ-A8P0-01	LG	Classical	Exocrine	Adex
TCGA-HZ-A8P1-01	LG	Classical	Classical	Progenitor
TCGA-HZ-A9TJ-01	LG	Classical	Classical	Progenitor
TCGA-IB-7644-01	LG	Classical	Classical	Progenitor
TCGA-IB-7645-01	LG	Classical	Quasi-mesenchymal	Immunogenic
TCGA-IB-7652-01	LG	Classical	Exocrine	Adex
TCGA-IB-7888-01	LG	Classical	Classical	Immunogenic
TCGA-IB-7889-01	LG	Basal	Exocrine	Adex
TCGA-IB-7891-01	LG	Classical	Exocrine	Adex
TCGA-IB-7897-01	LG	Basal	Quasi-mesenchymal	Immunogenic
TCGA-IB-A5SO-01	LG	Classical	Classical	Immunogenic
TCGA-IB-A5ST-01	LG	Classical	Quasi-mesenchymal	Immunogenic
TCGA-IB-AAUP-01	LG	Classical	Quasi-mesenchymal	Immunogenic
TCGA-IB-AAUR-01	LG	Basal	Quasi-mesenchymal	Immunogenic
TCGA-IB-AAUS-01	LG	Basal	Exocrine	Immunogenic
TCGA-LB-A7SX-01	LG	Basal	Classical	Progenitor
TCGA-Q3-AA2A-01	LG	Classical	Classical	Progenitor
TCGA-RB-A7B8-01	LG	Classical	Classical	Progenitor
TCGA-S4-A8RM-01	LG	Classical	Classical	Progenitor
TCGA-S4-A8RP-01	LG	Classical	Exocrine	Progenitor
TCGA-US-A774-01	LG	Classical	Exocrine	Adex
TCGA-US-A779-01	LG	Classical	Classical	Progenitor
TCGA-US-A77G-01	LG	Classical	Exocrine	Progenitor
TCGA-XD-AAUL-01	LG	Basal	Classical	Squamous
TCGA-XN-A8T3-01	LG	Basal	Exocrine	Adex
TCGA-YH-A8SY-01	LG	Basal	Quasi-mesenchymal	Squamous
TCGA-Z5-AAPL-01	LG	Classical	Quasi-mesenchymal	Immunogenic
TCGA-2J-AABF-01	LG	Classical	Exocrine	Progenitor
TCGA-2J-AABO-01	LG	Basal	Exocrine	Adex
TCGA-2L-AAQJ-01	LG	Classical	Classical	Progenitor
TCGA-2L-AAQL-01	LG	Classical	Exocrine	Progenitor
TCGA-3A-A9I7-01	LG	Classical	Exocrine	Immunogenic
TCGA-3A-A9I9-01	LG	Classical	Exocrine	Adex
TCGA-F2-A7TX-01	LG	Basal	Exocrine	Adex
TCGA-FB-A5VM-01	LG	Basal	Quasi-mesenchymal	Squamous
TCGA-FB-AAPS-01	LG	Basal	Exocrine	Immunogenic
TCGA-HV-A5A5-01	LG	Classical	Exocrine	Adex
TCGA-HZ-8001-01	LG	Basal	Quasi-mesenchymal	Immunogenic
TCGA-HZ-8002-01	LG	Basal	Exocrine	Adex
TCGA-HZ-8519-01	LG	Classical	Exocrine	Immunogenic
TCGA-HZ-8637-01	LG	Classical	Quasi-mesenchymal	Immunogenic
TCGA-HZ-A49G-01	LG	Classical	Exocrine	Adex
TCGA-HZ-A4BH-01	LG	Basal	Classical	Immunogenic
TCGA-HZ-A4BK-01	LG	Classical	Exocrine	Progenitor
TCGA-HZ-A77O-01	LG	Basal	Exocrine	Adex
TCGA-HZ-A77P-01	LG	Classical	Exocrine	Adex
TCGA-HZ-A77Q-01	LG	Basal	Quasi-mesenchymal	Immunogenic
TCGA-IB-7649-01	LG	Classical	Exocrine	Adex
TCGA-IB-7886-01	LG	Classical	Classical	Progenitor
TCGA-IB-A5SQ-01	LG	Basal	Quasi-mesenchymal	Immunogenic
TCGA-IB-A6UG-01	LG	Basal	Exocrine	Adex
TCGA-IB-A7M4-01	LG	Basal	Classical	Squamous
TCGA-IB-AAUN-01	LG	Basal	Exocrine	Adex
TCGA-IB-AAUO-01	LG	Basal	Quasi-mesenchymal	Squamous
TCGA-LB-A8F3-01	LG	Classical	Exocrine	Adex
TCGA-Q3-A5QY-01	LG	Basal	Quasi-mesenchymal	Immunogenic
TCGA-RB-AA9M-01	LG	Basal	Classical	Immunogenic
TCGA-US-A77E-01	LG	Classical	Classical	Progenitor
TCGA-XD-AAUG-01	LG	Classical	Exocrine	Immunogenic
TCGA-XD-AAUH-01	LG	Basal	Quasi-mesenchymal	Immunogenic
TCGA-XN-A8T5-01	LG	Basal	Quasi-mesenchymal	Immunogenic
TCGA-IB-AAUT-01	LG	Classical	Exocrine	Adex
TCGA-3A-A9IH-01	VHG	Basal	Classical	Progenitor
TCGA-3A-A9IZ-01	VHG	Basal	Classical	Squamous
TCGA-3A-A9J0-01	VHG	Classical	Classical	Progenitor
TCGA-HV-AA8X-01	VHG	Classical	Classical	Progenitor
TCGA-US-A776-01	VHG	Classical	Classical	Progenitor
TCGA-2J-AAB4-01	VHG	Classical	Classical	Progenitor
TCGA-FB-AAPQ-01	VHG	Classical	Classical	Progenitor
TCGA-HV-A5A3-01	VHG	Basal	Classical	Squamous
TCGA-2J-AAB6-01	VHG	Basal	Quasi-mesenchymal	Squamous
TCGA-2J-AABI-01	VHG	Basal	Quasi-mesenchymal	Squamous
TCGA-3A-A9IB-01	VHG	Basal	Quasi-mesenchymal	Squamous
TCGA-F2-A44G-01	VHG	Classical	Classical	Progenitor
TCGA-FB-A545-01	VHG	Basal	Quasi-mesenchymal	Squamous
TCGA-FB-AAQ0-01	VHG	Classical	Classical	Progenitor
TCGA-FB-AAQ1-01	VHG	Basal	Exocrine	Adex
TCGA-FB-AAQ2-01	VHG	Basal	Quasi-mesenchymal	Squamous
TCGA-H6-8124-01	VHG	Basal	Quasi-mesenchymal	Squamous
TCGA-HZ-8005-01	VHG	Basal	Quasi-mesenchymal	Squamous
TCGA-IB-A5SS-01	VHG	Basal	Quasi-mesenchymal	Squamous
TCGA-IB-A7LX-01	VHG	Basal	Quasi-mesenchymal	Squamous
TCGA-IB-AAUQ-01	VHG	Basal	Quasi-mesenchymal	Squamous
TCGA-M8-A5N4-01	VHG	Basal	Classical	Progenitor
TCGA-XD-AAUI-01	VHG	Basal	Exocrine	Immunogenic
TCGA-2J-AABV-01	VLG	Classical	Exocrine	Adex
TCGA-HZ-8003-01	VLG	Classical	Exocrine	Adex
TCGA-IB-8126-01	VLG	Classical	Exocrine	Adex
TCGA-IB-AAUM-01	VLG	Classical	Exocrine	Adex
TCGA-LB-A9Q5-01	VLG	Basal	Exocrine	Adex
