# Supplementary material for: Integrative Analysis of Novel Metabolic Subtypes in Pancreatic Cancer Fosters New Prognostic Biomarkers
Source: Front Oncol. 2019 Feb 27;9:115. doi: 10.3389/fonc.2019.00115 (PMC6400843; doi:10.3389/fonc.2019.00115)
Supplement: Supplementary file 10 [file Table_10.xlsx]

## Sheet: Foglio1
Table reporting the results from the differential expression analysis of genes belonging to the Pentose Phosphate Pathway (PPP) and to the Tricarboxylic Acid Cycle (TCA).
Pentose Phosphate Pathway
Gene Information		Glycolytic vs Non-Glycolytic			VHG vs HG
Ensembl ID	Symbol	log2FC	P-value	Adjusted P-value	log2FC	P-value	Adjusted P-value
ENSG00000171314	PGAM1	0.385	2e-09	1.42e-07	0.162133	0.0961	0.598
ENSG00000197713	RPE	0.42	4.3e-08	1.69e-06	-0.164647	0.149	0.644
ENSG00000163931	TKT	0.342	0.000113	0.00105	0.472525	0.00219	0.243
ENSG00000177156	TALDO1	0.271	0.000525	0.00374	0.15635	0.193	0.694
ENSG00000169299	PGM2	0.262	0.00122	0.00739	-0.130413	0.154	0.651
ENSG00000023697	DERA	0.219	0.00235	0.0127	0.21524	0.28	0.704
ENSG00000160211	G6PD	0.232	0.00513	0.0238	0.425426	0.055	0.506
ENSG00000171174	RBKS	-0.219	0.251	0.448	-0.146535	0.183	0.691
ENSG00000197417	SHPK	-0.182	0.393	0.598	0.0342773	0.92	0.974
ENSG00000130313	PGLS	0.069	0.449	0.65	0.279903	0.0149	0.372
ENSG00000078237	TIGAR	-0.081	0.524	0.711	0.0902242	0.158	0.658
ENSG00000153574	RPIA	0.044	0.539	0.722	-0.25307	0.0108	0.339
ENSG00000142657	PGD	0.023	0.79	0.887	0.254923	0.347	0.752
ENSG00000049239	H6PD	0.008	0.927	0.963	0.14643	0.647	0.896
NA	RPEL1	NA	NA	NA	NA	NA	NA
Tricarboxylic Acid Cycle
Gene Information		Glycolytic vs Non-Glycolytic			VHG vs HG
Ensembl ID	Symbol	log2FC	P-value	Adjusted P-value	log2FC	P-value	Adjusted P-value
ENSG00000119689	DLST	0.206	4.13e-05	0.000459	-0.179761	0.0812	0.569
ENSG00000197444	OGDHL	-1.253	0.00011	0.00104	-0.939071	0.266	0.704
ENSG00000138413	IDH1	0.334	0.000284	0.00225	-0.158374	0.14	0.631
ENSG00000082212	ME2	-0.371	0.00659	0.0291	-0.205474	0.0785	0.562
ENSG00000146701	MDH2	0.176	0.0143	0.0538	0.226271	0.0899	0.589
ENSG00000172340	SUCLG2	0.196	0.0199	0.0697	-0.173333	0.234	0.704
ENSG00000073578	SDHA	0.145	0.0406	0.12	-0.0258902	0.294	0.713
ENSG00000122729	ACO1	-0.167	0.0566	0.155	-0.0468864	0.222	0.704
ENSG00000167985	SDHAF2	-0.181	0.0617	0.165	-0.086516	0.834	0.966
ENSG00000163541	SUCLG1	-0.115	0.0687	0.179	-0.190216	0.0439	0.488
ENSG00000168291	PDHB	-0.125	0.0877	0.215	-0.187813	0.0308	0.449
ENSG00000117118	SDHB	0.088	0.0974	0.231	0.0730394	0.798	0.952
ENSG00000150768	DLAT	0.137	0.114	0.258	0.0135395	0.75	0.934
ENSG00000138400	MDH1B	-0.519	0.137	0.295	-0.0822271	0.994	0.999
ENSG00000067829	IDH3G	0.091	0.174	0.349	0.167012	0.406	0.765
ENSG00000136143	SUCLA2	-0.097	0.201	0.386	-0.247018	0.013	0.357
ENSG00000112992	NNT	-0.113	0.24	0.435	-0.318198	0.0119	0.351
ENSG00000143252	SDHC	0.111	0.268	0.467	-0.196535	0.0334	0.459
ENSG00000204370	SDHD	0.051	0.385	0.59	-0.137875	0.132	0.619
ENSG00000091483	FH	-0.041	0.542	0.725	-0.122874	0.109	0.598
ENSG00000136381	IREB2	-0.063	0.574	0.749	-0.144008	0.355	0.752
ENSG00000181192	DHTKD1	-0.047	0.637	0.794	-0.0506354	0.234	0.704
ENSG00000062485	CS	0.026	0.642	0.797	0.06224	0.388	0.752
ENSG00000100412	ACO2	0.029	0.674	0.818	0.0674279	0.858	0.967
ENSG00000101365	IDH3B	0.025	0.674	0.818	0.122668	0.259	0.704
ENSG00000105953	OGDH	0.027	0.677	0.82	-0.0376262	0.846	0.967
ENSG00000166411	IDH3A	-0.054	0.702	0.835	-0.246908	0.00772	0.318
ENSG00000180185	FAHD1	0.025	0.754	0.868	-0.19238	0.106	0.598
ENSG00000182054	IDH2	-0.028	0.77	0.875	0.134669	0.774	0.945
ENSG00000151376	ME3	-0.021	0.839	0.918	0.349309	0.0124	0.352
ENSG00000014641	MDH1	-0.008	0.886	0.942	-0.0967799	0.103	0.598
ENSG00000131828	PDHA1	0.009	0.894	0.945	-0.0332825	0.822	0.96
NA	PDHA2	NA	NA	NA	NA	NA	NA
