# Supplementary material for: Integrative Analysis of Novel Metabolic Subtypes in Pancreatic Cancer Fosters New Prognostic Biomarkers
Source: Front Oncol. 2019 Feb 27;9:115. doi: 10.3389/fonc.2019.00115 (PMC6400843; doi:10.3389/fonc.2019.00115)
Supplement: Supplementary file 11 [file Table_11.xls]

## Sheet: Sheet1
Table reporting the immunological infiltrate profile of TCGA analyzed tumors.
ParticipantBarcode	Study	Glycolytic subtype	Leukocyte Fraction	Immune Subtype	Lymphocytes	Neutrophils	Eosinophils	Mast Cells	Dendritic Cells	Macrophages	Number of TIL Patches	number_of_clusters	til_percentage	NP_mean	NP_sd	WCD_mean	WCD_sd	CE_mean	CE_sd	Ball_Hall	Banfeld_Raftery	C_index	Det_Ratio	Ball_Hall_Adjusted	Banfeld_Raftery_Adjusted	C_index_Adjusted	Det_Ratio_Adjusted	Slide	Global_Pattern	TIL_on_ink_artifact
TCGA-F2-6879	PAAD	HG	0.104774	C2	0.361135	0.010058	0	0.125672	0.0659301	0.437205	8	2	0.0192572	4	0	6659.62	5524.09	74.2771	20.9484	1664.91	57.6536	0	94.6987	518.181	-17105.7	-0.0217944	-356.835	TCGA-F2-6879-01Z-00-DX1	None	-
TCGA-HZ-7919	PAAD	HG	0.267808	C1	0.443957	0	0	0.130189	0.037481	0.388373	1384	9	6.87668	153.778	76.3819	45045.6	25773.4	35.8824	5.81027	294.32	7764.01	0.0222443	266.603	-557.533	-36657.6	0.0030302	-666.894	TCGA-HZ-7919-01Z-00-DX1	Non-Brisk Multifocal	-
TCGA-HZ-7922	PAAD	HG	0.276448	C6	0.43532	0.0194729	0	0.133816	0.0667847	0.344607	3243	13	5.49419	249.462	146.062	94863.7	40510.1	49.335	11.0368	439.253	19102.9	0.0114457	1370.07	-472.341	-19795.8	-0.00830154	534.218	TCGA-HZ-7922-01Z-00-DX1	Non-Brisk Focal	-
TCGA-IB-7885	PAAD	HG	0.499178	C1	0.436351	0.0337075	0	0.0434472	0.00446818	0.482026	3379	9	4.83128	375.444	383.089	183883	93190.5	69.3294	15.0535	705.248	20284.7	0.0199294	242.917	-234.713	-15974	-5.40279e-05	-546.567	TCGA-IB-7885-01Z-00-DX1	Non-Brisk Multifocal	-
TCGA-IB-7893	PAAD	HG	0.204685	C1	0.269454	0.0156273	0	0.0554984	0.0155386	0.643882	6610	22	4.19286	300.455	133.162	181157	62318.8	63.0471	18.0838	756.011	41491.8	0.0117775	3361.87	-211.457	7768.45	-0.00839886	2617.35	TCGA-IB-7893-01Z-00-DX1	Brisk Band-like	-
TCGA-F2-A8YN	PAAD	HG	0.254562	C1	0.265662	0.0211657	0	0.0559911	0.0415104	0.615671	1394	8	1.9807	174.25	116.15	164167	90612.6	74.1167	20.5137	1042.07	9441.65	0.0151792	242.2	-20.3808	-15512.3	-0.0058443	-347.073	TCGA-F2-A8YN-01Z-00-DX1	Non-Brisk Multifocal	-
TCGA-3A-A9IU	PAAD	HG	0.183675	C2	0.331878	0	0	0.0574303	0	0.610692	9	2	0.0140261	4.5	0.707107	16580.2	11575.8	111.758	51.522	3935.17	72.0533	0.0290063	10.7562	2788.21	-17070.3	0.00720361	-440.405	TCGA-3A-A9IU-01Z-00-DX1	None	-
TCGA-HZ-8636	PAAD	HG	0.324153	C6	0.301713	0	0	0.0581278	0.0977726	0.542387	2244	12	2.65139	187	90.373	99950	50594.8	69.7814	22.1311	545.154	13981.7	0.0243403	445.393	-488.503	-13613.9	0.00351201	-190.947	TCGA-HZ-8636-01Z-00-DX1	Brisk Band-like	-
TCGA-PZ-A5RE	PAAD	HG	0.29077	C1	0.290282	0.00898586	0	0.0615177	0.0103428	0.628872	6859	14	5.6509	489.929	312.603	376816	120493	71.7172	15.8843	1080.84	43365.3	0.0135613	800.04	176.121	3868.59	-0.00604034	-47.0498	TCGA-PZ-A5RE-01Z-00-DX1	Non-Brisk Multifocal	-
TCGA-2J-AABU	PAAD	HG	0.239424	C1	0.532301	0	0	0.0529384	0.0401693	0.374591	32904	48	17.9385	685.5	200.139	366921	116407	46.0396	8.5836	548.042	205700	0.0137518	4925.49	169.829	117805	-0.00115408	3217.84	TCGA-2J-AABU-01Z-00-DX1	Brisk Diffuse	-
TCGA-2L-AAQI	PAAD	HG	0.224263	C1	0.375094	0.0113589	0	0.0349906	0	0.578556	257	5	0.2097	51.4	45.225	53746.7	49751.5	86.1244	41.581	1128.57	1729.5	0.00577491	290.313	-9.96034	-16191	-0.0159514	-174.617	TCGA-2L-AAQI-01Z-00-DX1	Non-Brisk Focal	-
TCGA-FB-AAPU	PAAD	HG	0.152451	C1	0.710234	0	0	0.00531681	0.111755	0.172695	266	4	0.719931	66.5	28.4312	85623.5	36168.1	63.868	7.13055	1301.14	1899.29	0.015076	-59.6561	184.534	-18046.9	-0.00642631	-560.414	TCGA-FB-AAPU-01Z-00-DX1	Non-Brisk Focal	-
TCGA-IB-7887	PAAD	HG	0.518444	C1	0.524086	0.0944533	0	0.0923146	0.0563874	0.232759	11741	26	5.06038	451.577	223.719	383082	141145	75.9514	24.5763	1035.34	77608.2	0.0140998	1733.98	105.263	40412.4	-0.00576604	928.338	TCGA-IB-7887-01Z-00-DX1	Brisk Diffuse	-
TCGA-IB-A5SP	PAAD	HG	0.110908	C6	0.292049	0	0	0.0668943	0.00950559	0.631551	8811	29	6.70191	303.828	118.675	163040	59055.3	49.5695	9.25055	558.812	54997.5	0.0140685	1505.55	-300.776	11297.5	-0.00513866	584.703	TCGA-IB-A5SP-01Z-00-DX1	Non-Brisk Multifocal	-
TCGA-HZ-8315	PAAD	HG	0.345692	C6	0.361769	0.00989927	0.00805524	0.111953	0.0253294	0.482994	1322	12	5.11452	110.167	47.3744	29283.2	19541.2	32.3682	5.99718	263.833	7239.15	0.0228884	385.011	-664.094	-30146.3	0.00305309	-424.143	TCGA-HZ-8315-01Z-00-DX1	Non-Brisk Multifocal	-
TCGA-IB-7651	PAAD	HG	0.331867	C2	0.429747	0.00298186	0	0.0671295	0.00436443	0.495777	10969	23	6.79679	476.913	178.691	333096	123976	61.8586	15.8914	722.599	71353	0.0149452	990.53	-132.692	27300.2	-0.0043004	62.6531	TCGA-IB-7651-01Z-00-DX1	Non-Brisk Multifocal	-
TCGA-IB-AAUU	PAAD	HG	0.222079	C1	0.319451	0	0	0.0633018	0.0734102	0.543837	15842	33	7.7484	480.061	198.189	344991	142707	62.1736	12.1547	756.962	103247	0.0145913	2712.01	-57.4977	55126.3	-0.00423698	1717.4	TCGA-IB-AAUU-01Z-00-DX1	Brisk Diffuse	-
TCGA-2J-AABH	PAAD	HG	0.189486	C6	0.495049	0.0105539	0	0.0146414	0.012985	0.466771	8864	14	9.23064	633.143	193.451	388728	132565	65.9967	22.0245	645.501	56375.8	0.0142598	829.634	-105.348	2647.01	-0.0039708	-268.95	TCGA-2J-AABH-01Z-00-DX1	Non-Brisk Multifocal	-
TCGA-FB-AAQ6	PAAD	HG	0.158849	C1	0.60617	0	0	0.0529126	0	0.340917	406	7	1.27421	58	32.4705	32716.5	16350	44.8193	7.57857	589.024	2561.85	0.0190839	-125.024	-503.946	-19571.8	-0.00221591	-664.419	TCGA-FB-AAQ6-01Z-00-DX1	Non-Brisk Focal	-
TCGA-OE-A75W	PAAD	HG	0.222856	C1	0.582492	0.00049282	0	0.0306831	0.00942384	0.376908	3408	17	5.1347	200.471	94.9724	91026.6	43286.8	47.378	8.22142	478.632	20659.1	0.015396	828.97	-448.435	-16765.7	-0.00443926	18.4106	TCGA-OE-A75W-01Z-00-DX1	Brisk Diffuse	-
TCGA-2L-AAQE	PAAD	HG	0.265807	C2	0.631858	0	0	0.0499284	0.0234921	0.294721	301	5	0.335874	60.2	28.6042	103824	61751.4	97.3983	30.8903	1715.86	2211.34	0.0481494	78.2044	582.742	-16211.5	0.0264268	-395.577	TCGA-2L-AAQE-01Z-00-DX1	Non-Brisk Focal	-
TCGA-IB-8127	PAAD	HG	0.277296	C2	0.390844	0.00247209	0	0.0771411	0.0380689	0.491474	10662	22	7.77544	484.636	337.665	242780	109216	58.2695	12.0588	634.634	64734.3	0.0164577	4289.26	-178.536	16707.1	-0.0023255	3292.54	TCGA-IB-8127-01Z-00-DX1	Brisk Diffuse	-
TCGA-IB-A6UF	PAAD	HG	0.062709	C1	0.348045	0.0103672	0	0.258399	0.0131353	0.370054	8559	28	5.31816	305.679	98.7324	212739	75135.6	57.4638	20.3056	734.874	55595.1	0.0181713	1209.91	-184.028	17379.5	-0.00156658	386.007	TCGA-IB-A6UF-01Z-00-DX1	Brisk Diffuse	-
TCGA-2L-AAQA	PAAD	HG	0.171207	C1	0.306134	0.00614418	0	0.0418335	0.00182387	0.644065	6121	18	4.97404	340.056	188.647	183670	81010.1	63.2575	23.4493	667.287	37938.7	0.023177	394.775	-266.657	1069.89	0.00329953	-404.544	TCGA-2L-AAQA-01Z-00-DX1	Non-Brisk Multifocal	-
TCGA-HZ-7926	PAAD	HG	0.358809	C3	0.699285	0.00154873	0.00331083	0.0283358	0.0771518	0.190367	369	6	11.1581	61.5	14.8155	3942.38	1587.12	13.9417	2.95887	64.9201	1502.85	0.0339155	71.6202	-601.258	-60078.8	0.0163828	-1165.36	TCGA-HZ-7926-01Z-00-DX1	Non-Brisk Multifocal	-
TCGA-IB-7890	PAAD	HG	0.197658	C1	0.173121	0.00596168	0	0.0747502	0.00959087	0.736576	3143	14	2.80272	224.5	177.088	148031	69773.9	66.8473	14.3772	825.523	20097.1	0.00995886	726.284	-201.688	-8109.76	-0.0107706	79.4065	TCGA-IB-7890-01Z-00-DX1	Brisk Band-like	-
TCGA-YB-A89D	PAAD	HG	0.301144	C1	0.375764	0.00616895	0	0.064617	0.140749	0.412701	6967	19	5.19863	366.684	202.329	343765	130031	75.0698	21.2159	1027.32	47072.7	0.0219958	924.107	103.261	9356.22	0.00218752	108.631	TCGA-YB-A89D-01Z-00-DX1	Brisk Diffuse	-
TCGA-S4-A8RO	PAAD	HG	0.117889	C2	0.202537	0	0	0.0740647	0.00880637	0.714592	14292	28	10.7739	510.429	197.436	245383	75026.1	54.1598	18.3899	589.757	86794.3	0.0151502	1943.25	-93.6138	26810.2	-0.0024702	734.37	TCGA-S4-A8RO-01Z-00-DX1	Non-Brisk Multifocal	-
TCGA-YY-A8LH	PAAD	HG	0.151556	C2	0.620322	0	0	0.106115	0.0542324	0.219331	9010	18	7.65571	500.556	343.353	191915	101769	67.9103	29.6989	596.697	51729.3	0.0161364	1058.6	-221.631	4183.84	-0.00277141	70.3067	TCGA-YY-A8LH-01Z-00-DX1	Non-Brisk Multifocal	-
TCGA-2L-AAQM	PAAD	HG	0.0279831	NA	NA	NA	NA	NA	NA	NA	88	3	0.0761601	29.3333	13.6504	20150.6	10979.7	69.8309	11.4661	929.59	543.379	0.0215427	-29.6208	-214.69	-16846.4	-0.0002726	-485.152	TCGA-2L-AAQM-01Z-00-DX1	None	-
TCGA-IB-7646	PAAD	HG	0.38314	C2	0.224815	0.0367329	0.0263025	0.0529753	0.0723928	0.586782	5896	14	3.05841	421.143	243.72	598154	335933	110.976	33.697	1575.13	42416.9	0.00722213	2677.39	559.098	13157.4	-0.0134111	2012.25	TCGA-IB-7646-01Z-00-DX1	Non-Brisk Multifocal	-
TCGA-2J-AAB8	PAAD	LG	0.473415	C2	0.505026	0.00945302	0	0.0271323	0.034971	0.423417	8352	19	9.81088	439.579	192.3	174647	65242.6	50.1642	12.6368	427.404	49735.4	0.0145486	1021.23	-298.517	-6357.05	-0.00354892	-118.101	TCGA-2J-AAB8-01Z-00-DX1	Brisk Band-like	-
TCGA-2J-AAB9	PAAD	LG	0.346996	C3	0.493389	0	0	0.0860731	0.0396016	0.380936	9890	23	7.44253	430	183.155	263394	111462	57.9085	13.1857	687.1	62294	0.0139375	1624.5	-140.684	15657.8	-0.00505557	651.668	TCGA-2J-AAB9-01Z-00-DX1	Brisk Diffuse	-
TCGA-3A-A9I5	PAAD	LG	0.362156	C1	0.637184	0.0156041	0	0.0114187	0.00572382	0.33007	1303	9	3.20077	144.778	60.6213	58879.9	22264.9	51.2598	17.7269	487.931	7624.07	0.0247873	138.834	-522.087	-22178.8	0.00422241	-536.143	TCGA-3A-A9I5-01Z-00-DX1	Non-Brisk Multifocal	-
TCGA-HZ-7923	PAAD	LG	0.514604	NA	NA	NA	NA	NA	NA	NA	1891	10	4.65088	189.1	89.3849	47668.3	23949.5	45.7368	18.4917	248.72	10342.2	0.0243667	402.54	-698.977	-25258.9	0.00437711	-374.299	TCGA-HZ-7923-01Z-00-DX1	Non-Brisk Multifocal	-
TCGA-IB-7897	PAAD	LG	0.444451	C3	0.516563	0.0100941	0	0.0813471	0.0583677	0.333628	22354	35	11.2686	638.686	241.506	437175	137705	56.809	13.1425	735.548	144944	0.014124	1894.29	73.6674	83023.9	-0.00337892	650.289	TCGA-IB-7897-01Z-00-DX1	Non-Brisk Multifocal	-
TCGA-IB-AAUN	PAAD	LG	0.180485	C1	0.632916	0	0	0.0594058	0.0425012	0.265177	9287	22	10.3861	422.136	178.473	163850	63156.9	49.8373	7.09891	446.867	54230	0.0199768	937.569	-253.695	-4200.83	0.00217678	-243.207	TCGA-IB-AAUN-01Z-00-DX1	Non-Brisk Multifocal	-
TCGA-IB-AAUP	PAAD	LG	0.684926	C3	0.793598	0	0	0.0157541	0.00879143	0.181856	39417	45	23.7469	875.933	450.905	308908	111909	46.5644	12.8433	451.166	227314	0.0134182	3868.61	322.238	115765	0.000664713	1753.51	TCGA-IB-AAUP-01Z-00-DX1	Brisk Diffuse	-
TCGA-XD-AAUH	PAAD	LG	0.512964	C3	0.741341	0	0	0.0212309	0.00740591	0.230022	24914	44	23.5111	566.227	204.645	157017	55224	38.388	14.6366	320.813	138542	0.0146801	2814.96	183.289	28559.3	0.0018882	713.908	TCGA-XD-AAUH-01Z-00-DX1	Brisk Diffuse	-
TCGA-XD-AAUL	PAAD	LG	0.317413	C1	0.284181	0.0290969	0	0.0783679	0.0686888	0.539666	10833	24	8.40934	451.375	157.309	244213	62080.4	55.2398	20.2159	609.614	67579	0.0165286	1199.82	-176.478	17104.5	-0.00208449	158.841	TCGA-XD-AAUL-01Z-00-DX1	Non-Brisk Multifocal	-
TCGA-FB-A78T	PAAD	LG	0.168941	C3	0.33728	0	0	0.0250815	0.0187005	0.618938	10717	31	27.7262	345.71	106.573	55812.6	20146.2	25.8726	2.988	161.885	54302.8	0.0152308	1599.21	204.877	-72825.2	0.00399492	-796.892	TCGA-FB-A78T-01Z-00-DX1	Brisk Diffuse	-
TCGA-FB-AAPP	PAAD	LG	0.0318155	NA	NA	NA	NA	NA	NA	NA	222	5	1.32815	44.4	17.0529	13400.7	6113.21	39.1598	13.8252	330.301	1244.19	0.0505436	26.8684	-760.091	-21130.2	0.029207	-516.742	TCGA-FB-AAPP-01Z-00-DX1	Non-Brisk Multifocal	-
TCGA-HZ-8519	PAAD	LG	0.295837	C3	0.485866	0	0	0.0877089	0.0600947	0.366331	869	6	7.32159	144.833	90.7952	19482.4	3336.05	31.2155	6.44264	189.835	4117.51	0.0130881	-132.761	-643.106	-42045.5	-0.00590148	-1097.17	TCGA-HZ-8519-01Z-00-DX1	Non-Brisk Multifocal	-
TCGA-HZ-A49I	PAAD	LG	0.32106	C1	0.286722	0	0	0.0260191	0.00433706	0.682921	578	6	1.44859	96.3333	63.6668	44293.9	25266.1	52.6898	10.915	508.616	3476.38	0.0365423	46.7831	-576.618	-19366.9	0.0152529	-505.257	TCGA-HZ-A49I-01Z-00-DX1	Non-Brisk Focal	-
TCGA-HZ-A77O	PAAD	LG	0.198374	C1	0.363999	0.00654209	0	0.0473123	0.0543349	0.527812	264	4	1.11874	66	43.7645	24571.4	19200.7	48.1217	16.0747	338.235	1557.49	0.0420189	19.4823	-761.182	-19975.9	0.0206267	-509.375	TCGA-HZ-A77O-01Z-00-DX1	Non-Brisk Multifocal	-
TCGA-IB-7889	PAAD	LG	0.359513	C6	0.480816	0	0	0.066919	0.0480049	0.40426	8765	20	6.6261	438.25	216.154	276213	108165	64.8822	12.4098	717.106	55875.3	0.0177633	815.351	-145.491	12475.5	-0.00146544	-100.583	TCGA-IB-7889-01Z-00-DX1	Non-Brisk Multifocal	-
TCGA-IB-A5SQ	PAAD	LG	0.427354	C6	0.393673	0	0	0.0482416	0.0694563	0.488629	12137	16	6.20225	758.562	310.289	587925	361391	104.989	27.6035	1075.61	78240.7	0.0126032	3963.31	194.527	36483.7	-0.00682993	3077.58	TCGA-IB-A5SQ-01Z-00-DX1	Non-Brisk Focal	-
TCGA-IB-AAUW	PAAD	LG	0.350678	NA	NA	NA	NA	NA	NA	NA	5010	16	3.57495	313.125	176.425	261832	101086	74.4817	19.7293	1015.95	32993.7	0.0180015	733.959	21.8307	1731.41	-0.00243604	32.9896	TCGA-IB-AAUW-01Z-00-DX1	Non-Brisk Multifocal	-
TCGA-XD-AAUG	PAAD	LG	0.301609	C1	0.530218	0	0	0.0922554	0.0269825	0.350544	29623	39	39.6974	759.564	166.83	205784	48295.5	32.9006	5.03018	276.387	165387	0.0120227	2738.58	835.139	-9795.34	0.00538553	-500.52	TCGA-XD-AAUG-01Z-00-DX1	Brisk Diffuse	-
TCGA-2J-AAB1	PAAD	LG	0.23901	C6	0.48504	0	0	0.0504838	0.0388255	0.425651	22208	30	19.708	740.267	280.775	339047	134809	45.8212	8.55316	468.447	135608	0.0124797	2967.76	167.598	40654.8	-0.00176549	1133.66	TCGA-2J-AAB1-01Z-00-DX1	Brisk Diffuse	-
TCGA-F2-7273	PAAD	LG	0.413568	NA	NA	NA	NA	NA	NA	NA	13395	23	15.2351	582.391	161.658	281641	109045	48.6921	6.56011	487.993	82371.8	0.010366	-2769.43	-6.26524	4931.13	-0.00558697	-4287.41	TCGA-F2-7273-01Z-00-DX1	Brisk Diffuse	-
TCGA-FB-A7DR	PAAD	LG	0.430574	NA	NA	NA	NA	NA	NA	NA	14802	32	17.2949	462.562	163.296	122705	47973.7	39.4775	14.1238	311.003	81170.4	0.0162874	3866.6	-92.9971	-4611.14	0.00111639	2201.1	TCGA-FB-A7DR-01Z-00-DX1	Brisk Diffuse	-
TCGA-HZ-A4BK	PAAD	LG	0.282712	C6	0.388481	0	0	0.0369317	0	0.574587	644	7	2.80512	92	29.2062	26198.9	11993.4	39.7312	6.23226	287.868	3597.04	0.0166546	199.361	-738.913	-24649.5	-0.00402678	-448.219	TCGA-HZ-A4BK-01Z-00-DX1	Non-Brisk Multifocal	-
TCGA-IB-7645	PAAD	LG	0.579718	C3	0.497512	0.00352091	0	0.0272428	0.0215266	0.450198	1714	10	0.912809	171.4	122.661	279675	122968	106.84	29.7274	2220.39	12288.1	0.0207115	199.066	1112.07	-8413.64	-0.000752481	-315.25	TCGA-IB-7645-01Z-00-DX1	Non-Brisk Multifocal	-
TCGA-IB-7886	PAAD	LG	0.193599	C1	0.347367	0.00012646	0	0.0693292	0.0133298	0.569848	22248	37	12.518	601.297	261.669	295392	104686	54.9399	16.6795	569.737	135948	0.0123114	4994.61	-40.5676	69256.9	-0.00471986	3666.31	TCGA-IB-7886-01Z-00-DX1	Brisk Diffuse	-
TCGA-IB-7891	PAAD	LG	0.40703	C6	0.497734	0	0	0.100269	0.0451543	0.356842	26008	39	12.2463	666.872	404.361	342999	135630	56.1791	10.6157	663.085	158934	0.0136425	3775.5	39.8866	93448.7	-0.00353463	2468.28	TCGA-IB-7891-01Z-00-DX1	Brisk Diffuse	-
TCGA-IB-AAUS	PAAD	LG	0.629464	C1	0.355227	0.00874254	0	0.0513325	0.0318002	0.552898	3017	12	2.20914	251.417	236.783	175438	59215.7	79.2924	14.0827	1133.08	18819.3	0.0246224	659.15	80.5119	-7065.98	0.00364369	53.7202	TCGA-IB-AAUS-01Z-00-DX1	Non-Brisk Multifocal	-
TCGA-IB-AAUT	PAAD	LG	0.390158	C3	0.603613	0.00285532	0	0.0471984	0.0415577	0.304776	18832	32	11.3895	588.5	168.115	326154	104195	57.8137	25.8615	570.694	118310	0.014331	1853.5	-86.8883	55626.7	-0.00314067	602.469	TCGA-IB-AAUT-01Z-00-DX1	Non-Brisk Multifocal	-
TCGA-IB-AAUV	PAAD	LG	0.522786	NA	NA	NA	NA	NA	NA	NA	22508	30	12.0258	750.267	225.344	640648	218526	64.7357	13.2296	905.081	150516	0.0119422	2026.76	273.287	86243.2	-0.00531114	733.587	TCGA-IB-AAUV-01Z-00-DX1	Brisk Diffuse	-
TCGA-RB-AA9M	PAAD	LG	0.335593	C1	0.57275	0.00276355	0	0.0346273	0.0413208	0.348538	17699	30	9.08885	589.967	335.938	382764	149864	59.5644	10.9471	754.159	113156	0.0169693	2282.46	-2.70707	59803.2	-0.00132436	1193.71	TCGA-RB-AA9M-01Z-00-DX1	Indeterminate	-
TCGA-2J-AABF	PAAD	LG	0.406121	C2	0.354567	0.0260492	0	0.0430171	0.0345021	0.541865	12415	26	9.35936	477.5	226.943	283725	131331	58.1934	14.187	629.296	78812.3	0.0112152	2198.27	-115.966	24530.6	-0.00702107	1090.56	TCGA-2J-AABF-01Z-00-DX1	Brisk Diffuse	-
TCGA-2J-AABR	PAAD	LG	0.460508	C3	0.559136	0.0012373	0	0.0431917	0.0538414	0.342593	14749	27	10.9174	546.259	255.696	292369	123544	55.8811	11.4241	609.661	91399.8	0.0129036	-3314.64	-69.4113	31012.9	-0.00473194	-4530.55	TCGA-2J-AABR-01Z-00-DX1	Non-Brisk Multifocal	-
TCGA-2L-AAQJ	PAAD	LG	0.326356	C3	0.599823	0	0	0.00452694	0	0.39565	12	2	0.0133274	6	2.82843	36214.4	45291.1	122.173	103.714	4788.59	100.226	0	-12.8072	3641.61	-17039.6	-0.0217967	-463.919	TCGA-2L-AAQJ-01Z-00-DX1	None	-
TCGA-3A-A9I7	PAAD	LG	0.377682	C6	0.625483	0	0	0.0687378	0.0168708	0.288909	4411	14	5.28188	315.071	150.177	158282	63431.9	61.8479	14.7877	608.751	27077	0.0219754	607.572	-311.87	-10961.6	0.00221812	-213.525	TCGA-3A-A9I7-01Z-00-DX1	Non-Brisk Multifocal	-
TCGA-HZ-8317	PAAD	LG	0.282358	C1	0.254667	0.0503852	0	0.192422	0.0265448	0.47598	223	3	0.536806	74.3333	62.9153	102762	40921	110.172	10.638	2094.24	1592.69	0.00468548	47.555	969.77	-17630	-0.0169063	-440.347	TCGA-HZ-8317-01Z-00-DX1	Non-Brisk Focal	-
TCGA-HZ-A49G	PAAD	LG	0.269552	C3	0.326688	0	0	0.0447783	0.00373804	0.624795	1001	7	5.09026	143	70.7743	46636.7	22579.7	40.0922	4.81878	344.775	5734.4	0.023118	88.2634	-584.012	-31576.8	0.00324544	-719.486	TCGA-HZ-A49G-01Z-00-DX1	Non-Brisk Focal	-
TCGA-HZ-A9TJ	PAAD	LG	0.134969	C1	0.363714	0	0	0.145577	0.0128138	0.477896	58	2	0.478469	29	2.82843	28605.4	29312.8	63.1328	23.1622	941.58	381.795	0.013313	15.7087	-185.43	-18603.6	-0.00831889	-468.048	TCGA-HZ-A9TJ-01Z-00-DX1	Non-Brisk Focal	-
TCGA-LB-A8F3	PAAD	LG	0.0834963	C1	0.416698	0.0410469	0	0.0305832	0	0.511672	14712	28	14.4353	525.429	199.666	247819	69974.4	46.7935	15.583	522.36	89595	0.0161756	869.96	-6.28265	15309.1	-9.30132e-05	-591.815	TCGA-LB-A8F3-01Z-00-DX1	Brisk Diffuse	-
TCGA-S4-A8RP	PAAD	LG	0.181434	C3	0.375499	0	0	0.0475511	0.0273693	0.54958	15956	36	6.63018	443.222	222.735	348236	108632	61.1379	12.3099	913.936	104654	0.0152713	2451.85	51.3391	61575.5	-0.00396544	1535.92	TCGA-S4-A8RP-01Z-00-DX1	Brisk Diffuse	-
TCGA-2J-AABK	PAAD	LG	0.271537	C2	0.59288	0	0	0.0309284	0.00138341	0.374808	708	8	0.865939	88.5	40.6483	68751	49373.3	67.6689	30.212	1021.8	4461.28	0.0144767	275.552	-88.5348	-16066.9	-0.00697046	-235.462	TCGA-2J-AABK-01Z-00-DX1	Non-Brisk Focal	-
TCGA-2L-AAQL	PAAD	LG	0.21233	C6	0.391003	0	0	0.0606528	0.0262626	0.522081	989	7	1.25266	141.286	79.7197	133482	77596.8	70.551	10.8239	1046.93	6556.22	0.0126962	241.843	-46.896	-15492.4	-0.00862356	-296.147	TCGA-2L-AAQL-01Z-00-DX1	Non-Brisk Focal	-
TCGA-H6-A45N	PAAD	LG	0.395115	C3	0.428109	0	0	0.0274478	0.0112471	0.533196	643	4	3.15196	160.75	50.7042	109790	50588.9	55.6244	6.04736	682.165	4161.87	0.0107518	499.45	-330.003	-25440.1	-0.00979671	-172.015	TCGA-H6-A45N-01Z-00-DX1	Non-Brisk Multifocal	-
TCGA-IB-7649	PAAD	LG	0.327784	C3	0.437869	0	0	0.116396	0.0315184	0.414217	17620	29	13.871	607.586	309.111	221210	75066.3	49.648	16.7098	460.467	101668	0.0186798	1538.09	-89.6652	29695.4	0.00221571	111.44	TCGA-IB-7649-01Z-00-DX1	Brisk Diffuse	-
TCGA-IB-7888	PAAD	LG	0.542484	C3	0.575991	0.0313226	0	0.0666676	0.0135138	0.312505	11743	27	9.36892	434.926	218.32	220821	71917.6	53.1484	10.8001	555.92	72540.4	0.0160131	1368.64	-188.912	18190.9	-0.00221725	260.219	TCGA-IB-7888-01Z-00-DX1	Brisk Diffuse	-
TCGA-IB-A6UG	PAAD	LG	0.223324	C3	0.720468	0	0	0.0639969	0.0174028	0.198132	7203	20	6.96521	360.15	156.181	174701	76932.5	56.1205	16.9778	578.578	43866.8	0.0231586	535.938	-269.406	-875.124	0.00406463	-403.881	TCGA-IB-A6UG-01Z-00-DX1	Non-Brisk Multifocal	-
TCGA-US-A77E	PAAD	LG	0.322403	C2	0.420516	0.00326347	0	0.0425173	0	0.533703	8671	19	8.60321	456.368	185.931	254061	108491	54.6606	13.1088	608.228	54204.8	0.0161365	617.232	-169.698	2949.69	-0.00241181	-437.094	TCGA-US-A77E-01Z-00-DX1	Brisk Diffuse	-
TCGA-2J-AABA	PAAD	LG	0.356085	C3	0.694051	0	0	0.0422765	0.0121765	0.251496	2218	10	6.30579	221.8	114.907	97191.7	55062.3	46.496	9.25075	420.599	13438.7	0.0140485	571.518	-455.752	-28753.3	-0.00538785	-321.936	TCGA-2J-AABA-01Z-00-DX1	Non-Brisk Multifocal	-
TCGA-2J-AABO	PAAD	LG	0.201504	C1	0.452249	0	0	0.0890409	0.0463232	0.412387	13797	29	10.151	475.759	242.893	239113	106089	52.3116	8.04787	566.15	84891.7	0.0110189	3377.52	-143.009	27293.7	-0.00689973	2210.79	TCGA-2J-AABO-01Z-00-DX1	Brisk Band-like	-
TCGA-3E-AAAZ	PAAD	LG	0.232352	C3	0.374422	0	0	0.15742	0.0404508	0.427708	5583	16	3.75318	348.938	231.335	248590	170900	71.258	17.5856	776.413	36405.7	0.0154716	977.791	-209.967	4416.35	-0.00486718	264.177	TCGA-3E-AAAZ-01Z-00-DX1	Non-Brisk Multifocal	-
TCGA-HZ-7925	PAAD	LG	0.374341	C1	0.346845	0.0451492	0.0218204	0.0298091	0.0272687	0.529108	1425	8	7.16296	178.125	94.0052	38473.2	23506.2	32.5073	10.3039	201.732	7554.71	0.0166674	156.341	-638.086	-37979.9	-0.00236268	-796.826	TCGA-HZ-7925-01Z-00-DX1	Non-Brisk Multifocal	-
TCGA-IB-A5ST	PAAD	LG	0.735074	C3	0.609088	0.00822198	0	0.0197363	0	0.362954	12576	25	8.05524	503.04	351.748	285652	125848	60.5924	17.3949	741.368	77556.6	0.0161304	1665.9	-59.7681	28494.8	-0.00261839	649.512	TCGA-IB-A5ST-01Z-00-DX1	Brisk Diffuse	-
TCGA-LB-A7SX	PAAD	LG	0.218812	C1	0.781397	0.00474081	0	0.0118429	0.0105523	0.191467	25784	37	32.9504	696.865	165.491	166930	52446.7	36.589	12.6951	242.094	140757	0.0144195	1935.14	512.88	-7179.53	0.00522244	-833.284	TCGA-LB-A7SX-01Z-00-DX1	Brisk Diffuse	-
TCGA-RB-A7B8	PAAD	LG	0.321095	C1	0.516934	0.0171155	0	0.0346318	0.0360267	0.395292	12811	25	8.25323	512.44	347.229	297552	144347	61.3083	16.0743	647.665	80514.7	0.0127515	2284.4	-145.305	30640.1	-0.0058457	1254.66	TCGA-RB-A7B8-01Z-00-DX1	Non-Brisk Multifocal	-
TCGA-US-A77G	PAAD	LG	0.165253	C4	0.425779	0	0	0.0266596	0.012726	0.534835	7844	16	5.88478	490.25	240.949	481055	258093	69.787	14.0197	1022.78	53468.2	0.0155901	793.884	127.947	13054.9	-0.00395235	-69.363	TCGA-US-A77G-01Z-00-DX1	Non-Brisk Multifocal	-
TCGA-2J-AABE	PAAD	LG	0.300284	C6	0.316086	0.00743206	0	0.00848363	0.0422152	0.625783	7810	22	5.66385	355	159.228	267936	103572	63.6708	9.85539	800.465	51477.3	0.0129553	1299.72	-103.823	11928.9	-0.00663651	451.928	TCGA-2J-AABE-01Z-00-DX1	Brisk Diffuse	-
TCGA-3E-AAAY	PAAD	LG	0.352859	C2	0.423765	0.0420341	0	0.027103	0.0666929	0.440405	19600	30	13.1972	653.333	363.028	324515	117238	52.3532	15.8867	651.615	119394	0.0125225	1312.49	71.3967	49476.1	-0.00425207	-64.9871	TCGA-3E-AAAY-01Z-00-DX1	Non-Brisk Multifocal	-
TCGA-F2-A44H	PAAD	LG	0.251947	C6	0.221512	0.00200846	0	0.0306368	0.0150975	0.730746	10011	17	16.8862	588.882	166.097	280296	113130	46.8797	9.88039	509.578	60739.5	0.0122285	-1341.8	88.386	-23522.1	-0.00313664	-2979.2	TCGA-F2-A44H-01Z-00-DX1	Brisk Diffuse	-
TCGA-F2-A7TX	PAAD	LG	0.362062	C2	0.506016	0	0	0.0813741	0.00890232	0.403708	8317	13	5.80516	639.769	489.757	712601	235809	93.0324	24.322	1403.66	57099.6	0.00625539	-649.007	505.823	16933	-0.0133191	-1507.34	TCGA-F2-A7TX-01Z-00-DX1	Non-Brisk Multifocal	-
TCGA-FB-A4P5	PAAD	LG	0.630851	C6	0.750503	0	0	0.0131802	0.0159835	0.220333	14498	35	24.5251	414.229	136.955	85373	33318.3	30.9866	5.06714	207.436	76991	0.0147298	2172.22	112.892	-37413.2	0.00227075	0.923074	TCGA-FB-A4P5-01Z-00-DX1	Brisk Diffuse	-
TCGA-FB-AAQ3	PAAD	LG	0.194963	C2	0.339971	0	0	0.0491644	0.0414079	0.569457	1774	15	11.6849	118.267	33.3069	15097.6	6879.07	21.7978	6.3293	129.12	8505.66	0.0277245	304.844	-515.568	-55055.1	0.0103741	-967.257	TCGA-FB-AAQ3-01Z-00-DX1	Brisk Diffuse	-
TCGA-H8-A6C1	PAAD	LG	0.388795	NA	NA	NA	NA	NA	NA	NA	3030	7	18.7049	432.857	79.2431	143400	55600.8	35.7456	3.932	324.107	17462.6	0.00951564	478.758	-19.7208	-73872.7	-0.00512804	-1285.09	TCGA-H8-A6C1-01Z-00-DX1	Non-Brisk Multifocal	-
TCGA-HZ-A49H	PAAD	LG	0.377432	C3	0.565026	0.0143098	0	0.111962	0.0535389	0.255163	590	5	3.62653	118	70.9119	40143.2	9739.54	46.4578	7.76788	439.873	3369.17	0.0371094	40.641	-551.664	-28136.9	0.0166869	-664.544	TCGA-HZ-A49H-01Z-00-DX1	Non-Brisk Multifocal	-
TCGA-HZ-A8P1	PAAD	LG	0.169799	C3	0.450777	0.00862252	0	0.0475712	0.0186169	0.474412	99	3	0.913116	33	21.6564	6612.03	7244.21	31.7088	20.355	170.622	496.596	0.00878418	70.1096	-937.692	-20216.6	-0.0126725	-444.206	TCGA-HZ-A8P1-01Z-00-DX1	Non-Brisk Focal	-
TCGA-Q3-AA2A	PAAD	LG	0.308494	C1	0.357855	0	0	0.0488243	0	0.59332	9809	23	8.24688	426.478	271.379	157351	78004.8	57.5002	19.4769	550.121	55734.9	0.0168034	1933.74	-242.849	5840.06	-0.0018457	904.002	TCGA-Q3-AA2A-01Z-00-DX1	Non-Brisk Multifocal	-
TCGA-2J-AABT	PAAD	LG	0.344978	C3	0.274509	0	0	0.0420991	0.0253869	0.658005	5972	18	6.23668	331.778	182.78	206883	81279.7	55.7131	10.3407	707.021	37977.7	0.0183258	881.553	-172.339	-3875.19	-0.00111463	-6.98388	TCGA-2J-AABT-01Z-00-DX1	Brisk Diffuse	-
TCGA-3A-A9IX	PAAD	LG	0.368822	C3	0.539481	0	0	0.0654855	0.116828	0.278205	3213	15	4.03273	214.2	139.859	118993	76187.6	55.1254	9.44875	613.391	20068.9	0.0149363	1098.77	-360.954	-12995.9	-0.00536007	365.489	TCGA-3A-A9IX-01Z-00-DX1	Non-Brisk Focal	-
TCGA-FB-AAPY	PAAD	LG	0.414082	C6	0.546548	0	0	0.0356007	0.0371445	0.380707	1005	6	10.1721	167.5	93.7801	39220	17887.5	35.2908	7.10422	256.256	5425.55	0.0302614	133.208	-452.903	-52176.3	0.0124003	-1033.52	TCGA-FB-AAPY-01Z-00-DX1	Non-Brisk Multifocal	-
TCGA-HZ-7924	PAAD	LG	0.321928	NA	NA	NA	NA	NA	NA	NA	3348	15	37.3286	223.2	63.9511	16370.2	5080.51	18.2624	2.3799	74.4623	14340.4	0.025026	664.551	530.063	-150961	0.0174674	-2405.95	TCGA-HZ-7924-01Z-00-DX1	Indeterminate	-
TCGA-HZ-8001	PAAD	LG	0.468321	C1	0.550217	0	0	0.0986425	0.0167209	0.334419	206	3	1.5724	68.6667	62.4286	15486.7	8028.08	38.9766	4.09045	287.12	1094.73	0.000696786	110.828	-792.957	-22233.6	-0.0205041	-449.642	TCGA-HZ-8001-01Z-00-DX1	Non-Brisk Focal	-
TCGA-HZ-8637	PAAD	LG	0.602031	C2	0.43841	0	0	0.0610937	0.0342322	0.466264	3496	13	7.16922	268.923	143.236	94412	45621.4	44.9669	8.77371	382.381	20342.7	0.0158145	507.891	-457.007	-25269.6	-0.00325886	-445.978	TCGA-HZ-8637-01Z-00-DX1	Non-Brisk Multifocal	-
TCGA-HZ-8638	PAAD	LG	0.277055	NA	NA	NA	NA	NA	NA	NA	3086	12	2.92454	257.167	169.085	173012	68287.6	63.7233	18.8729	906.897	19732.6	0.0192214	340.169	-115.156	-8986.46	-0.0014847	-315.139	TCGA-HZ-8638-01Z-00-DX1	Non-Brisk Focal	-
TCGA-HZ-A77P	PAAD	LG	0.302417	C3	0.319367	0	0	0.116603	0.0328872	0.531143	3594	15	13.4546	239.6	132.357	50840.7	23127.9	32.1849	4.92082	225.708	19140.9	0.0257502	353.897	-341.616	-51615.6	0.00916269	-1044.65	TCGA-HZ-A77P-01Z-00-DX1	Brisk Diffuse	-
TCGA-IB-7652	PAAD	LG	0.246951	C3	0.204996	0	0	0.0592661	7.87622e-06	0.73573	13179	29	10.2892	454.448	366.531	171446	87442.9	54.9223	10.6366	528.982	75589.7	0.0148565	2325.83	-175.879	17596.4	-0.00296147	1152.07	TCGA-IB-7652-01Z-00-DX1	Non-Brisk Multifocal	-
TCGA-Q3-A5QY	PAAD	LG	0.830335	C3	0.828826	0	0	0.000245824	0.0183138	0.152615	4088	16	3.67795	255.5	103.325	212153	97281.4	79.6908	36.6534	839.056	27356	0.0207265	424.858	-150.332	-4305.57	0.000306038	-283.839	TCGA-Q3-A5QY-01Z-00-DX1	Non-Brisk Multifocal	-
TCGA-F2-7276	PAAD	LG	0.427179	NA	NA	NA	NA	NA	NA	NA	6808	18	11.5466	378.222	182.397	96213.7	48075.2	42.1635	13.5763	278.539	37376.6	0.0151845	854.842	-374.746	-25370.6	-0.00220241	-403.209	TCGA-F2-7276-01Z-00-DX1	Non-Brisk Multifocal	-
TCGA-FB-AAPS	PAAD	LG	0.420364	C6	0.5754	0	0	0.0395868	0.00144869	0.383565	333	4	3.16962	83.25	32.4795	22237.2	9525.08	37.4936	8.69734	299.498	1822.95	0.0619381	26.3568	-711.811	-27859.6	0.0413109	-646.513	TCGA-FB-AAPS-01Z-00-DX1	Non-Brisk Multifocal	-
TCGA-HZ-A77Q	PAAD	LG	0.505762	C1	0.506243	0.0175788	0	0.040416	0.0267019	0.40906	1051	6	11.194	175.167	69.1677	25408.6	13200.9	27.9308	6.98895	140.625	5205.13	0.0278669	-55.7648	-525.554	-56368.8	0.0103828	-1292.74	TCGA-HZ-A77Q-01Z-00-DX1	Non-Brisk Multifocal	-
TCGA-HZ-A8P0	PAAD	LG	0.390967	C3	0.400794	0.0540035	0	0.050579	0	0.494623	754	6	6.65431	125.667	52.2673	14651.2	6838.49	27.8643	8.37237	116.346	3561.84	0.0250821	77.3688	-745.392	-39943.9	0.00584222	-839.971	TCGA-HZ-A8P0-01Z-00-DX1	Non-Brisk Multifocal	-
TCGA-IB-A7M4	PAAD	LG	0.328168	C2	0.569236	0	0	0.00585403	0.0119152	0.412995	41404	40	20.1827	1035.1	453.078	710990	211926	56.0351	8.83118	768.823	268387	0.0102966	4279.73	489.465	170669	-0.00377422	2410.51	TCGA-IB-A7M4-01Z-00-DX1	Indeterminate	-
TCGA-IB-AAUO	PAAD	LG	0.393912	C2	0.545922	0.00921193	0	0.0905072	0.092941	0.261418	23637	41	11.7924	576.512	302.502	310611	113510	55.1453	13.5407	625.454	147303	0.0132856	4690.87	-14.9367	83037.7	-0.00398765	3411.75	TCGA-IB-AAUO-01Z-00-DX1	Brisk Diffuse	-
TCGA-RL-AAAS	PAAD	LG	0.447833	NA	NA	NA	NA	NA	NA	NA	10423	24	11.5704	434.292	192.083	141148	64894.3	46.4459	15.8672	372.771	59583.1	0.0199428	652.587	-276.215	-3567.84	0.00253584	-612.489	TCGA-RL-AAAS-01Z-00-DX1	Brisk Diffuse	-
TCGA-3A-A9I9	PAAD	LG	0.297414	C3	0.325473	0.00967533	0	0.0844017	9.31273e-05	0.580357	4547	17	7.48823	267.471	141.525	90972.5	45787.4	45.1646	9.0855	358.808	26334.5	0.0193366	671.883	-466.827	-20540.8	0.000363558	-304.467	TCGA-3A-A9I9-01Z-00-DX1	Non-Brisk Multifocal	-
TCGA-3A-A9IC	PAAD	LG	0.289921	C1	0.562227	0.0169648	0	0.0169268	0.0403389	0.363542	2366	15	2.45019	157.733	78.4397	81428.9	39685.1	55.1837	16.6204	651.529	14242.3	0.0197286	821.211	-390.725	-12619.4	-0.0011645	198.922	TCGA-3A-A9IC-01Z-00-DX1	Non-Brisk Multifocal	-
TCGA-FB-A5VM	PAAD	LG	0.457754	C2	0.416018	0	0	0.020076	0.0185573	0.545349	16795	26	17.6324	645.962	173.014	262327	87723	46.3294	7.72567	415.071	100300	0.0141066	1568.91	23.9647	12997.1	-0.000968849	-117.661	TCGA-FB-A5VM-01Z-00-DX1	Indeterminate	-
TCGA-FB-AAPZ	PAAD	LG	0.124512	C3	0.399289	0.00284938	0	0.0285023	0.0101347	0.559224	448	4	4.79966	112	100.246	46062.1	48647	42.7236	18.8924	305.385	2654.3	0.0289122	55.3474	-635.865	-33504.8	0.0089345	-732.03	TCGA-FB-AAPZ-01Z-00-DX1	Non-Brisk Multifocal	-
TCGA-HZ-7918	PAAD	LG	0.417431	NA	NA	NA	NA	NA	NA	NA	2936	14	11.0981	209.714	112.31	41358.3	21275.1	31.5527	6.52789	227.964	15411.1	0.0219645	405.779	-442.513	-45781.6	0.00444457	-824.172	TCGA-HZ-7918-01Z-00-DX1	Brisk Band-like	-
TCGA-HZ-7920	PAAD	LG	0.438789	NA	NA	NA	NA	NA	NA	NA	2670	11	9.45635	242.727	178.793	57425.7	32941.9	35.0219	7.26711	276.552	14411.9	0.0163901	372.337	-464.412	-40266.7	-0.00178282	-742.404	TCGA-HZ-7920-01Z-00-DX1	Non-Brisk Multifocal	-
TCGA-HZ-8002	PAAD	LG	0.373869	C3	0.402585	0	0	0.0925555	0.0473696	0.45749	1054	10	4.07359	105.4	57.2464	26260	22148.6	30.3662	9.43937	222.979	5683.81	0.0229154	277.071	-749.647	-27574.8	0.00265523	-459.024	TCGA-HZ-8002-01Z-00-DX1	Non-Brisk Focal	-
TCGA-HZ-A4BH	PAAD	LG	0.39836	C2	0.516995	0	0.0120263	0.0317694	0.00714064	0.432068	205	4	1.16949	51.25	6.23832	9704.17	3819.23	40.2858	3.88282	187.602	1065.94	0.0144683	45.2086	-909.667	-20664.6	-0.00685417	-487.161	TCGA-HZ-A4BH-01Z-00-DX1	Non-Brisk Focal	-
TCGA-IB-7644	PAAD	LG	0.136518	C1	0.504023	0	0	0.114369	0.142776	0.238831	16870	27	11.7287	624.815	208.446	393624	174066	59.7053	13.804	665.643	107158	0.016119	1565.92	20.9541	43434.9	-0.0012259	293.82	TCGA-IB-7644-01Z-00-DX1	Brisk Diffuse	-
TCGA-IB-A5SO	PAAD	LG	0.435862	C2	0.56475	0	0	0.0289971	0.0110046	0.395248	3255	15	3.26597	217	86.6025	133849	64947.8	61.8881	19.8924	714.384	20480.6	0.020861	438.915	-292.626	-9576.84	0.000349192	-240.979	TCGA-IB-A5SO-01Z-00-DX1	Non-Brisk Multifocal	-
TCGA-IB-AAUR	PAAD	LG	0.710597	C6	0.782861	0.000186227	0	0.0481014	0.0234527	0.145399	17470	33	8.46928	529.394	235.324	369780	123685	61.8316	9.41948	781.874	113172	0.0160643	3229.54	-1.63978	62266.1	-0.00246154	2184.34	TCGA-IB-AAUR-01Z-00-DX1	Brisk Diffuse	-
TCGA-S4-A8RM	PAAD	LG	0.17947	C3	0.589419	0	0	0.0242864	0.0676076	0.318687	7371	24	5.81291	307.125	98.8069	212492	90388.6	55.7459	9.09733	692.128	47978	0.0184809	970.146	-205.713	7832.99	-0.00107913	111.817	TCGA-S4-A8RM-01Z-00-DX1	Brisk Diffuse	-
TCGA-US-A774	PAAD	LG	0.41414	C6	0.43609	0	0	0.12969	0.0282386	0.405981	4334	12	3.94754	361.167	282.36	164233	85519.7	87.9039	29.6937	841.37	25092.7	0.0189841	-526.258	-136.414	-7678.15	-0.00129067	-1253.92	TCGA-US-A774-01Z-00-DX1	Non-Brisk Focal	-
TCGA-2J-AAB4	PAAD	VHG	0.25691	C1	0.373914	0	0	0.0557007	0.069931	0.500454	7060	15	7.96624	470.667	250.798	209327	123810	60.5911	12.1593	567.917	41487	0.0168078	1296.99	-237.087	-7247.63	-0.00195282	286.925	TCGA-2J-AAB4-01Z-00-DX1	Non-Brisk Multifocal	-
TCGA-2J-AAB6	PAAD	VHG	0.174346	C2	0.186946	0	0	0.0427667	0	0.770287	2731	11	2.1488	248.273	153.794	299098	95788.3	87.8829	23.0967	1521.51	19167.6	0.0196863	327.91	466.366	-6427.63	-0.00127926	-273.305	TCGA-2J-AAB6-01Z-00-DX1	Non-Brisk Multifocal	-
TCGA-3A-A9IB	PAAD	VHG	0.308233	C1	0.256406	0	0	0.0975481	0.00132271	0.644724	3526	12	2.28341	293.833	165.161	399024	166004	102.535	21.098	1527.19	25233.2	0.0173279	387.32	477.63	-944.057	-0.00362953	-223.027	TCGA-3A-A9IB-01Z-00-DX1	Non-Brisk Multifocal	-
TCGA-FB-AAQ0	PAAD	VHG	0.138425	C2	0.592053	0	0	0.123068	0.0122515	0.272628	2958	10	9.70091	295.8	160.656	125097	69994.2	49.838	16.9467	439.502	17777.3	0.0281703	730.675	-291.147	-37820.1	0.010109	-400.926	TCGA-FB-AAQ0-01Z-00-DX1	Brisk Diffuse	-
TCGA-L1-A7W4	PAAD	VHG	0.15705	C1	0.294902	0	0	0.0239226	0.0594775	0.621698	11090	19	7.33204	583.684	229.665	483816	158455	75.8791	22.5829	945.275	73332.1	0.0128251	4041	112.764	27094.8	-0.00619765	3075.89	TCGA-L1-A7W4-01Z-00-DX1	Indeterminate	-
TCGA-3A-A9J0	PAAD	VHG	0.219181	C1	0.296786	0	0	0.0711527	0	0.632061	4272	14	3.48894	305.143	152.043	265126	122996	76.7205	16.5679	951.794	28739.8	0.0198337	660.31	-45.7606	-2250.79	-0.000666646	-35.0398	TCGA-3A-A9J0-01Z-00-DX1	Non-Brisk Multifocal	-
TCGA-HZ-7289	PAAD	VHG	0.160687	NA	NA	NA	NA	NA	NA	NA	183	4	0.530327	45.75	31.8473	35526	29084.1	62.7273	21.6036	750.374	1211.69	0.00636103	148.026	-374.401	-17982.2	-0.015239	-339.385	TCGA-HZ-7289-01Z-00-DX1	Non-Brisk Focal	-
TCGA-FB-AAQ1	PAAD	VHG	0.284038	C6	0.319853	0	0	0.0460778	0.0495316	0.584538	46	2	0.0622412	23	22.6274	73852.8	34879.4	136.286	56.0555	7667.51	345.319	0.0468104	4.32084	6522.63	-16988.8	0.025022	-450.226	TCGA-FB-AAQ1-01Z-00-DX1	None	-
TCGA-M8-A5N4	PAAD	VHG	0.466692	C1	0.234099	0.0472768	0.000924278	0.0382692	0.0622305	0.6172	2671	10	4.32082	267.1	67.4577	191580	77317.4	57.6448	6.68992	694.328	17504.9	0.0117745	1100.36	-267.553	-16748	-0.00834913	346.701	TCGA-M8-A5N4-01Z-00-DX1	Non-Brisk Multifocal	-
TCGA-3A-A9IH	PAAD	VHG	0.199647	C2	0.325581	0	0	0.0329563	0.0386804	0.602783	1847	12	2.67751	153.917	57.5017	106225	61866.5	58.3035	13.2955	681.347	11970	0.0187766	497.593	-351.021	-15733.1	-0.00197651	-140.854	TCGA-3A-A9IH-01Z-00-DX1	Non-Brisk Multifocal	-
TCGA-IB-AAUQ	PAAD	VHG	0.283235	C2	0.474218	0.0023924	0	0.0944134	0	0.428976	4852	18	3.56967	269.556	175.153	214035	123494	68.8468	11.8348	907.658	31884.2	0.01539	1141.32	-86.4578	631.406	-0.00503604	440.354	TCGA-IB-AAUQ-01Z-00-DX1	Non-Brisk Multifocal	-
TCGA-F2-A44G	PAAD	VHG	0.477039	C1	0.299456	0.0387958	0	0.0792342	0.0882078	0.494306	45511	43	34.3153	1058.4	273.485	491287	186320	43.0969	7.37306	459.039	278415	0.00988068	-4819.42	785.699	124656	0.00119975	-7679.16	TCGA-F2-A44G-01Z-00-DX1	Brisk Diffuse	-
TCGA-IB-A7LX	PAAD	VHG	0.123169	C1	0.491662	0.00842397	0	0.0622001	0	0.437714	11032	27	6.33925	408.593	223.731	259598	101748	57.7748	12.6094	745.999	70030.3	0.012957	2595.04	-129.062	27727.6	-0.00637638	1699.48	TCGA-IB-A7LX-01Z-00-DX1	Brisk Diffuse	-
TCGA-2J-AABP	PAAD	VHG	0.412177	NA	NA	NA	NA	NA	NA	NA	11894	29	14.3453	410.138	195.817	136916	36395	38.9028	9.79182	418.169	67794.5	0.0179627	1102.07	-114.772	-6093.61	0.00166873	-352.683	TCGA-2J-AABP-01Z-00-DX1	Brisk Diffuse	-
TCGA-FB-A545	PAAD	VHG	0.0752615	C2	0.267515	0	0	0.0759946	0	0.65649	2900	13	3.92189	223.077	63.5734	127141	42531.4	51.537	9.67439	620.976	18215.2	0.0213467	271.351	-358.098	-14459	0.000997851	-454.206	TCGA-FB-A545-01Z-00-DX1	Non-Brisk Focal	-
TCGA-FB-AAPQ	PAAD	VHG	0.188004	C3	0.307475	0	0	0.115717	0	0.576808	385	5	2.16462	77	42.5793	40575.9	22681.7	62.398	21.3684	516.132	2407.51	0.0500172	26.0455	-538.586	-23257.4	0.0290246	-575.872	TCGA-FB-AAPQ-01Z-00-DX1	Non-Brisk Multifocal	-
TCGA-HZ-8005	PAAD	VHG	0.337545	C1	0.284998	0.00433763	0	0.0276208	0.0106496	0.672394	260	4	1.24629	65	29.8105	33451.9	14279.4	59.3773	8.68565	524.82	1622.73	0.0220041	-64.4806	-569.01	-20432.4	0.000676439	-602.471	TCGA-HZ-8005-01Z-00-DX1	Non-Brisk Focal	-
TCGA-IB-A5SS	PAAD	VHG	0.279136	C1	0.223721	0.0168532	0	0.00792295	0.0270425	0.72446	11971	24	8.01095	498.792	247.404	313169	111555	60.1265	9.03701	737.286	76004.8	0.0145262	1328.86	-65.9993	27093.5	-0.00423752	315.984	TCGA-IB-A5SS-01Z-00-DX1	Non-Brisk Multifocal	-
TCGA-US-A776	PAAD	VHG	0.0571243	C1	0.721318	0	0	0.0473487	0.00452892	0.226804	3444	15	3.45346	229.6	131.958	145423	82178.7	62.7923	15.89	693.229	22042.7	0.0172663	429.914	-306.045	-8791.89	-0.00318195	-262.625	TCGA-US-A776-01Z-00-DX1	Non-Brisk Multifocal	-
TCGA-FB-AAQ2	PAAD	VHG	0.304125	C1	0.529658	0	0	0.0202186	0.0219333	0.42819	27	2	0.0820893	13.5	6.36396	14821.1	7709.7	74.3163	12.9687	1083.66	189.012	0.00232103	10.6462	-60.3643	-17223.9	-0.0194503	-445.299	TCGA-FB-AAQ2-01Z-00-DX1	None	-
TCGA-XD-AAUI	PAAD	VHG	0.405924	C3	0.576986	0	0	0.002149	0.0363865	0.384479	14183	26	15.5948	545.5	218.48	212207	80440.7	47.2874	5.62664	426.854	83649.2	0.0142317	1901.09	-50.2122	4542.12	-0.00163395	355.017	TCGA-XD-AAUI-01Z-00-DX1	Brisk Diffuse	-
TCGA-3A-A9IZ	PAAD	VHG	0.330646	C1	0.403066	0.0567492	0	0.0208888	0	0.519296	4280	14	4.9958	305.714	364.196	97056.4	51651.6	53.9892	19.164	729.875	23421.3	0.0189796	360.469	-202.78	-13549.3	-0.000888994	-440.958	TCGA-3A-A9IZ-01Z-00-DX1	Non-Brisk Focal	-
TCGA-2J-AABI	PAAD	VHG	0.204807	C1	0.570966	0	0	0.0232819	0.0242126	0.38154	19986	30	15.0941	666.2	252.798	421637	185290	54.4843	12.3368	674.528	128375	0.0130676	1624.49	175.971	50928.4	-0.00292523	113.54	TCGA-2J-AABI-01Z-00-DX1	Brisk Diffuse	-
TCGA-2J-AABV	PAAD	VLG	0.113963	C1	0.598969	0.00256038	0	0.113696	0.0480479	0.236727	5672	15	4.19983	378.133	323.094	299632	136935	77.166	36.8075	1078.59	36473.9	0.0188176	259.351	111.55	2728.73	-0.00139504	-485.876	TCGA-2J-AABV-01Z-00-DX1	Brisk Diffuse	-
TCGA-IB-8126	PAAD	VLG	0.420904	C3	0.636668	0.00819377	0	0.0845049	0.00316694	0.267467	10815	23	9.04105	470.217	277.835	255169	108721	55.1797	8.74031	649.227	66588.6	0.0152259	1835.99	-109.788	13601.8	-0.00314349	750.756	TCGA-IB-8126-01Z-00-DX1	Brisk Diffuse	-
TCGA-3A-A9IV	PAAD	VLG	0.0456367	NA	NA	NA	NA	NA	NA	NA	1565	9	2.3128	173.889	104.732	87876.1	26367.5	66.9326	25.6497	692.505	9487.21	0.0142522	266.252	-355.767	-16773.2	-0.00661806	-346.202	TCGA-3A-A9IV-01Z-00-DX1	Non-Brisk Multifocal	-
TCGA-3A-A9IL	PAAD	VLG	0.0446176	NA	NA	NA	NA	NA	NA	NA	147	2	0.348308	73.5	58.6899	92841.8	74702.2	85.3504	5.25668	1258.63	1049.78	0.0187145	7.61803	126.027	-17419.2	-0.00296862	-467.007	TCGA-3A-A9IL-01Z-00-DX1	Non-Brisk Focal	-
TCGA-IB-AAUM	PAAD	VLG	0.276525	C3	0.4828	0	0	0.0584769	0	0.458723	19726	32	13.7199	616.438	280.599	288928	95644.9	54.27	17.7768	548.718	119827	0.0114213	2904.81	-10.01	48489.9	-0.0051608	1492.21	TCGA-IB-AAUM-01Z-00-DX1	Brisk Diffuse	-
TCGA-3A-A9IJ	PAAD	VLG	0.0420537	NA	NA	NA	NA	NA	NA	NA	35	2	0.0743684	17.5	0.707107	104901	20555	114.781	7.52812	6022.97	303.957	0.0997572	5.15805	4878.61	-17078.3	0.0780267	-450.246	TCGA-3A-A9IJ-01Z-00-DX1	None	-
TCGA-HZ-8003	PAAD	VLG	0.37704	C3	0.412863	0.00660397	0	0.0407446	0	0.539788	2450	10	16.3279	245	124.526	46357.6	24780.8	27.0793	2.45163	196.776	12750.4	0.0201382	125.025	-250.205	-69038.6	0.00453383	-1470.22	TCGA-HZ-8003-01Z-00-DX1	Non-Brisk Multifocal	-
TCGA-LB-A9Q5	PAAD	VLG	0.257522	C3	0.345334	0.0466715	0	0.0574772	0.0450934	0.505424	18774	32	20.4789	586.688	169.793	208030	69221.3	42.45	9.45241	364.45	109539	0.0138042	2032.47	97.9859	11476.8	-0.000159451	142.17	TCGA-LB-A9Q5-01Z-00-DX1	Brisk Diffuse	-
TCGA-3A-A9IN	PAAD	VLG	0.120832	NA	NA	NA	NA	NA	NA	NA	142	3	0.163376	47.3333	27.0986	89443.5	27533.6	147.478	42.3612	2229.18	1066.54	0.068173	-14.632	1088.63	-16664.3	0.0464606	-476.26	TCGA-3A-A9IN-01Z-00-DX1	Non-Brisk Focal	-
TCGA-3A-A9IR	PAAD	VLG	0.0100407	NA	NA	NA	NA	NA	NA	NA	140	4	0.13933	35	12.0277	100058	49480.4	105.725	38.2999	2790.48	1108.29	0.0305967	43.2384	1648.9	-16528.9	0.00885142	-416.704	TCGA-3A-A9IR-01Z-00-DX1	None	-
TCGA-F2-6880	PAAD	VLG	0.0426579	NA	NA	NA	NA	NA	NA	NA	7150	14	6.67962	510.714	543.722	260959	172777	66.7676	10.7282	909.154	43409.5	0.0102646	5709.55	48.7058	-223.096	-0.00894631	4790.1	TCGA-F2-6880-01Z-00-DX1	Non-Brisk Multifocal	-
TCGA-3A-A9IO	PAAD	VLG	0.0974889	NA	NA	NA	NA	NA	NA	NA	56	3	0.15954	18.6667	8.32666	22265	2558.82	79.2588	13.7318	1362.53	391.789	0.0277874	32.7638	221.853	-17330.3	0.00605946	-428.654	TCGA-3A-A9IO-01Z-00-DX1	None	-
TCGA-3A-A9IS	PAAD	VLG	0.0157369	NA	NA	NA	NA	NA	NA	NA	5598	19	3.68933	294.632	110.24	257765	130502	69.2304	10.3354	903.29	37529.6	0.0148304	1649.06	-85.6685	5754.71	-0.00559014	939.663	TCGA-3A-A9IS-01Z-00-DX1	Brisk Diffuse	-
